# Supplementary material for: De Novo Characterization of Flower Bud Transcriptomes and the Development of EST-SSR Markers for the Endangered Tree Tapiscia sinensis
Source: Int J Mol Sci. 2015 Jun 5;16(6):12855–70. doi: 10.3390/ijms160612855 (PMC4490475; doi:10.3390/ijms160612855)
Supplement: Supplementary File 1 [file ijms-16-12855-s001.zip]

Archive with 3 entries (2 files):
- ijms-84175-Supplementary Information/
- ijms-84175-Supplementary Information/ijms-84175-Supplementary Information.pdf
- ijms-84175-Supplementary Information/ijms-84175-Tables S3-S5.xls
