# Supplementary material for: De Novo Characterization of Flower Bud Transcriptomes and the Development of EST-SSR Markers for the Endangered Tree Tapiscia sinensis
Source: Int J Mol Sci. 2015 Jun 5;16(6):12855–70. doi: 10.3390/ijms160612855 (PMC4490475; doi:10.3390/ijms160612855)
Supplement: Supplementary File 1 [file ijms-16-12855-s001.zip › ijms-84175-Supplementary Information/ijms-84175-Tables S3-S5.xls]

## Sheet: Table S3
Table S3. SSR-containing EST accessions.
ID	SSR nr.	SSR type	SSR	size	start	end	FORWARD PRIMER1 (5'-3')	Tm(°C)	size	REVERSE PRIMER1 (5'-3')	Tm(°C)	size	PRODUCT1 size (bp)	start (bp)	end (bp)	FORWARD PRIMER2 (5'-3')	Tm(°C)	size	REVERSE PRIMER2 (5'-3')	Tm(°C)	size	PRODUCT2 size (bp)	start (bp)	end (bp)	FORWARD PRIMER3 (5'-3')	Tm(°C)	size	REVERSE PRIMER3 (5'-3')	Tm(°C)	size	PRODUCT3 size (bp)	start (bp)	end (bp)
Unigene0000041	1	p3	(TGG)5	15	41	55	ATGGTGGTCCATGGGTGATA	60.871	20	TGGAGCATCACCACCATCTA	60.072	20	115	18	132	ATGGTGGTCCATGGGTGATA	60.871	20	ATGGAGCATCACCACCATCT	60.358	20	116	18	133	TGGTGGTCCATGGGTGATA	60.612	19	TGGAGCATCACCACCATCTA	60.072	20	114	19	132
Unigene0000079	1	p2	(TA)7	14	641	654
Unigene0000090	1	p3	(GTG)6	18	40	57	TCTTGGTGGTTCTGCTGTAAGA	59.914	22	CCACTGTCTCACCACCACAC	60.045	20	260	7	266	TCTTGGTGGTTCTGCTGTAAGA	59.914	22	CCACAACATTGACAAACCCA	60.255	20	223	7	229	TCTTGGTGGTTCTGCTGTAAGA	59.914	22	CCTGCGCTTCCAATACAACT	60.27	20	165	7	171
Unigene0000091	1	p2	(AT)7	14	242	255
Unigene0000166	1	p2	(TC)6	12	146	157	TGCTTTTCAATCAAACCCAA	59.133	20	CCATGGAGAGAACCAGAGGA	60.191	20	137	74	210	TGCTTTTCAATCAAACCCAA	59.133	20	CAGAGGAAAACGAGACCCAA	60.224	20	124	74	197	CAGCCTTTGCTTTTCAATCA	59.037	20	CCATGGAGAGAACCAGAGGA	60.191	20	144	67	210
Unigene0000173	1	p3	(TCC)5	15	235	249	GGACAGAAGATTGGCAATGG	60.461	20	ATGACATTCTTTTGGGGACG	59.79	20	207	172	378	TGGCAACCCTCAATGAATTT	60.309	20	TGGTAGGTGAGTTTGGGCTT	59.592	20	184	114	297	TTTGGCAACCCTCAATGAAT	60.309	20	TGGTAGGTGAGTTTGGGCTT	59.592	20	186	112	297
Unigene0000202	1	p2	(TC)6	12	131	142	TCTTGTTCATCCAGGCATACA	59.138	21	TGGGGAGAGAGGTAGAGAGAGA	59.576	22	163	37	199	TTGTTCATCCAGGCATACAAA	59.027	21	TGGGGAGAGAGGTAGAGAGAGA	59.576	22	161	39	199	CTTGTTCATCCAGGCATACAAA	59.996	22	TGGGGAGAGAGGTAGAGAGAGA	59.576	22	162	38	199
Unigene0000221	1	p2	(TA)9	18	7	24
Unigene0000227	1	p2	(GA)7	14	710	723	CTTTGTCACTGTGCTGCCAT	59.905	20	TCATCAAATCCCATTCCCAT	59.952	20	250	531	780	CATCATCTACGGCCCAGACT	60.096	20	TCATCAAATCCCATTCCCAT	59.952	20	140	641	780	CCATTCGTCACAAACGACAG	60.152	20	TCATCAAATCCCATTCCCAT	59.952	20	234	547	780
Unigene0000247	1	p2	(GA)8	16	76	91	ATATGTACGGCACTGTGCGA	60.165	20	AGACCAATGCATAAGGGCAC	59.962	20	128	26	153	ATATGTACGGCACTGTGCGA	60.165	20	CCTTGTTTGTATTGCCACCC	60.227	20	211	26	236	ATATGTACGGCACTGTGCGA	60.165	20	TGTATCATGCCCAGCATCTC	59.635	20	234	26	259
Unigene0000258	1	p3	(TCC)5	15	629	643	ACCTCAGTGACCTGTCCCAC	60.006	20	GGGTTCAACTTCGACGACAT	59.973	20	156	558	713	GTCTAAGCTGGACCTGACCG	59.867	20	GGGTTCAACTTCGACGACAT	59.973	20	121	593	713	ACCTCAGTGACCTGTCCCAC	60.006	20	CGAGTAGGGGTTCAACTTCG	59.728	20	163	558	720
Unigene0000258	2	p2	(GA)6	12	791	802	GCACACAATCCACCTTTCCT	59.973	20	TCTCCCCTTTTCACTCAGACA	59.829	21	227	612	838	ATGTCGTCGAAGTTGAACCC	59.973	20	TCTCCCCTTTTCACTCAGACA	59.829	21	145	694	838	TTCCTCCTCCTCCTCCTCTC	59.883	20	TCTCCCCTTTTCACTCAGACA	59.829	21	212	627	838
Unigene0000260	1	p3	(GAA)6	18	842	859	AGGAACAAGATGCGTAGCGT	59.904	20	GCATAAACCCAATCACCCAC	60.059	20	170	727	896	ATCTGACAATCCCTGATGGC	59.893	20	GCATAAACCCAATCACCCAC	60.059	20	198	699	896	AGGAACAAGATGCGTAGCGT	59.904	20	CCCAATCACCCACAAGTACC	60.088	20	163	727	889
Unigene0000266	1	p2	(GA)6	12	3	14
Unigene0000271	1	p2	(GA)9	18	1	18
Unigene0000296	1	p2	(GT)6	12	26	37	GCATGTGCCTGATCATGTG	59.627	19	AGGCATGACTCAAGGTTTGG	60.111	20	192	3	194	GCATGTGCCTGATCATGTG	59.627	19	GGCATGACTCAAGGTTTGGA	61.046	20	191	3	193	GCATGTGCCTGATCATGTG	59.627	19	TAGGCATGACTCAAGGTTTGG	60.118	21	193	3	195
Unigene0000301	1	p3	(TCA)5	15	294	308	TGGCATCTTCCTTGCTTTCT	59.955	20	ACTCTGGCCGTCACTGAGAT	59.866	20	261	157	417	CAAGGATGAAAGCCCATCTC	59.629	20	AGAAGTTGCAGGGGGATTTT	59.94	20	233	214	446	CAAGGATGAAAGCCCATCTC	59.629	20	AAGAAGTTGCAGGGGGATTT	59.94	20	234	214	447
Unigene0000320	1	p2	(AG)6	12	1681	1692	GAAATTGGGGAGATGGGTTT	59.996	20	CCCCTCAAAACCAGAACTGA	60.081	20	119	1645	1763	GAGCCCGATCTACAGTCTCG	59.973	20	CAAAACCCCTCAAAACCAGA	59.942	20	278	1491	1768	GAGCCCGATCTACAGTCTCG	59.973	20	CCCCTCAAAACCAGAACTGA	60.081	20	273	1491	1763
Unigene0000334	1	p3	(ATC)5	15	554	568	GCTGCCAACTTCTAGCCATC	59.985	20	CGGTTTTGAGCTTGAAGAGG	59.986	20	208	440	647	AACACAATTCTCAAAGGCCG	60.11	20	CGGTTTTGAGCTTGAAGAGG	59.986	20	272	376	647	GCTGCCAACTTCTAGCCATC	59.985	20	ATTGGTCGGTTTTGAGCTTG	60.11	20	214	440	653
Unigene0000334	2	p3	(TAC)6	18	672	689	CCTCTTCAAGCTCAAAACCG	59.986	20	GAAGGGAGTTTGGGTGGAAT	60.169	20	252	628	879	CAAGCTCAAAACCGACCAAT	60.11	20	GAAGGGAGTTTGGGTGGAAT	60.169	20	246	634	879	CTTCAAGCTCAAAACCGACC	59.853	20	GAAGGGAGTTTGGGTGGAAT	60.169	20	249	631	879
Unigene0000340	1	p6	(GCTCCG)4	24	1	24
Unigene0000350	1	p2	(AG)6	12	408	419	CGATTAACCCAATCGGAAGA	59.894	20	TTTAAAGCAAACCCCCGC	60.941	18	102	370	471	TCGATTAACCCAATCGGAAG	59.894	20	TTTAAAGCAAACCCCCGC	60.941	18	103	369	471	TAGGGTTTTTGTGGATGGGA	60.162	20	TTTAAAGCAAACCCCCGC	60.941	18	153	319	471
Unigene0000357	1	p2	(AT)6	12	63	74	CCAGCAAATATTAAGAGAAACAACA	58.849	25	AACAGTCGTATCAGACGGGG	59.989	20	218	29	246	CCAGCAAATATTAAGAGAAACAACA	58.849	25	GGAGTTCATCCAGTTTCCGA	60.05	20	255	29	283	CCAGCAAATATTAAGAGAAACAACAG	59.664	26	AACAGTCGTATCAGACGGGG	59.989	20	218	29	246
Unigene0000361	1	p2	(AG)8	16	236	251
Unigene0000376	1	p2	(TC)8	16	362	377
Unigene0000381	1	p2	(AG)6	12	26	37
Unigene0000382	1	p2	(AG)6	12	26	37
Unigene0000397	1	p3	(GGT)7	21	1	21
Unigene0000397	2	p2	(GA)8	16	242	257
Unigene0000398	1	p3	(TGG)7	21	1389	1409
Unigene0000421	1	p2	(GA)6	12	189	200
Unigene0000435	1	p3	(AAG)6	18	1	18
Unigene0000439	1	p4	(CAAA)4	16	258	273	TTTGTTGCACAAATCATGACA	58.588	21	TTCTCAACATTTCCATGCCA	60.049	20	259	151	409	TTTGTTGCACAAATCATGACA	58.588	21	TTTCCATGCCATCCTACACA	59.924	20	250	151	400	TTTGTTGCACAAATCATGACA	58.588	21	TTCCATGCCATCCTACACAA	59.924	20	249	151	399
Unigene0000455	1	p3	(GAT)7	21	1	21
Unigene0000456	1	p3	(GAT)7	21	203	223
Unigene0000481	1	c	(TG)6tttgt(GC)6ccgc(GA)10	53	295	347
Unigene0000494	1	c	(TC)6attctcctaacccca(CTC)6	45	52	96	ACCACCACCACAAAACCATC	60.533	20	ACATGGTGTATTGGCCGTTT	60.118	20	180	19	198	ACCACCACCACAAAACCATC	60.533	20	TGATTTGGGTTCCTACCTGG	59.784	20	222	19	240	ACCACCACCACAAAACCATC	60.533	20	CTACCTGGGTCTCGGTCAAG	59.715	20	210	19	228
Unigene0000509	1	p2	(GT)6	12	167	178	GCTGGACTGTGTGTGGTCTG	60.368	20	CAACAAGCCTAGCCACCAAT	60.132	20	227	93	319	GCTGGACTGTGTGTGGTCTG	60.368	20	CCCCTTTCTTACCCCTTTTG	59.803	20	178	93	270	GCTGGACTGTGTGTGGTCTG	60.368	20	AGCCACCAATCCTAAGAGGG	60.455	20	217	93	309
Unigene0000515	1	p2	(GA)9	18	746	763
Unigene0000535	1	p2	(TC)7	14	111	124	ATTTGGCTCGATCTTCCCTT	60.039	20	AAGTGGGACAGAAGGTGGTG	60.002	20	161	12	172	AATTTGGCTCGATCTTCCCT	60.039	20	AAGTGGGACAGAAGGTGGTG	60.002	20	162	11	172	ATTTGGCTCGATCTTCCCTT	60.039	20	TCGGCAGTACACGTTAGCAC	59.935	20	231	12	242
Unigene0000543	1	p4	(AAAT)4	16	15	30
Unigene0000569	1	p2	(TA)8	16	361	376	CTGATGAACCCAGCATTTCA	59.648	20	GTGCCCTTGTTGTTCCTGTT	60.012	20	280	255	534	CTGATGAACCCAGCATTTCA	59.648	20	CCAAGGCAGATAAGGCAGAG	59.971	20	173	255	427	CTGATGAACCCAGCATTTCA	59.648	20	TAAAGGAAGCAGCCAAGGAA	59.953	20	203	255	457
Unigene0000574	1	p2	(AG)6	12	182	193	GCGTTGATCTGAGGAAGAGG	59.95	20	TAATTAACGCAGTGGGGAGG	59.953	20	275	128	402	GGTGCCCATAAAAACGAAGA	59.938	20	AGCTGTGAGCAAAGCCTCTC	59.898	20	192	84	275	GGTGCCCATAAAAACGAAGA	59.938	20	GAGCTGTGAGCAAAGCCTCT	59.898	20	193	84	276
Unigene0000576	1	p2	(CA)9	18	363	380	TGATCGTTGAAAGAACGCAA	60.379	20	TGACTGCCAGAGTATGTGCC	59.862	20	218	250	467	AGTGCTGCTTGACAGCTGAG	59.518	20	TGACTGCCAGAGTATGTGCC	59.862	20	257	211	467	AGTGCTGCTTGACAGCTGAG	59.518	20	GTTGCGTCTTGGAAGTCTCC	59.851	20	221	211	431
Unigene0000587	1	c	(TC)8tatcaagtctcag(CT)7	43	42	84	GCCGCACACTGGACCTTT	62.273	18	CTATGGTTGACCCAATGCCT	59.813	20	255	21	275	GCCGCACACTGGACCTTT	62.273	18	AGGAACTGGAGGAGGAGCAT	60.216	20	203	21	223	GCCGCACACTGGACCTTT	62.273	18	TGGCTAACTGGTTGAGGAGG	60.246	20	184	21	204
Unigene0000591	1	p3	(AAG)5	15	256	270
Unigene0000598	1	p3	(TGA)5	15	109	123	GCAAAGGAGAAAGGAAAAAGC	59.493	21	GGAAGCAGCGATCTTACGAG	60.118	20	273	41	313	GCAAAGGAGAAAGGAAAAAGC	59.493	21	GAGGAAGGTGTAGGCGATGA	60.218	20	247	41	287	GCAAAGGAGAAAGGAAAAAGC	59.493	21	CGAGCTGAGAGAGGAAGGTG	60.275	20	257	41	297
Unigene0000606	1	p2	(TA)6	12	73	84
Unigene0000606	2	p2	(AG)9	18	391	408
Unigene0000607	1	p3	(GCT)5	15	202	216	GAGAAGTTTTGCCGAACCAA	60.227	20	ACCAATGGCATGTCAGTCAA	59.967	20	156	89	244	TTGAGAAGTTTTGCCGAACC	60.227	20	ACCAATGGCATGTCAGTCAA	59.967	20	158	87	244	CCGAACCAATAACTGCTGCT	60.27	20	ACCAATGGCATGTCAGTCAA	59.967	20	145	100	244
Unigene0000646	1	p3	(TTC)5	15	107	121	TTGGCTTCAATGGCTAAACC	60.074	20	GGCAATCCGAATCGTAAAGA	60.038	20	247	64	310	TTGGCTTCAATGGCTAAACC	60.074	20	GCCAAACTGCAATGACTTGA	59.847	20	102	64	165	TTGGCTTCAATGGCTAAACC	60.074	20	CATCCTCTAGGCCAAACTGC	59.836	20	112	64	175
Unigene0000667	1	p3	(GAT)5	15	2589	2603	TTGGCAGGAGGGATGTAAAG	60.066	20	TCTTCCATGGCATCCAAAAC	60.843	20	224	2403	2626	GTTGGCAGGAGGGATGTAAA	59.933	20	TCTTCCATGGCATCCAAAAC	60.843	20	225	2402	2626	TAAGCGGCTTTGATCCAGTT	59.845	20	TCTTCCATGGCATCCAAAAC	60.843	20	104	2523	2626
Unigene0000688	1	p2	(CT)7	14	1	14
Unigene0000689	1	p3	(TCA)5	15	97	111	TGAGAGCATCCAAATCTCTTGA	59.955	22	CTAGCAACATCGTTTGCCTG	59.488	20	107	68	174	TGAGAGCATCCAAATCTCTTGA	59.955	22	CACATTGGGGTTTGCATTTA	59.277	20	264	68	331	TGAGAGCATCCAAATCTCTTGA	59.955	22	TCATTTCACATTGGGGTTTG	59.222	20	270	68	337
Unigene0000706	1	p2	(GA)7	14	66	79	GAGAGGCCATGGAAAGAAGA	59.361	20	TGACCATTGCCCTCACTGTA	60.112	20	174	9	182	AGAGGAGAGGCCATGGAAAG	60.725	20	TGACCATTGCCCTCACTGTA	60.112	20	178	5	182	AGAGGAGAGGCCATGGAAAG	60.725	20	GTCGTCTTAAACGCGTCCTC	59.882	20	131	5	135
Unigene0000719	1	p3	(CCA)6	18	72	89	GAGATGGGGAGAGATTGGTG	59.46	20	CAGCGGTGGATTTTGATTTT	59.938	20	252	26	277	GAGATGGGGAGAGATTGGTG	59.46	20	TTAGTGGTTGCAGTGGTGGA	60.152	20	168	26	193	GAGATGGGGAGAGATTGGTG	59.46	20	AGTGGTGGATTGCAACAGTG	59.597	20	157	26	182
Unigene0000720	1	p2	(AG)7	14	203	216	TCAAAATAAACCCAATGCCC	59.638	20	CAAATGTCCTCTCCCAAGGA	60.042	20	256	147	402	TCAAAATAAACCCAATGCCC	59.638	20	TTCCACCAAATGTCCTCTCC	59.903	20	262	147	408	TCTCTTCTTGATGGGATGGC	60.158	20	CCAAGGAACAGAAGGCAAGA	60.366	20	234	101	334
Unigene0000742	1	p3	(AGA)5	15	42	56	CGATATGGTGCCCTGGTATC	60.177	20	TTAGAAATCCTGCACGAGGG	60.206	20	113	10	122	TCGATATGGTGCCCTGGTAT	60.177	20	TTAGAAATCCTGCACGAGGG	60.206	20	114	9	122	CGATATGGTGCCCTGGTATC	60.177	20	CTGCACGAGGGATTTCACTT	60.255	20	104	10	113
Unigene0000749	1	p3	(ATT)5	15	69	83	TTGTATGCAGATTTGAGTCATGG	60.011	23	GCATGAAGGAACTTTACCGC	59.713	20	258	34	291	TTGTATGCAGATTTGAGTCATGG	60.011	23	CATGAAGGAACTTTACCGCC	59.569	20	257	34	290	TTGTATGCAGATTTGAGTCATGG	60.011	23	GGCATGAAGGAACTTTACCG	59.569	20	259	34	292
Unigene0000749	2	p2	(AG)6	12	484	495	GTGCCATGGGGAAGTGTTAT	59.676	20	GGCAAAGCCAATACCATCAT	59.791	20	157	442	598	GTTATTTCTTGAATGCGGGC	59.552	20	GGCAAAGCCAATACCATCAT	59.791	20	142	457	598	TGCCATGGGGAAGTGTTATT	60.192	20	AGGCAAAGCCAATACCATCA	60.469	20	157	443	599
Unigene0000755	1	c	(GTG)5gatggaagtagctttaaaggggagcgaaaagagtagaatagcaagaagataaatgt(AG)6	83	539	621	TGGAAAGCAAATAAGGTGCC	60.074	20	AATGCCATTCCATCATCGTT	60.163	20	276	389	664	GGAAAGCAAATAAGGTGCCA	60.074	20	AATGCCATTCCATCATCGTT	60.163	20	275	390	664	GCCAAAAGGTGTTGTGGTTT	59.875	20	AATGCCATTCCATCATCGTT	60.163	20	259	406	664
Unigene0000770	1	p3	(TCT)5	15	3567	3581	ATCGCCATGAGAATCGAAGT	59.658	20	ACAACGGCCTCAGGTTAATG	59.993	20	250	3426	3675	TGGATTTCCTCGAACCAAAA	60.418	20	ACAACGGCCTCAGGTTAATG	59.993	20	182	3494	3675	TTGGATTTCCTCGAACCAAA	60.418	20	ACAACGGCCTCAGGTTAATG	59.993	20	183	3493	3675
Unigene0000771	1	p3	(CCA)5	15	161	175	TCCCCAACTCTGCTAACACC	60.111	20	CTCCTCATCAGATGCTGCAA	60.096	20	258	96	353	TCCCCAACTCTGCTAACACC	60.111	20	CCGTGTGATCAGTGGAGAGA	59.82	20	231	96	326	ACCACTCCCTCCCTTCAAAT	59.795	20	CTCCTCATCAGATGCTGCAA	60.096	20	223	131	353
Unigene0000781	1	p2	(AT)8	16	1	16
Unigene0000832	1	p2	(TC)7	14	4	17
Unigene0000834	1	c	(TTG)5ctgctt(TTG)5	36	92	127	GCGGCAGAGAAGACAAGAGA	60.823	20	CCCCTGAGGATGATCAAAGA	60.003	20	106	68	173	GCGGCAGAGAAGACAAGAGA	60.823	20	AGCCCAAGAATCCCAGAACT	60.074	20	163	68	230	GCGGCAGAGAAGACAAGAGA	60.823	20	AGTTTACCTCAGGCCAAGCA	59.875	20	274	68	341
Unigene0000834	2	c	(TAT)6tcttgtggaacaaacttctagtactgctcatcaattgaagagaaagcgaggaca(TAT)5	87	382	468
Unigene0000848	1	p2	(CT)8	16	60	75	CTTTCTCCTCATTTTCCCGC	61.061	20	AAATGACGGTACCAGCAAGG	59.993	20	218	37	254	TTTCTCCTCATTTTCCCGC	60.14	19	AAATGACGGTACCAGCAAGG	59.993	20	217	38	254	CTTTCTCCTCATTTTCCCGC	61.061	20	GGGACGATAATCGGACTGAA	59.894	20	270	37	306
Unigene0000856	1	p2	(AG)8	16	467	482
Unigene0000863	1	p4	(TACA)4	16	260	275	GTCGGTGCTAGGCTTCACAT	60.285	20	ACCAACAGATCACCCCTGAG	59.962	20	188	208	395	GTCGGTGCTAGGCTTCACAT	60.285	20	AACAAGTGCCTTCGGATTTG	60.11	20	159	208	366	GTCGGTGCTAGGCTTCACAT	60.285	20	AAACCAACAGATCACCCCTG	59.82	20	190	208	397
Unigene0000866	1	p2	(CT)9	18	2	19
Unigene0000872	1	p2	(GA)9	18	1	18
Unigene0000918	1	p2	(GA)6	12	169	180
Unigene0000921	1	p5	(AAGAG)4	20	1	20
Unigene0000936	1	p3	(TGA)5	15	251	265	CCAGATGCTCTCAGCTGTTG	59.726	20	TCTCTGTTGCAAGGCACATC	59.992	20	279	190	468	CCAGATGCTCTCAGCTGTTG	59.726	20	CTGTTGCAAGGCACATCCTA	59.864	20	276	190	465	CCAGATGCTCTCAGCTGTTG	59.726	20	TGTTGCAAGGCACATCCTAC	59.722	20	275	190	464
Unigene0000941	1	p2	(TG)9	18	218	235	TTTAGGGTTGCATGGCCTAC	59.96	20	TCACTAAAGCGGTCTTGCCT	60.015	20	200	190	389	TTTAGGGTTGCATGGCCTAC	59.96	20	ACTAAAGCGGTCTTGCCTCA	60.015	20	198	190	387	TTTAGGGTTGCATGGCCTAC	59.96	20	CACTAAAGCGGTCTTGCCTC	60.015	20	199	190	388
Unigene0000968	1	p4	(TTCT)5	20	83	102	TAGCCATCAACCACCACTGA	60.112	20	GGTGGGTAGACCCTCACAGA	59.962	20	181	14	194	ACCACTAGCCATCAACCACC	59.851	20	GGTGGGTAGACCCTCACAGA	59.962	20	186	9	194	GCCACCGCTGTCTATTTCTC	59.843	20	GGTGGGTAGACCCTCACAGA	59.962	20	156	39	194
Unigene0000968	2	p2	(AG)9	18	216	233
Unigene0000974	1	p2	(TC)7	14	1818	1831	AATTTGCACCGAAATCCAAC	59.807	20	TGGGGAGAAGATGATGTGAA	59.009	20	279	1694	1972	AATTTGCACCGAAATCCAAC	59.807	20	TGGGGAGAAGATGATGTGAAC	59.918	21	279	1694	1972	AAATTTGCACCGAAATCCAA	60.302	20	TGGGGAGAAGATGATGTGAA	59.009	20	280	1693	1972
Unigene0000975	1	p2	(TC)7	14	1858	1871	AATTTGCACCGAAATCCAAC	59.807	20	TGGGGAGAAGATGATGTGAA	59.009	20	279	1734	2012	AATTTGCACCGAAATCCAAC	59.807	20	TGGGGAGAAGATGATGTGAAC	59.918	21	279	1734	2012	AAATTTGCACCGAAATCCAA	60.302	20	TGGGGAGAAGATGATGTGAA	59.009	20	280	1733	2012
Unigene0001005	1	p2	(CT)7	14	287	300
Unigene0001083	1	p3	(GAA)5	15	900	914	CCAGAGCACTGGTCAGGAGT	60.458	20	TCATCACTTCCACCACCAAA	59.935	20	266	694	959	CCAGAGCACTGGTCAGGAGT	60.458	20	TCCCATCATCATCACTTCCA	59.85	20	274	694	967	CCACCATTTCACTGACCCAT	60.634	20	TCATCACTTCCACCACCAAA	59.935	20	237	723	959
Unigene0001119	1	p4	(ATTT)5	20	295	314	AGTTCCCTTACCCAAGCCAT	59.827	20	TCCCTCTTAATAGTGGGATTCG	59.459	22	132	229	360	TCTCCATGTCCAAACAAGCA	60.24	20	TCCCTCTTAATAGTGGGATTCG	59.459	22	107	254	360	AAAGTTCCCTTACCCAAGCC	59.46	20	TCCCTCTTAATAGTGGGATTCG	59.459	22	134	227	360
Unigene0001120	1	p2	(TG)7	14	1110	1123	ACAAATGGGCAGCTCAACTT	59.74	20	CAGACCGTTCAACACACAGG	60.194	20	141	1026	1166	ACTACCATCCACAAATGGGC	59.676	20	CAGACCGTTCAACACACAGG	60.194	20	151	1016	1166	ACAAATGGGCAGCTCAACTT	59.74	20	CCTTCAGACCGTTCAACACA	59.72	20	145	1026	1170
Unigene0001135	1	p2	(GA)9	18	1	18
Unigene0001138	1	p2	(AT)7	14	31	44	GCAGATCTGAAGCTGTCTATCTTTT	59.62	25	CAACCAATATGCCGAGGAGT	59.955	20	199	1	199	GCAGATCTGAAGCTGTCTATCTTTT	59.62	25	ACAACCAATATGCCGAGGAG	59.955	20	200	1	200	GCAGATCTGAAGCTGTCTATCTTTT	59.62	25	TAGGAGTCTTGGCCACAAGG	60.246	20	264	1	264
Unigene0001143	1	p2	(TG)8	16	195	210
Unigene0001185	1	p3	(AAT)6	18	148	165	AGTATGCACTCCGGACCAAG	60.134	20	TCGTCTAAAAGATGAAAAGGCA	59.01	22	176	37	212	AGTATGCACTCCGGACCAAG	60.134	20	TTCGTCTAAAAGATGAAAAGGCA	60.238	23	177	37	213	ATTGGACACAACAATTGGGC	60.624	20	TCGTCTAAAAGATGAAAAGGCA	59.01	22	210	3	212
Unigene0001190	1	p2	(AG)9	18	1	18
Unigene0001198	1	p2	(GA)6	12	164	175	CATCTGTGCCTTGCTTGTTC	59.445	20	TCTCTCTTCTCTCTCCTCTCTCCT	58.666	24	200	3	202	CATCTGTGCCTTGCTTGTTC	59.445	20	CTCTCTCTTCTCTCTCCTCTCTCC	58.666	24	201	3	203	CATCTGTGCCTTGCTTGTTC	59.445	20	TCTCTCTTCTCTCTCCTCTCTCC	57.66	23	200	3	202
Unigene0001206	1	p2	(TC)6	12	2	13
Unigene0001212	1	p2	(TC)6	12	11	22
Unigene0001241	1	p2	(AG)7	14	3629	3642
Unigene0001293	1	p2	(TG)10	20	366	385
Unigene0001310	1	p2	(GA)7	14	547	560
Unigene0001319	1	p2	(AG)9	18	1	18
Unigene0001319	2	p2	(GA)6	12	152	163	AGGTCCCTATTGTTTTCGGG	60.18	20	CACAACCCCTTTTGCCTCTA	60.103	20	254	101	354	AGGTCCCTATTGTTTTCGGG	60.18	20	TCCCAAAAATCCATTCCAGA	60.244	20	229	101	329	CCCTTAGGGAGAGAGAGGGA	59.766	20	TCCCAAAAATCCATTCCAGA	60.244	20	203	127	329
Unigene0001319	3	p4	(TAAA)5	20	267	286	AGGTCCCTATTGTTTTCGGG	60.18	20	CACAACCCCTTTTGCCTCTA	60.103	20	254	101	354	TTAGGGAGAGAGAGGGAGGG	59.766	20	CACAACCCCTTTTGCCTCTA	60.103	20	225	130	354	AGGTCCCTATTGTTTTCGGG	60.18	20	TCCCAAAAATCCATTCCAGA	60.244	20	229	101	329
Unigene0001341	1	c	(GGT)5ccatgggtggcagc(GGT)5	44	1	44
Unigene0001371	1	p3	(GAA)5	15	195	209	TCGATCCTAAAGCACCATGA	59.226	20	CGTTTTACTCAAGACGGGGA	60.103	20	114	139	252	TCGATCCTAAAGCACCATGA	59.226	20	GACGGGGAAAACAAGGAAAT	60.166	20	102	139	240	TCGATCCTAAAGCACCATGA	59.226	20	CTCAAGACGGGGAAAACAAG	59.705	20	107	139	245
Unigene0001373	1	p2	(CA)6	12	100	111	GGCCATAAGTGAAACCTCCTT	59.473	21	TCTTGGCGTGCATGTTTTAG	59.872	20	166	13	178	AAGGCCATAAGTGAAACCTCC	59.473	21	TCTTGGCGTGCATGTTTTAG	59.872	20	168	11	178	AAGGCCATAAGTGAAACCTCC	59.473	21	GGCCAAATTGGTTTGATTTG	60.167	20	141	11	151
Unigene0001407	1	c	(CT)6gcaatggtggtgagcacgatctgggccaccaagattccatacac(CT)6	68	67	134	CAGCCTATGAGGGAGGAGAA	59.381	20	TCCTTCAATTTCTTGCCAGG	60.184	20	277	15	291	CAGCCTATGAGGGAGGAGAA	59.381	20	ACATCTTCAACATCCCGTCC	59.786	20	219	15	233	TCTTCTCCAGCCTATGAGGG	59.381	20	ACATCTTCAACATCCCGTCC	59.786	20	226	8	233
Unigene0001412	1	p3	(TTA)5	15	10	24
Unigene0001436	1	p2	(AG)9	18	254	271
Unigene0001437	1	p2	(GA)8	16	1	16
Unigene0001445	1	p2	(GA)10	20	1596	1615
Unigene0001461	1	p2	(GT)9	18	52	69	GCAGTGGATTCTACTTCCAAATC	59.149	23	GAACAAGGACGTATGCCAAA	58.625	20	127	0	126	GCAGTGGATTCTACTTCCAAATC	59.149	23	AGAACAAGGACGTATGCCAAA	59.623	21	128	0	127	GCAGTGGATTCTACTTCCAAATCT	60.03	24	GAACAAGGACGTATGCCAAA	58.625	20	127	0	126
Unigene0001462	1	p4	(CTCC)4	16	111	126	CTACGCCAACAAAAAGCCTC	59.883	20	ATAACCTTCTCCGCCATCCT	59.925	20	180	52	231	ACGCCAACAAAAAGCCTCTA	59.883	20	ATAACCTTCTCCGCCATCCT	59.925	20	178	54	231	TACGCCAACAAAAAGCCTCT	59.883	20	ATAACCTTCTCCGCCATCCT	59.925	20	179	53	231
Unigene0001471	1	p2	(AT)9	18	1740	1757	CCTCTGGTTCCTACTGGGTG	59.568	20	TCGCTCTTTCTTTGGAGGAA	60.066	20	235	1692	1926	CCTCTGGTTCCTACTGGGTG	59.568	20	TCTTCTTGGCTCGCTCTTTC	59.836	20	245	1692	1936	CCTCTGGTTCCTACTGGGTG	59.568	20	TCTGTCTTAATTGGGCTCCG	60.206	20	270	1692	1961
Unigene0001497	1	p2	(AG)9	18	1	18
Unigene0001509	1	p2	(AC)9	18	303	320
Unigene0001541	1	p2	(TG)6	12	23	34
Unigene0001543	1	p2	(AG)6	12	327	338
Unigene0001547	1	p4	(AAAG)4	16	27	42
Unigene0001612	1	p2	(CT)6	12	149	160	TTTCGTGAGACCATGCTTGA	60.39	20	ATTGGGTGGATTTGGGGTAT	60.131	20	134	63	196	GACCATGCTTGACAAATGGA	59.502	20	ATTGGGTGGATTTGGGGTAT	60.131	20	126	71	196	TTTCGTGAGACCATGCTTGA	60.39	20	GGGTGGATTTGGGGTATGTT	60.673	20	131	63	193
Unigene0001665	1	p2	(AG)9	18	1	18
Unigene0001695	1	p2	(GA)6	12	225	236
Unigene0001701	1	p2	(CA)6	12	174	185	ACATACTCAAGAATGCCCGC	60.103	20	CTTTCCTCTGTCACGGGTGT	60.151	20	225	148	372	CCACCACCCTCTCCAGAGTA	60.104	20	GGCTCCTGAGTTTTTCCACA	60.232	20	209	15	223	ATAGACAGTGGCCGCAAAAA	60.637	20	GGCTCCTGAGTTTTTCCACA	60.232	20	170	54	223
Unigene0001707	1	p3	(CGG)5	15	244	258	TTTGGGAAAACGAAGAGGAA	59.657	20	AAGATTCACCGTCACCGTTC	59.973	20	111	204	314	GAAGAGGAAGCTTGGTGGTG	59.844	20	GCCGCATCAGAGAAATTGTT	60.221	20	146	215	360	AACGAAGAGGAAGCTTGGTG	59.473	20	AAGATTCACCGTCACCGTTC	59.973	20	103	212	314
Unigene0001707	2	p2	(GA)6	12	370	381	GAACGGTGACGGTGAATCTT	59.973	20	TCTTCCCCTCATGTCTCACA	59.18	20	182	295	476	GGATCTCGATGTTGAACGGT	59.934	20	TCTTCCCCTCATGTCTCACA	59.18	20	221	256	476	GAAGAGGAAGCTTGGTGGTG	59.844	20	TCTTCCCCTCATGTCTCACA	59.18	20	262	215	476
Unigene0001719	1	p2	(GA)9	18	69	86	TGGTTTATGGGAAAAGGTGG	59.657	20	AACAAGCATATCCTGCATTGG	59.974	21	140	34	173	TATGGGAAAAGGTGGGTTTG	59.657	20	AACAAGCATATCCTGCATTGG	59.974	21	135	39	173	GGTTTATGGGAAAAGGTGGG	60.403	20	AACAAGCATATCCTGCATTGG	59.974	21	139	35	173
Unigene0001720	1	p2	(GA)9	18	65	82	TCATCAATTCAAACAGCCCA	60.049	20	AACAAGCATATCCTGCATTGG	59.974	21	164	6	169	TCATCAATTCAAACAGCCCA	60.049	20	GCCTGTTCAGTTTTACAGCCA	60.298	21	238	6	243	TCATCAATTCAAACAGCCCA	60.049	20	AAGCATATCCTGCATTGGTG	58.6	20	161	6	166
Unigene0001734	1	p3	(CCA)5	15	95	109	ATAACACCGCTGAATCCCAG	59.955	20	ACCATGATCCATTCCTTCCA	60.135	20	129	63	191	ATAACACCGCTGAATCCCAG	59.955	20	TCCATGCCTGCTACTGTGTC	59.862	20	113	63	175	ATAACACCGCTGAATCCCAG	59.955	20	TTCCTTCCATGCCTGCTACT	59.836	20	118	63	180
Unigene0001742	1	p2	(GA)8	16	552	567	CTCCATTGCCATCTGAACCT	60.073	20	TTGCCACTTCCGGTACTTTC	60.11	20	205	414	618	CTCCATTGCCATCTGAACCT	60.073	20	CGCTCAAATCTTCCATTCCT	59.269	20	184	414	597	TGCCATCTGAACCTGTTGTG	60.722	20	TTGCCACTTCCGGTACTTTC	60.11	20	199	420	618
Unigene0001743	1	p2	(GA)8	16	415	430	CTCCATTGCCATCTGAACCT	60.073	20	TTGCCACTTCCGGTACTTTC	60.11	20	205	277	481	CTCCATTGCCATCTGAACCT	60.073	20	CGCTCAAATCTTCCATTCCT	59.269	20	184	277	460	TGCCATCTGAACCTGTTGTG	60.722	20	TTGCCACTTCCGGTACTTTC	60.11	20	199	283	481
Unigene0001763	1	p2	(AG)7	14	719	732
Unigene0001775	1	p2	(TC)7	14	492	505
Unigene0001776	1	p3	(ACT)6	18	382	399	CACTGCAAGTGCTCCTACCA	60.049	20	TCACCCCTTTACCATCTTCG	59.926	20	248	342	589	CACCACTGCAAGTGCTCCTA	60.049	20	TCACCCCTTTACCATCTTCG	59.926	20	251	339	589	AAACCCAGATAAACCCCACC	59.919	20	TCACCCCTTTACCATCTTCG	59.926	20	267	323	589
Unigene0001779	1	p3	(TGG)5	15	107	121	CGGTGGTAGTGATGGTTGTG	59.873	20	TGCCTCACTCGGAGAGAAAT	59.95	20	151	11	161	CGGTGGTAGTGATGGTTGTG	59.873	20	CTGCCTCACTCGGAGAGAAA	60.668	20	152	11	162	CGGTGGTAGTGATGGTTGTG	59.873	20	GCCTCTTGAGGGGTGTAAGA	59.284	20	180	11	190
Unigene0001844	1	p2	(GA)6	12	203	214
Unigene0001847	1	p2	(AC)6	12	19	30
Unigene0001855	1	p3	(TGT)7	21	124	144	ACGCTTGTCATCATCATCCA	60.08	20	TGCTCATCTTTGTGGTCTGC	59.992	20	230	100	329	ACGCTTGTCATCATCATCCA	60.08	20	CTGATGCAATGTCGCCTAGA	59.972	20	182	100	281	ACGCTTGTCATCATCATCCA	60.08	20	GTCTGATGCAATGTCGCCTA	59.83	20	184	100	283
Unigene0001856	1	p4	(AAAG)4	16	2	17
Unigene0001861	1	p2	(GA)6	12	1909	1920	TTCATGTTGCTCGCTGTAGG	60.011	20	TTCTGGAATCATCCCGAGTC	60.011	20	269	1712	1980	GGTGATTGAGATGGCAAGGT	59.934	20	TTCTGGAATCATCCCGAGTC	60.011	20	124	1857	1980	ACACGAAATGGGTTGTTGGT	60.134	20	TTCTGGAATCATCCCGAGTC	60.011	20	190	1791	1980
Unigene0001867	1	p2	(GT)9	18	1	18
Unigene0001873	1	p2	(TA)6	12	43	54	GAGGTCAAAGGGTTGACGTACT	59.547	22	TCAACCTAGCCTTGCACGTA	59.488	20	224	2	225	GAGGTCAAAGGGTTGACGTACT	59.547	22	CCTCCTGCTTTGATTGTCTTG	59.861	21	140	2	141	GAGGTCAAAGGGTTGACGTACT	59.547	22	ATCAACCTAGCCTTGCACGTA	59.783	21	225	2	226
Unigene0001874	1	p2	(GA)7	14	70	83	TCACCTTTCTGATTTGGTTCG	60.096	21	TGTTTTACCTCTCTAGCTCTTGTTTG	59.588	26	108	7	114	TGGTTCGAAGCAACAACAGT	59.339	20	TGCGTTTTGAATTATTTTATTTAAGG	59.054	26	141	21	161	TGGTTCGAAGCAACAACAGT	59.339	20	TTGCGTTTTGAATTATTTTATTTAAGG	60.042	27	142	21	162
Unigene0001915	1	p2	(AC)9	18	309	326
Unigene0001936	1	c	(TC)6aacatatccctc(TG)10	44	190	233
Unigene0001956	1	p2	(AT)7	14	140	153	CTAGCACCCTTTGCCCTATG	59.724	20	TGCGGTGTCAAAAACTGTGT	60.199	20	121	93	213	CTAGCACCCTTTGCCCTATG	59.724	20	ATGCGGTGTCAAAAACTGTG	59.615	20	122	93	214	TTGCCCTATGCTTCAATGGT	60.469	20	TGCGGTGTCAAAAACTGTGT	60.199	20	111	103	213
Unigene0001968	1	p2	(GA)6	12	59	70	CAGCACAGCTGAACTTGTCA	58.732	20	CGCCATCTCCTCCAAAATAA	60.031	20	130	14	143	ACAGCACAGCTGAACTTGTCA	59.682	21	CGCCATCTCCTCCAAAATAA	60.031	20	131	13	143	CAGCACAGCTGAACTTGTCA	58.732	20	ACGCCATCTCCTCCAAAATA	59.528	20	131	14	144
Unigene0001969	1	p2	(TG)7	14	129	142	TAGGACTTCCAAAGAGGCCC	60.569	20	CTGGCCCCGATATTCTAACA	59.916	20	180	31	210	TAGGACTTCCAAAGAGGCCC	60.569	20	TGGCCCCGATATTCTAACAA	60.281	20	179	31	209	CCATAGGACTTCCAAAGAGGC	60.082	21	CTGGCCCCGATATTCTAACA	59.916	20	183	28	210
Unigene0001975	1	p2	(AG)6	12	180	191	TGAGATGAGAATGTCGCTGC	60.104	20	CTTTCTCTCTCCTCCCGGAC	60.328	20	182	33	214	TGCTGAGATGAGAATGTCGC	60.104	20	CTTTCTCTCTCCTCCCGGAC	60.328	20	185	30	214	AGATTTCCCCCTTCACCATC	60.133	20	CTTTCTCTCTCCTCCCGGAC	60.328	20	208	7	214
Unigene0001982	1	p3	(CCG)5	15	88	102	CTGTGGGCATCATGGTATTG	59.799	20	GGTGGCTTTAGGAGGAGACC	60.074	20	124	34	157	GTTAACCACCCCCTCGCTAT	60.208	20	GGTGGCTTTAGGAGGAGACC	60.074	20	153	5	157	CTGTGGGCATCATGGTATTG	59.799	20	CTTTTGCCTGGTGGCTTTAG	59.876	20	133	34	166
Unigene0002015	1	p3	(TGA)5	15	1549	1563	GCGAGTTAGGGATTTGGTGA	60.074	20	CGACGACGACGAAGATAACA	59.864	20	196	1491	1686	GCGAGTTAGGGATTTGGTGA	60.074	20	AAAATCACCGCCAAAACAAC	59.845	20	142	1491	1632	AGGGATTTGGTGAGCTCTGA	59.803	20	AAATCACCAGATCGAATCGC	60.043	20	105	1498	1602
Unigene0002015	2	p3	(TCG)6	18	1676	1693	GCGATTCGATCTGGTGATTT	60.043	20	TGGTTAGCTAGATCCATTGCG	60.237	21	145	1583	1727	GCGAGTTAGGGATTTGGTGA	60.074	20	TGGTTAGCTAGATCCATTGCG	60.237	21	237	1491	1727	GTTGTTTTGGCGGTGATTTT	59.845	20	TGGTTAGCTAGATCCATTGCG	60.237	21	115	1613	1727
Unigene0002029	1	p2	(CA)6	12	82	93	CCTGGGTCAATATCCTCCTG	59.356	20	TCTGCTTAGTTCATGCGTGG	60.011	20	131	2	132	CCTGGGTCAATATCCTCCTG	59.356	20	TACGTTGGGCATAGGCATTT	60.343	20	261	2	262	TCCTGACTCAACCTGACTGC	58.968	20	TCTGCTTAGTTCATGCGTGG	60.011	20	116	17	132
Unigene0002053	1	p2	(AC)6	12	7	18
Unigene0002056	1	p2	(GA)10	20	1	20
Unigene0002064	1	p2	(CT)6	12	21	32
Unigene0002073	1	p2	(GA)6	12	317	328	GTGTTTTCGTGGGATTTGCT	59.978	20	CCAACTTTTCAGCCTGCCTA	60.378	20	263	100	362	GACAGACAGCTTTGATCGCA	60.144	20	CCCACACCCAATACCCAATA	60.301	20	189	274	462	TGACAGACAGCTTTGATCGC	60.144	20	CCCACACCCAATACCCAATA	60.301	20	190	273	462
Unigene0002073	2	p2	(TA)7	14	658	671
Unigene0002083	1	p3	(CAG)5	15	199	213	GCCAGTAGCCATAGGCAGAG	60	20	GCAAGCAAGGAAGAGAATGG	59.955	20	273	81	353	AGCCAGTAGCCATAGGCAGA	60	20	GCAAGCAAGGAAGAGAATGG	59.955	20	274	80	353	AGCCAGTAGCCATAGGCAGA	60	20	CAAGCAAGGAAGAGAATGGC	59.955	20	273	80	352
Unigene0002108	1	p2	(GA)6	12	45	56	GAGTGACAGAGCCCAAAAGTG	59.899	21	TCCGTATTTCTTTGGTTGTGA	58.134	21	175	18	192	AGTGACAGAGCCCAAAAGTGA	59.899	21	TCCGTATTTCTTTGGTTGTGA	58.134	21	174	19	192	GAGTGACAGAGCCCAAAAGTG	59.899	21	CTCCGTATTTCTTTGGTTGTGA	59.131	22	176	18	193
Unigene0002126	1	p4	(TTTC)5	20	874	893	GTGAAACTGCGAAGGAGGAG	59.989	20	GCAAGCAAGGGAAGAGAAGA	59.694	20	197	764	960	AGTGAAACTGCGAAGGAGGA	59.989	20	GCAAGCAAGGGAAGAGAAGA	59.694	20	198	763	960	GAGTGAAACTGCGAAGGAGG	59.989	20	GCAAGCAAGGGAAGAGAAGA	59.694	20	199	762	960
Unigene0002136	1	p2	(AT)7	14	651	664
Unigene0002156	1	p2	(GA)9	18	1	18
Unigene0002191	1	p2	(AG)8	16	22	37
Unigene0002203	1	p4	(TTTC)4	16	36	51	GGTGATAGAATTGTATTGTCCAGC	58.956	24	CAAAAGAGACACGTGATCCAA	58.761	21	273	6	278	GGTGATAGAATTGTATTGTCCAGC	58.956	24	CAAAAGAGACACGTGATCCAAC	59.639	22	273	6	278	GGTGATAGAATTGTATTGTCCAGC	58.956	24	ACAAAAGAGACACGTGATCCAA	59.639	22	274	6	279
Unigene0002204	1	p2	(AG)8	16	638	653
Unigene0002209	1	p2	(GA)7	14	183	196
Unigene0002215	1	p2	(AG)8	16	245	260
Unigene0002242	1	p2	(GA)9	18	535	552
Unigene0002252	1	p2	(TC)8	16	1669	1684
Unigene0002280	1	c	(TA)6cccaccaaaatttcttccccaatcgccttaatttctgaaagtgaaagtgagagtgagg(GA)6	82	347	428
Unigene0002283	1	p3	(AGA)6	18	1	18
Unigene0002284	1	p3	(AAG)6	18	217	234
Unigene0002295	1	p3	(CTC)5	15	936	950	CGACGGTGTTGATGTACCAG	60.025	20	CTCACAGTTCTCGCCACAAG	59.616	20	199	834	1032	CGACGGTGTTGATGTACCAG	60.025	20	CCCAACTCCCTCCATCTCTT	60.447	20	272	834	1105	TCCTTCAACAAGGCCTTCAC	60.232	20	CTCACAGTTCTCGCCACAAG	59.616	20	270	763	1032
Unigene0002296	1	p3	(TGG)5	15	9	23
Unigene0002297	1	p3	(TGG)5	15	1668	1682
Unigene0002306	1	p2	(AG)7	14	10	23
Unigene0002315	1	p2	(CT)8	16	36	51	AAAACTAGAAAAGACTACAGTTCATGG	57.826	27	ATGCACACACCGCCTTTT	60.12	18	196	0	195	AAAACTAGAAAAGACTACAGTTCATGG	57.826	27	TCCATGCCATACTTCATTCAG	58.586	21	165	0	164	AAAACTAGAAAAGACTACAGTTCATGG	57.826	27	ATGCACACACCGCCTTTTT	61.491	19	196	0	195
Unigene0002318	1	p3	(AAG)5	15	208	222	CCTCCATTATTGGGCTGAGA	60.029	20	CTCTACCTCCGCGTATGCTC	60	20	218	96	313	TCCTCCATTATTGGGCTGAG	60.029	20	CTCTACCTCCGCGTATGCTC	60	20	219	95	313	TTTGTGCAGGAGCAACCATA	60.257	20	CTCTACCTCCGCGTATGCTC	60	20	174	140	313
Unigene0002325	1	p2	(TC)6	12	107	118	CCCAAAATTTCACACCAAGG	60.198	20	TCACCCAAATTTGAAGGGTT	59.264	20	103	75	177	CCCAAAATTTCACACCAAGG	60.198	20	GTCACCCAAATTTGAAGGGTT	60.082	21	104	75	178	CCCAAAATTTCACACCAAGG	60.198	20	CACCCAAATTTGAAGGGTTT	58.785	20	102	75	176
Unigene0002353	1	p3	(CAC)5	15	106	120	AGAAGTTTTTGGCTGCCTCA	59.993	20	TTCCTGGTTGTGGAGGTTGT	60.399	20	114	73	186	TTTTTGGCTGCCTCAACTTT	59.861	20	TTCCTGGTTGTGGAGGTTGT	60.399	20	109	78	186	TTGGCTGCCTCAACTTTACC	60.249	20	TTCCTGGTTGTGGAGGTTGT	60.399	20	106	81	186
Unigene0002388	1	p2	(TG)6	12	1	12
Unigene0002397	1	p2	(AT)9	18	1255	1272
Unigene0002429	1	p3	(CAA)5	15	326	340	AGGCCAATACCCATCATCAA	60.155	20	GGGAGGAATGAAAGGAGACC	59.874	20	151	228	378	CAACCATCCATCACCAATGA	60.177	20	GGGAGGAATGAAAGGAGACC	59.874	20	103	276	378	CAACAACCATCCATCACCAA	60.216	20	GGGAGGAATGAAAGGAGACC	59.874	20	106	273	378
Unigene0002501	1	p4	(AATA)4	16	60	75	CATGAGCTTGCTTAATTTGCAT	59.411	22	CTATGGTACGTCATGCGTGG	60.011	20	241	13	253	TCATGAGCTTGCTTAATTTGC	58.2	21	CTATGGTACGTCATGCGTGG	60.011	20	242	12	253	CATGAGCTTGCTTAATTTGCAT	59.411	22	CGCTTACATTCTCCAGCGAT	60.374	20	202	13	214
Unigene0002525	1	p3	(TCA)5	15	246	260	ACCAACCCCTTCATCACAAG	59.82	20	TCTCTTGCAAAGAATGAAAAGTT	57.396	23	191	127	317	AAAACCAAAGGCCTACACCA	59.471	20	TCTCTTGCAAAGAATGAAAAGTT	57.396	23	207	111	317	AAACCAAAGGCCTACACCAA	59.471	20	TCTCTTGCAAAGAATGAAAAGTT	57.396	23	206	112	317
Unigene0002549	1	p2	(TA)7	14	689	702	TGAGCCGTTTGATGATGTGT	60.12	20	GCTACAATAAGAACAAAGCCAACA	59.74	24	237	514	750	AGCCCAAAAGGGTTGATTTC	60.299	20	GCTACAATAAGAACAAAGCCAACA	59.74	24	262	489	750	TACGCCTCAGATGCTTGAGA	59.697	20	GCTACAATAAGAACAAAGCCAACA	59.74	24	216	535	750
Unigene0002568	1	p2	(GA)10	20	1	20
Unigene0002572	1	p3	(TCA)5	15	532	546	GGCGAAGGAGCAGAACTAAA	59.592	20	GGGGTACTGAGTCTGGTTGG	59.425	20	247	426	672	GGCGAAGGAGCAGAACTAAA	59.592	20	GGGGGTACTGAGTCTGGTTG	59.425	20	248	426	673	GGCGAAGGAGCAGAACTAAA	59.592	20	TGGGGGTACTGAGTCTGGTT	59.425	20	249	426	674
Unigene0002575	1	p2	(CT)9	18	1	18
Unigene0002587	1	p2	(AG)7	14	45	58	GCCCGGTTTCAAGGAATTTA	61.137	20	AGAGCGTAGGATAAAGCGCA	60.138	20	253	11	263	GCCCGGTTTCAAGGAATTTA	61.137	20	TTGATGCGCCATTGAAGATA	60.179	20	206	11	216	GCCCGGTTTCAAGGAATTTA	61.137	20	TGCGCCATTGAAGATATCAG	59.792	20	202	11	212
Unigene0002608	1	p2	(TC)8	16	1	16
Unigene0002608	2	p2	(TG)6	12	872	883
Unigene0002610	1	p2	(CT)8	16	16	31
Unigene0002631	1	p2	(TG)6	12	287	298	GCTTTTCGTTTTTCAGTGCC	59.867	20	TGGCTCTCATAACCCAATCC	59.894	20	280	111	390	TTTGCCTCTCGGTTCATTTT	59.685	20	TGGCTCTCATAACCCAATCC	59.894	20	230	161	390	GCTTTTCGTTTTTCAGTGCC	59.867	20	CTCATAACCCAATCCCGTGT	59.67	20	275	111	385
Unigene0002648	1	p6	(ACAATA)5	30	146	175	CTGTTATCAAGGCTGCACCA	59.864	20	TTTGACACCAAATTGGCTTG	59.561	20	254	96	349	CTGTTATCAAGGCTGCACCA	59.864	20	GACACCAAATTGGCTTGTGA	59.547	20	251	96	346	CTGTTATCAAGGCTGCACCA	59.864	20	TGACACCAAATTGGCTTGTG	60.552	20	252	96	347
Unigene0002648	2	p2	(CT)6	12	1957	1968
Unigene0002653	1	p3	(TTA)5	15	187	201
Unigene0002671	1	c	(ACT)5gaagagaatatgaatgctgtcaataacagcattgatatgaaaagcaatattaacaaccactac(AAT)7	99	55	153	GGAAGGGGAGATTGGTCTTC	59.874	20	TCTAACCCAAACATGTCCCC	59.647	20	201	14	214	GGAAAAATGGGAATGGAAGG	60.482	20	TCTAACCCAAACATGTCCCC	59.647	20	215	0	214	AGGGGAGATTGGTCTTCCTC	59.492	20	TCTAACCCAAACATGTCCCC	59.647	20	198	17	214
Unigene0002689	1	p2	(CT)7	14	184	197	ATGTTGCCGGAAAAATTCAG	59.938	20	GCCACAAGCATTTTCCTAGC	59.851	20	187	64	250	ATGTTGCCGGAAAAATTCAG	59.938	20	CACAAGCATTTTCCTAGCCC	59.708	20	185	64	248	ATGTTGCCGGAAAAATTCAG	59.938	20	CCACAAGCATTTTCCTAGCC	59.708	20	186	64	249
Unigene0002702	1	p2	(GA)6	12	54	65	AAACACTCGTTCACACGCTG	59.946	20	AGAAAGGGCCAGTTCCTGTT	60.11	20	139	1	139	AAACACTCGTTCACACGCTG	59.946	20	GGCACTTAGAAGTTCACCGC	59.882	20	255	1	255	GTTCACACGCTGCAACTCAT	59.912	20	AGAAAGGGCCAGTTCCTGTT	60.11	20	131	9	139
Unigene0002711	1	p3	(AGC)5	15	353	367	TGGGTCAGATTCCGGTAGAG	60.065	20	AAAATTACGCTCAGCCGCTA	60.006	20	122	326	447	GTGGGTCAGATTCCGGTAGA	59.927	20	AAAATTACGCTCAGCCGCTA	60.006	20	123	325	447	TGGGTCAGATTCCGGTAGAG	60.065	20	TTCTCCAACGTTTACGTCCC	59.971	20	248	326	573
Unigene0002721	1	p2	(AG)9	18	1047	1064
Unigene0002731	1	p2	(TC)9	18	238	255
Unigene0002738	1	p2	(CT)9	18	3	20
Unigene0002769	1	p4	(AAGA)4	16	1540	1555	TTTGGGATGGAGGATAGCAG	60.029	20	TCTCATCTTCCAAACACCCA	59.059	20	205	1391	1595	GAGGAGCTTTGACATGAGGC	59.957	20	TCTCATCTTCCAAACACCCA	59.059	20	278	1318	1595	GTTTGGGATGGAGGATAGCA	59.894	20	TCTCATCTTCCAAACACCCA	59.059	20	206	1390	1595
Unigene0002775	1	p2	(TC)8	16	376	391
Unigene0002828	1	p3	(AAC)6	18	205	222
Unigene0002833	1	p4	(TTTA)4	16	122	137	ACAAGTTTGTGGATGTGCCA	60.008	20	TCAGATTACCGCAAGTAAAGCA	59.911	22	155	8	162	GCGAATCTCGTCACATGCTA	59.979	20	TCAGATTACCGCAAGTAAAGCA	59.911	22	114	49	162	GGATGTGCCACCTCTCATTT	59.934	20	TCAGATTACCGCAAGTAAAGCA	59.911	22	145	18	162
Unigene0002856	1	p2	(AT)6	12	105	116	CGGGGCAGCCTGTAAATATC	61.686	20	CACATAACGCTGAGGAAGCA	60.011	20	153	7	159	CGGGGCAGCCTGTAAATATC	61.686	20	TGCACATAACGCTGAGGAAG	60.011	20	155	7	161	CGGGGCAGCCTGTAAATATC	61.686	20	GTGCACATAACGCTGAGGAA	59.871	20	156	7	162
Unigene0002911	1	p2	(GT)7	14	11	24
Unigene0002932	1	p2	(AT)8	16	649	664
Unigene0002942	1	p2	(AG)6	12	875	886
Unigene0002950	1	p2	(GA)9	18	412	429
Unigene0002952	1	p2	(CA)10	20	186	205
Unigene0002964	1	p2	(GA)7	14	163	176	TTTTGCTCTGGTTTGCTTCC	60.365	20	TCGGGTTAGGGTTAGGGTTC	60.18	20	111	130	240	TTTTGCTCTGGTTTGCTTCC	60.365	20	ATCGACTTTGGGGAAGCTCT	60.212	20	240	130	369	TTTTGCTCTGGTTTGCTTCC	60.365	20	CGATGACATGAATCGAAGGA	59.604	20	162	130	291
Unigene0003009	1	p2	(TC)9	18	4	21
Unigene0003014	1	p2	(TC)8	16	62	77	AATGCCCCTCCTTCCATTAG	60.278	20	GAGAAGAGCAAGAGCAAGGG	59.308	20	117	4	120	AATGCCCCTCCTTCCATTAG	60.278	20	GGAGAAGAGCAAGAGCAAGG	59.308	20	118	4	121	CCATTAGGGTTTCAGCGAAG	59.702	20	GAGAAGAGCAAGAGCAAGGG	59.308	20	104	17	120
Unigene0003026	1	p2	(AG)8	16	1	16
Unigene0003035	1	p2	(CT)6	12	88	99	CCTCTTGTCTTTTCCTTCTCTCC	59.882	23	GTCAGAAGGACGATCTGCAA	58.96	20	162	49	210	CCTCTTGTCTTTTCCTTCTCTCC	59.882	23	AACCCACCAAAATACGAAGC	58.952	20	204	49	252	CCTTCTCTCCTTCTCTACAGCC	58.761	22	GTCAGAAGGACGATCTGCAA	58.96	20	149	62	210
Unigene0003046	1	p2	(TC)6	12	68	79	ATCACCCAGACCTCCATCAG	59.92	20	GATTTCGATTTCAGAGCCCA	60.155	20	102	31	132	ATCACCCAGACCTCCATCAG	59.92	20	TGGATTTCGATTTCAGAGCC	60.155	20	104	31	134	ACCCAGACCTCCATCAGAAA	59.505	20	TGTGAAGGATGAGGGAGACC	60.048	20	227	34	260
Unigene0003056	1	p2	(AG)7	14	1	14
Unigene0003063	1	p2	(GA)7	14	58	71	AAGCATCTCTCATTCTTCCTTCA	59.496	23	CCGGAGATTTTCCAGTTCAA	60.044	20	228	1	228	AAGCATCTCTCATTCTTCCTTCA	59.496	23	TCTGGGTTGTGACCCTTTTC	59.943	20	116	1	116	AAGCATCTCTCATTCTTCCTTCA	59.496	23	ATTCGCGTATGATTTCTGGG	59.923	20	130	1	130
Unigene0003065	1	p5	(AAAGA)4	20	1	20
Unigene0003069	1	p2	(AG)8	16	27	42	TGAAGATCAGGAAGAGGAGGA	58.952	21	GTTTGGACTGCCAGGATGTT	59.973	20	257	0	256	TGAAGATCAGGAAGAGGAGGAG	59.95	22	GTTTGGACTGCCAGGATGTT	59.973	20	257	0	256	TGAAGATCAGGAAGAGGAGGA	58.952	21	TTGTGTTTCTCAGCGTTTGG	59.881	20	271	0	270
Unigene0003075	1	p2	(CT)9	18	48	65	TGAGCATGTAAGCAAAAGAAAGA	59.197	23	GATGGATGCCTCCTTTGAGA	60.158	20	222	1	222	GTGAGCATGTAAGCAAAAGAAAGA	59.958	24	GATGGATGCCTCCTTTGAGA	60.158	20	223	0	222	TGAGCATGTAAGCAAAAGAAAGA	59.197	23	ATGATGGATGCCTCCTTTGA	60.426	20	224	1	224
Unigene0003083	1	c	(TG)7agatggtgacgtggctgtttgagtgagagtgaaag(AT)8	65	145	209
Unigene0003084	1	p2	(AG)9	18	215	232
Unigene0003095	1	p2	(TC)7	14	1	14
Unigene0003111	1	p2	(AG)8	16	234	249
Unigene0003115	1	p2	(GA)8	16	263	278	GTGGATGACTAACCATGGCA	59.374	20	CCCTTCCAGAACCCTACACA	59.959	20	150	176	325	GGCTTTGTGCTCCTGATTTG	60.776	20	CCCTTCCAGAACCCTACACA	59.959	20	127	199	325	ACTAACCATGGCAGAGGGCT	61.038	20	CCCTTCCAGAACCCTACACA	59.959	20	143	183	325
Unigene0003125	1	p2	(GA)7	14	1	14
Unigene0003144	1	p5	(ACCAA)4	20	1	20
Unigene0003155	1	p2	(TG)6	12	265	276
Unigene0003159	1	p2	(GA)7	14	281	294	AAGAAATCGTTGCTCACCGT	59.74	20	TCATTTTCTACATTTATCATTCCTCTG	59.072	27	182	146	327	AAGGCTTGCCGAGAAGAAAT	60.34	20	TCATTTTCTACATTTATCATTCCTCTG	59.072	27	115	213	327	TGGCGTCCAATTTCTCAACT	60.636	20	TCATTTTCTACATTTATCATTCCTCTG	59.072	27	252	76	327
Unigene0003160	1	p2	(TG)6	12	16	27
Unigene0003161	1	c	(GC)6t(TG)10	33	455	487
Unigene0003162	1	c	(GC)6t(TG)10	33	425	457
Unigene0003182	1	p3	(TTA)5	15	340	354
Unigene0003193	1	p2	(AC)6	12	297	308
Unigene0003240	1	p5	(TTTCT)4	20	207	226	TCCTCCATTGCTTCCATTTC	60.014	20	ATGGCGCAAACAGTTTTCTT	59.752	20	171	108	278	TTGCTTCCATTTCTTTTGGG	60.046	20	ATGGCGCAAACAGTTTTCTT	59.752	20	164	115	278	TCCGATCACTGCCAACTACA	60.263	20	ATGGCGCAAACAGTTTTCTT	59.752	20	143	136	278
Unigene0003252	1	p3	(CTT)6	18	202	219
Unigene0003257	1	p2	(GA)9	18	1	18
Unigene0003330	1	p2	(AG)10	20	1300	1319
Unigene0003370	1	p2	(TC)8	16	92	107	TACTCTCTCCCTCCGCAATG	60.353	20	GTTGAACCAACAAAAGCCCT	59.077	20	172	7	178	TACTCTCTCCCTCCGCAATG	60.353	20	TCGTTGAACCAACAAAAGCC	61.041	20	174	7	180	TACTCTCTCCCTCCGCAATG	60.353	20	CCAATTCAAATCCAATGATCG	60.139	21	145	7	151
Unigene0003374	1	p2	(TC)8	16	1	16
Unigene0003382	1	p2	(AT)6	12	74	85	ATCCCAACCTCACACACCAT	60.096	20	GCATAAATGATTGCACCCCT	59.791	20	107	33	139	ATCCCAACCTCACACACCAT	60.096	20	AACACAAGCACTGCCCTTTT	59.78	20	229	33	261	ATCCCAACCTCACACACCAT	60.096	20	AGCTTGATCGGTGAAACCTG	60.255	20	280	33	312
Unigene0003383	1	p2	(CT)6	12	96	107	TCCCACCGGTGAATAGTGAT	60.195	20	AAAGCTGGAGAGTGGACGAA	59.989	20	208	71	278	TCCCACCGGTGAATAGTGAT	60.195	20	AAAAGCTGGAGAGTGGACGA	59.989	20	209	71	279	TCCCACCGGTGAATAGTGAT	60.195	20	TGGAAGAAAACTGACACCCC	59.943	20	129	71	199
Unigene0003386	1	p2	(AG)7	14	193	206
Unigene0003398	1	p6	(CAAACA)6	36	383	418
Unigene0003430	1	p2	(TA)8	16	60	75	CATAATTCTTCCAAACGGGC	59.411	20	GCGCATTAGTTTGATGATGC	59.29	20	207	27	233	CCATAATTCTTCCAAACGGG	59.269	20	GCGCATTAGTTTGATGATGC	59.29	20	208	26	233	ACCATAATTCTTCCAAACGGG	60.061	21	GCGCATTAGTTTGATGATGC	59.29	20	209	25	233
Unigene0003439	1	p2	(AG)8	16	200	215	GAATCCCAGTTTCCACCAAG	59.381	20	GACTGACATGACTACCGCGA	59.862	20	211	96	306	GAATCCCAGTTTCCACCAAG	59.381	20	CACCTCTCCGACCACTGACT	60.306	20	227	96	322	GAATCCCAGTTTCCACCAAG	59.381	20	ACCTCTCCGACCACTGACTG	60.306	20	226	96	321
Unigene0003460	1	p3	(GAT)5	15	168	182	CTTGTGGAGGAGAGTGCAGA	59.125	20	TCTCGCAGCTGCATGACT	59.358	18	121	83	203	TCTTGTGGAGGAGAGTGCAG	59.125	20	TCTCGCAGCTGCATGACT	59.358	18	122	82	203	TTGTGGAGGAGAGTGCAGATT	59.859	21	TCTCGCAGCTGCATGACT	59.358	18	120	84	203
Unigene0003470	1	p2	(GA)10	20	1	20
Unigene0003476	1	p2	(AG)10	20	1	20
Unigene0003479	1	p2	(AG)6	12	33	44
Unigene0003480	1	p2	(AT)9	18	148	165	TGAAAACAAACTGCAGTGACG	59.936	21	TGTCTGTGTAGAGAAGAAGAGTCCA	59.617	25	136	59	194	TGAAAACAAACTGCAGTGACG	59.936	21	TGTGTCTGACTGTCTGTGTAGAGAA	59.122	25	146	59	204	GGAACACGATTGCATAAATCC	59.291	21	TGTCTGTGTAGAGAAGAAGAGTCCA	59.617	25	179	16	194
Unigene0003488	1	p5	(CCAAT)4	20	161	180	CAATAAAATTGTCCCCTGAACC	59.588	22	TTGACTGACTGAGGCGAATG	59.984	20	100	106	205	CACCAGAGTCATAAATGGGTTG	59.355	22	TTGACTGACTGAGGCGAATG	59.984	20	150	56	205	CAACAATAAAATTGTCCCCTGAA	60.095	23	TTGACTGACTGAGGCGAATG	59.984	20	103	103	205
Unigene0003518	1	p5	(ATTCG)4	20	950	969	ACCAGATCTGCCATTTGGTC	59.934	20	CAAGAGGTCTTAAAGCCTTGGA	59.886	22	120	895	1014	CTGGACCAGATCTGCCATTT	60.073	20	CAAGAGGTCTTAAAGCCTTGGA	59.886	22	124	891	1014	GGTCCATGTGCTCTTCCACT	60.12	20	CAAGAGGTCTTAAAGCCTTGGA	59.886	22	104	911	1014
Unigene0003526	1	p3	(TGG)6	18	22	39
Unigene0003527	1	p3	(GCT)6	18	132	149	AACTTTTGACAATGCCACCC	59.836	20	TATCTGCTTGTGGAGGGACC	60.073	20	163	24	186	ACCCAACTTTTGACAATGCC	59.836	20	TATCTGCTTGTGGAGGGACC	60.073	20	167	20	186	AACTTTTGACAATGCCACCC	59.836	20	TTATGATCCTCCACCGAAGG	59.887	20	277	24	300
Unigene0003540	1	p2	(GC)6	12	187	198	TGCATTAAAGAAAACAGGGGA	59.573	21	CATTGACAAGTCCAATCCCA	59.343	20	105	130	234	TGCATTAAAGAAAACAGGGG	57.755	20	CCATTGACAAGTCCAATCCC	60.173	20	106	130	235	GCATTAAAGAAAACAGGGGAAA	59.499	22	CCATTGACAAGTCCAATCCC	60.173	20	105	131	235
Unigene0003546	1	p3	(AGA)5	15	79	93	ACAACTGAGATTCTGCAGCTAAT	57.358	23	TGTCCATCACCTGATGCTGT	60.121	20	276	47	322	GATACAACTGAGATTCTGCAGCTAA	59.156	25	TGTGTCAACCAAGTCCCAAA	59.976	20	101	44	144	GATACAACTGAGATTCTGCAGCTAA	59.156	25	TTGTGTCAACCAAGTCCCAA	59.976	20	102	44	145
Unigene0003548	1	p2	(CT)9	18	368	385
Unigene0003576	1	p3	(GGT)6	18	1	18
Unigene0003583	1	p2	(AG)8	16	1	16
Unigene0003593	1	p2	(GA)7	14	291	304	TGTGTTGTGGACCTGTGGTT	59.89	20	TACGCATCCGTGTTCATTGT	59.995	20	227	234	460	TTGTGTTGTGGACCTGTGGT	59.89	20	TACGCATCCGTGTTCATTGT	59.995	20	228	233	460	TGTGTTGTGGACCTGTGGTT	59.89	20	GATGCACGATGTGACCAAAC	59.975	20	154	234	387
Unigene0003612	1	p2	(AG)7	14	2184	2197	GTTGAGGAACACCCAAAGGA	59.943	20	TGAAAGAAATTCAAAGAGCCG	59.46	21	278	1944	2221	TTGAGGAACACCCAAAGGAG	60.081	20	TGAAAGAAATTCAAAGAGCCG	59.46	21	277	1945	2221	AGCGAAACAGAGGCTTGAAA	60.132	20	TGAAAGAAATTCAAAGAGCCG	59.46	21	208	2014	2221
Unigene0003631	1	p2	(TG)7	14	129	142	TGATAAGTTGATGACCTTTTGCAT	59.904	24	CCATTGAGAATACTAAGCCCCA	60.324	22	201	43	243	TGATAAGTTGATGACCTTTTGCAT	59.904	24	TCCCATTGAGAATACTAAGCCC	59.463	22	203	43	245	TGATAAGTTGATGACCTTTTGCAT	59.904	24	CCCATTGAGAATACTAAGCCCC	61.005	22	202	43	244
Unigene0003636	1	p4	(AGCT)4	16	491	506	TCTTTGTCAGCCAGAGTGGA	59.545	20	TCCTCTCTCAAAACCCATAACC	59.46	22	266	280	545	TCTTTGTCAGCCAGAGTGGA	59.545	20	TCTTCCTCTCTCAAAACCCA	57.424	20	269	280	548	GCATGTATATGTGGGCAGGA	59.38	20	TCCTCTCTCAAAACCCATAACC	59.46	22	116	430	545
Unigene0003637	1	p2	(AG)7	14	1687	1700	ATGGTGGGCACTGGTAGAGA	60.533	20	AACCACCCATGACCTAACCA	60.088	20	246	1659	1904	GGCAATGTGTTTTGGGGTAT	59.551	20	GCATCACAAGGGTCCAATTT	59.797	20	241	1550	1790	GCAATTTGGGTTTCTGAAGG	59.546	20	GCATCACAAGGGTCCAATTT	59.797	20	175	1616	1790
Unigene0003670	1	p2	(AG)6	12	877	888
Unigene0003679	1	p2	(TA)6	12	125	136	CCATTTCCAATTCCCCTTTT	59.992	20	GCAAAGACCACACCTTGTGA	59.726	20	216	85	300	CTAATCCCGAAACCCCTCAT	60.145	20	GCAAAGACCACACCTTGTGA	59.726	20	263	38	300	AACCATTTCCAATTCCCCTT	59.51	20	GCAAAGACCACACCTTGTGA	59.726	20	218	83	300
Unigene0003682	1	p2	(AT)8	16	23	38
Unigene0003701	1	p3	(GGT)6	18	133	150	GAACACGTACGCGAGACAGA	60.056	20	CCGAGGATGAGGAGGACAAG	62.11	20	107	68	174	AGGAAGGACATGGATCATCG	59.886	20	CCGAGGATGAGGAGGACAAG	62.11	20	153	22	174	GAACACGTACGCGAGACAGA	60.056	20	CCGAGGATGAGGAGGACAA	61.171	19	107	68	174
Unigene0003720	1	p4	(AAAG)4	16	69	84	GGGATGTTGTTCTTCAAACTGA	59.077	22	GTTCCGTACTCTTGCCTTGC	59.882	20	261	0	260	GGGATGTTGTTCTTCAAACTGA	59.077	22	CTCTTGCCTTGCATCTCACA	60.136	20	253	0	252	GGGATGTTGTTCTTCAAACTGA	59.077	22	TTGCCTTGCATCTCACATTC	59.805	20	250	0	249
Unigene0003740	1	p3	(CCA)5	15	233	247	CCGTGAAAGGAAGCTTGAAA	60.357	20	GATCATTGAACCCCCACAAC	60.034	20	203	195	397	CACTGCAACCTTTGGCTGTA	59.904	20	TCTAGCGGGTAAAGGAGCTG	59.609	20	276	28	303	CCGTGAAAGGAAGCTTGAAA	60.357	20	TCATTTTGCCTTCAACAGCA	60.379	20	266	195	460
Unigene0003746	1	p2	(CT)7	14	34	47	CATGGTTTCGATTGCATAGG	58.991	20	GTCGGTCGTTTTCGTTGAAT	59.978	20	199	8	206	CATGGTTTCGATTGCATAGG	58.991	20	GGTGAGGTTGGAAGTTGGAA	59.943	20	259	8	266	CATGGTTTCGATTGCATAGG	58.991	20	TTTTGAAAGGGTTGGTGAGG	59.942	20	272	8	279
Unigene0003767	1	p2	(TC)10	20	1	20
Unigene0003771	1	p2	(CT)8	16	2	17
Unigene0003771	2	p2	(CA)7	14	447	460	CACACCAGCAACACACACAC	59.651	20	AGCAGGAAGGATAAATGGGG	60.278	20	219	326	544	AAACAAGAGCTGCCCCATTA	59.708	20	TGGGGTTGTGAAGAGGTTGT	60.399	20	139	375	513	AAACAAGAGCTGCCCCATTA	59.708	20	GTGGGGTTGTGAAGAGGTTG	60.399	20	140	375	514
Unigene0003785	1	p3	(AAT)5	15	52	66	TTGGGTTTTCGACCATCTTC	59.91	20	TGTAGCACCTTGGACAACCA	60.152	20	275	3	277	TTGGGTTTTCGACCATCTTC	59.91	20	TCCAAATTGGGTTCCACAGT	60.21	20	112	3	114	TTGGGTTTTCGACCATCTTC	59.91	20	TCTTCCAAATTGGGTTCCAC	59.767	20	115	3	117
Unigene0003792	1	p3	(CCA)5	15	264	278	TTTGGTCCTAGAATCCGACG	60.066	20	GTTACGGGTCAGGAAGTGGA	59.966	20	149	196	344	TTTGGTCCTAGAATCCGACG	60.066	20	GTCTGGTTACGGGTCAGGAA	59.966	20	154	196	349	TTTGGTCCTAGAATCCGACG	60.066	20	GTTTGGAAGGGGTTTTGGTT	60.068	20	208	196	403
Unigene0003832	1	p4	(CCTT)5	20	2089	2108	GACCGGATAGTTGACGAGGA	60.073	20	TTCGATCGATCTTCATTCCC	59.975	20	226	1982	2207	ACCATGGCAGCATTCTTCTT	59.7	20	TTCGATCGATCTTCATTCCC	59.975	20	175	2033	2207	CATCACTATCCACCATGGCA	60.353	20	TTCGATCGATCTTCATTCCC	59.975	20	186	2022	2207
Unigene0003850	1	p3	(ATG)5	15	223	237	AACAGCTCTGTACCATGCCC	60.142	20	CTGCGAATCATGCTTGAAAA	59.953	20	196	153	348	AACAGCTCTGTACCATGCCC	60.142	20	CTCATCCCTCTCTGCGAATC	59.91	20	207	153	359	ACAGCTCTGTACCATGCCCT	59.751	20	CTGCGAATCATGCTTGAAAA	59.953	20	195	154	348
Unigene0003850	2	c	(CT)8accccacctccttcccctttctatatactctctcgctctctcactatatc(TA)6	78	734	811	GCCAGACTCTTCTCACAGGG	59.986	20	TCTCTCTAAGAACCCTTCTGTGTG	59.098	24	272	571	842	GCCAGACTCTTCTCACAGGG	59.986	20	CTCTCTCTAAGAACCCTTCTGTGTG	59.991	25	273	571	843	GCCAGACTCTTCTCACAGGG	59.986	20	TCTCTCTAAGAACCCTTCTGTGTGT	59.871	25	272	571	842
Unigene0003852	1	p2	(GA)7	14	358	371
Unigene0003856	1	p2	(TA)6	12	581	592
Unigene0003874	1	p2	(AT)6	12	102	113	CATGAGCGTTCCTCCACATA	59.673	20	CTTACCATGTGGGCTTTGCT	60.132	20	255	6	260	CATGAGCGTTCCTCCACATA	59.673	20	TTCCTTCATGCCATCTCCTC	60.158	20	142	6	147	CATGAGCGTTCCTCCACATA	59.673	20	TCTTCCTTCATGCCATCTCC	60.158	20	144	6	149
Unigene0003879	1	p3	(ATC)6	18	306	323	TACCACCCAAACCCTATCCA	60.044	20	ACAAATGGGGATGGTGTCAT	59.91	20	276	175	450	TACCACCCAAACCCTATCCA	60.044	20	ATTATGGCCAAGTCTGCTGC	60.243	20	234	175	408	CTCAACCTCCTTTCCCCTTC	60.045	20	ATTATGGCCAAGTCTGCTGC	60.243	20	261	148	408
Unigene0003892	1	p2	(GA)8	16	605	620
Unigene0003917	1	p2	(GA)10	20	198	217
Unigene0003921	1	p2	(CT)10	20	245	264
Unigene0003931	1	p2	(GA)9	18	758	775
Unigene0003939	1	p3	(AAT)7	21	230	250
Unigene0003941	1	p3	(CAC)5	15	994	1008	TCTGCACCATCTCCTTTTCC	60.195	20	CTTGGGCAACAATACTCCGT	59.993	20	245	944	1188	TCTGCACCATCTCCTTTTCC	60.195	20	ACTTGGGCAACAATACTCCG	59.993	20	246	944	1189	GCAGCATATGGTGTTTGTGC	60.15	20	TGTAGGAGAGGGAGGTGGTG	60.104	20	156	887	1042
Unigene0003966	1	p2	(TC)9	18	238	255
Unigene0003967	1	p2	(GA)10	20	839	858
Unigene0003987	1	p3	(TTC)5	15	660	674	ATGGTGATTTCCAAAGGCAG	59.933	20	CTGAGCAGGGGAAAACAGAG	59.982	20	179	538	716	GCCATATTCAAACCCCTGAA	59.762	20	CTGAGCAGGGGAAAACAGAG	59.982	20	242	475	716	ATGGTGATTTCCAAAGGCAG	59.933	20	GCTGGAAAATCTGCACCACT	60.263	20	235	538	772
Unigene0004026	1	p2	(TA)6	12	160	171	GACGCGGGATCACTAACAAT	59.962	20	CCAAGGAAACATCCAGTTCA	58.541	20	165	99	263	CGCAAGCTAATTGGTGGAAT	60.096	20	CCAAGGAAACATCCAGTTCA	58.541	20	228	36	263	AAACGCAAGCTAATTGGTGG	60.131	20	CCAAGGAAACATCCAGTTCA	58.541	20	231	33	263
Unigene0004052	1	p2	(TA)6	12	45	56	AATTGAAGTTCCTCGCATCC	59.129	20	CCTTCGAATGTGAAGCACAA	59.84	20	161	15	175	TGGTAATTGAAGTTCCTCGCA	60.623	21	CCTTCGAATGTGAAGCACAA	59.84	20	165	11	175	AATTGAAGTTCCTCGCATCC	59.129	20	GCACAATCTCAGGTATCCCAA	59.947	21	147	15	161
Unigene0004061	1	p3	(CAC)6	18	91	108	GAAATCCCCTGTCCTTAGCC	59.903	20	TCCAAATCCTTTGAAAACGC	60.053	20	170	12	181	GAAATCCCCTGTCCTTAGCC	59.903	20	ATAGCTCCATGATTCCACCG	59.917	20	225	12	236	GAAATCCCCTGTCCTTAGCC	59.903	20	CATGATTCCACCGTTTGATG	59.774	20	218	12	229
Unigene0004069	1	p2	(AG)9	18	1204	1221
Unigene0004077	1	p2	(GA)10	20	681	700
Unigene0004080	1	p4	(AAAT)4	16	391	406	TGCTGGTACCCTCCACTAGG	60.126	20	GTGATGAATTGATGGCGTTG	59.931	20	178	330	507	ATGTCATGCTGGTACCCTCC	59.81	20	GTGATGAATTGATGGCGTTG	59.931	20	184	324	507	TACTTGAAGCCGTGGACCTT	59.734	20	GTGATGAATTGATGGCGTTG	59.931	20	213	295	507
Unigene0004101	1	p2	(TC)9	18	55	72	ACGGAAGTACCCATCCCTCT	59.817	20	CTCATGAGAGGCTTTCTGGC	60.096	20	239	13	251	AAGGACGGAAGTACCCATCC	60.19	20	CTCATGAGAGGCTTTCTGGC	60.096	20	243	9	251	ACGGAAGTACCCATCCCTCT	59.817	20	TCCCCAAGAGAGGTCAAGTG	60.229	20	212	13	224
Unigene0004127	1	p4	(TCTT)4	16	89	104	TCATCAACCCTTGATTTGTCC	59.782	21	TTCCGTGATCTTGGTTCTCC	60.05	20	108	59	166	TCATCAACCCTTGATTTGTCC	59.782	21	CCGTGATCTTGGTTCTCCAT	59.927	20	106	59	164	TCATCAACCCTTGATTTGTCC	59.782	21	AGATTTGGAAAAGGCCATCC	60.265	20	180	59	238
Unigene0004158	1	p3	(TCA)5	15	281	295	ATAACCAGGCCAGGGAAAAC	60.187	20	CTGTTTGTGGCACTGTTGCT	59.946	20	242	141	382	ATAACCAGGCCAGGGAAAAC	60.187	20	GGCGAAAGTGAGTTCATGGT	60.119	20	200	141	340	ATAACCAGGCCAGGGAAAAC	60.187	20	TGGTTTTGAGCTGCTGTGAG	60.175	20	223	141	363
Unigene0004170	1	p3	(TAT)7	21	226	246	TGGTGAAGGATTGAAGACCC	59.903	20	CCCTTGATCATTGACAGTTGG	60.36	21	220	53	272	GAAGAGCTGTCCCGGAATAA	59.269	20	CCCTTGATCATTGACAGTTGG	60.36	21	113	160	272	TCTTTTTGTGTCTGGTTTGGC	60.139	21	CCCTTGATCATTGACAGTTGG	60.36	21	272	1	272
Unigene0004172	1	p2	(GT)7	14	668	681	TAACGCGTGAATCTTTGTGC	59.879	20	TTCTTTCTCCCAACAGACGG	60.224	20	189	520	708	GACGGAGCAGAAGTACTGGG	59.867	20	TTCTTTCTCCCAACAGACGG	60.224	20	154	555	708	CTTTGTGCATGGCCAGTCTA	59.864	20	TTCTTTCTCCCAACAGACGG	60.224	20	177	532	708
Unigene0004174	1	p2	(TG)8	16	98	113	TCTCTTTCTTGTTTCAAAAATCCA	59.307	24	AATGCAGTGTTGGGATGACA	59.967	20	183	34	216	TCTCTTTCTTGTTTCAAAAATCCA	59.307	24	TGCAGTGTTGGGATGACATT	59.967	20	181	34	214	TCTCTTTCTTGTTTCAAAAATCCA	59.307	24	GGAATCAAGGTACTTCGGCA	60.074	20	230	34	263
Unigene0004205	1	p2	(TC)8	16	1	16
Unigene0004209	1	p2	(TG)6	12	1	12
Unigene0004209	2	p2	(GT)6	12	283	294	GGCTGAATGTGTGTGTGAGG	60.162	20	TTCTCCTTCTTCTCTCCCCC	59.749	20	138	207	344	GGAGGCTGAATGTGTGTGTG	60.162	20	TTCTCCTTCTTCTCTCCCCC	59.749	20	141	204	344	TATGAGTGTGTGGCAGGAGG	59.701	20	TTCTCCTTCTTCTCTCCCCC	59.749	20	156	189	344
Unigene0004210	1	c	(TG)6gtgtgactgtgtgtctgttgagtgagtgtgtgaaagtgctactaagtgtggtg(GT)6	77	72	148	ATGGTGTGAGTGTGTGGCAG	60.661	20	TTCTCCTTCTTCTCTCCCCC	59.749	20	168	31	198	TGCTTGTGTGATGGTGTGAG	59.265	20	TTCTCCTTCTTCTCTCCCCC	59.749	20	178	21	198	ATGGTGTGAGTGTGTGGCAG	60.661	20	GGTCTTCCCATTGTTCTTCG	59.526	20	193	31	223
Unigene0004214	1	p3	(TGA)5	15	150	164	GCCGACCTTTCTCCAATTTT	60.431	20	GACATCGAACAAGGTTTCCA	58.543	20	278	31	308	GCCGACCTTTCTCCAATTTT	60.431	20	TGACATCGAACAAGGTTTCC	58.543	20	279	31	309	TGAGATTGCCGACCTTTCTC	60.34	20	TCCATCACGAACTTCATCTCA	59.23	21	256	24	279
Unigene0004215	1	p3	(TGA)5	15	89	103	TGGAGAAGAAAGTGACAAAGATGA	60.275	24	GACATCGAACAAGGTTTCCA	58.543	20	199	49	247	TGGAGAAGAAAGTGACAAAGATGA	60.275	24	TGACATCGAACAAGGTTTCC	58.543	20	200	49	248	TGGAGAAGAAAGTGACAAAGATG	58.498	23	TGACATCGAACAAGGTTTCC	58.543	20	200	49	248
Unigene0004218	1	p2	(GA)9	18	783	800
Unigene0004229	1	p2	(CT)7	14	161	174	ACTGCTCTTCCCCTCTCCTC	59.952	20	CTGGGCCTAAACGGAGAACT	60.621	20	254	89	342	TCCCGTTGCCTTTAAATCAG	60.067	20	CTGGGCCTAAACGGAGAACT	60.621	20	276	67	342	CTGCTCTTCCCCTCTCCTCT	60.088	20	CTGGGCCTAAACGGAGAACT	60.621	20	253	90	342
Unigene0004230	1	p4	(AATT)4	16	398	413	TGTGGGCCAGACAAATATGA	59.924	20	CCTTGGACAGATTGCATTGA	59.648	20	219	304	522	TACAAGTGTGGGCCAGACAA	60.152	20	CCTTGGACAGATTGCATTGA	59.648	20	225	298	522	TGTGGGCCAGACAAATATGA	59.924	20	GCAACAGTGCTGTTTGGAAG	59.49	20	272	304	575
Unigene0004235	1	p3	(CTT)5	15	256	270	TCCACATTCCAGACTCCACA	60.088	20	CTTGGGTGCCTATGGCTATG	60.481	20	276	91	366	TCCACATTCCAGACTCCACA	60.088	20	ACGCTGGTTAGGAGAAGACG	59.496	20	253	91	343	TCCACATTCCAGACTCCACA	60.088	20	GGACGCTGGTTAGGAGAAGA	59.43	20	255	91	345
Unigene0004243	1	p3	(GCG)5	15	331	345
Unigene0004269	1	p4	(CAAA)4	16	127	142	CCAGACAACTGGCAACTCAA	59.873	20	TTCCCCTTTCTCTTCCAATTT	59.055	21	256	73	328	TCCAGACAACTGGCAACTCA	60.44	20	TTCCCCTTTCTCTTCCAATTT	59.055	21	257	72	328	CCAGACAACTGGCAACTCAA	59.873	20	AATTCCCCTTTCTCTTCCAA	57.704	20	258	73	330
Unigene0004279	1	p2	(GA)7	14	412	425
Unigene0004328	1	p2	(AC)9	18	205	222
Unigene0004339	1	p2	(GA)6	12	720	731
Unigene0004353	1	p2	(GA)7	14	319	332
Unigene0004378	1	c	(AG)7at(TG)6	28	108	135	TTAGCATTTCATTTTGCCCC	59.907	20	AAGTGTGTTAACCCGCAAGG	60.03	20	161	50	210	TTTGATGAGTGCTTGATGCC	59.805	20	AAGTGTGTTAACCCGCAAGG	60.03	20	185	26	210	TTAGCATTTCATTTTGCCCC	59.907	20	GTGTGTTAACCCGCAAGGTC	60.419	20	159	50	208
Unigene0004385	1	p2	(CT)6	12	228	239	AAAACACACACTTGGCCTCC	60.012	20	TTTGTTAGCCTTGTGGGGAC	59.971	20	161	128	288	AAAACACACACTTGGCCTCC	60.012	20	TTTTTGTTAGCCTTGTGGGG	59.968	20	163	128	290	AAAACACACACTTGGCCTCC	60.012	20	GTTAGCCTTGTGGGGACTGA	60.111	20	158	128	285
Unigene0004391	1	p3	(CAC)5	15	82	96	TAATCCCAAATCCCCAAACA	59.988	20	CGTTGCAGTTGGTATTGTGG	60.027	20	138	33	170	TAATCCCAAATCCCCAAACA	59.988	20	CGTTGCAGTTGGTATTGTGG	60.027	20	166	5	170	TAATCCCAAATCCCCAAACA	59.988	20	AGCAAGGTGGTCTCCATGAC	60.12	20	224	33	256
Unigene0004401	1	p6	(TTCCAC)4	24	110	133	TCCAAAACCCTCAAATTCCA	60.28	20	AGGAGGGAGTCCCAGTTGTT	59.968	20	209	67	275	CTCTAAATCCTCCCCTGCCT	59.668	20	AGGAGGGAGTCCCAGTTGTT	59.968	20	228	48	275	TCCAAAACCCTCAAATTCCA	60.28	20	GCCATATGGGAAGGAACAGA	59.894	20	140	67	206
Unigene0004413	1	p2	(AG)9	18	417	434
Unigene0004417	1	p3	(GTG)5	15	209	223	TGGGTGTTATGATGAAGGCA	59.924	20	TATTGGATTCTGGGAGCTGG	60.029	20	165	179	343	TTAAGTTTGGCCACGTGTGA	60.149	20	TATTGGATTCTGGGAGCTGG	60.029	20	229	115	343	TGGGTGTTATGATGAAGGCA	59.924	20	CTGGGAGCTGGACATTTTGT	60.111	20	156	179	334
Unigene0004418	1	p3	(AAT)6	18	42	59	GTACTGCCCTGGCCAATAGA	60.096	20	GTGGCATTAAAGATGGTGGG	60.192	20	280	18	297	GTACTGCCCTGGCCAATAGA	60.096	20	TGGCATTAAAGATGGTGGGT	60.192	20	279	18	296	GTACTGCCCTGGCCAATAGA	60.096	20	AAGCTGCAGTGGAGACTTGG	60.589	20	165	18	182
Unigene0004444	1	p2	(CT)8	16	65	80	GCAATTCCGTTCACTGGTCT	60.119	20	GATGTTATGGCTGCCGCTAC	60.636	20	273	21	293	AGCAATTCCGTTCACTGGTC	60.119	20	GATGTTATGGCTGCCGCTAC	60.636	20	274	20	293	GCAATTCCGTTCACTGGTCT	60.119	20	TAAGCGGATGTTATGGCTGC	61.124	20	279	21	299
Unigene0004461	1	p2	(GA)7	14	90	103	GCGAGAGAGAGACAGAGAGACA	59.079	22	GGCAGACCAAGAAGGAGATG	59.803	20	111	61	171	GCGAGAGAGAGACAGAGAGACA	59.079	22	TTGATTGAAATCCTTCGGCT	59.645	20	174	61	234	GCGAGAGAGAGACAGAGAGACAG	60.088	23	GGCAGACCAAGAAGGAGATG	59.803	20	111	61	171
Unigene0004461	2	p4	(TTAA)4	16	985	1000	TGGAAGTGATCAAGTGGCTG	59.831	20	CGGTGGCATTACACATTGAC	59.847	20	255	857	1111	TGGAAGTGATCAAGTGGCTG	59.831	20	ACGGTGGCATTACACATTGA	59.847	20	256	857	1112	AGCACAATGGTGTGTCCAGA	60.162	20	CTAGCTAGAAGTGGCACGGC	60.176	20	231	813	1043
Unigene0004472	1	p3	(GAG)6	18	909	926
Unigene0004523	1	p2	(GA)9	18	1	18
Unigene0004530	1	p3	(TCA)5	15	388	402	TGGGACTATTGTTGGTGCAA	59.964	20	TGTTCATGCCATTTTCTTGG	59.518	20	194	247	440	CCGGCTTTGTCATTCTTTGT	60.11	20	TGTTCATGCCATTTTCTTGG	59.518	20	132	309	440	ATTGTTGGTGCAAGGTTGGT	60.277	20	TGTTCATGCCATTTTCTTGG	59.518	20	187	254	440
Unigene0004542	1	p2	(GA)9	18	1	18
Unigene0004543	1	p2	(GA)9	18	216	233
Unigene0004558	1	p2	(GA)7	14	653	666
Unigene0004561	1	p2	(GA)9	18	1	18
Unigene0004568	1	p2	(TA)7	14	281	294
Unigene0004573	1	p2	(GA)9	18	1	18
Unigene0004603	1	p3	(TCT)5	15	319	333	CACAGCAGGATGATCATGGA	60.652	20	CTCTTGATGGGTAGTTGGGC	59.55	20	227	171	397	CAGCAGGATGATCATGGAAG	59.193	20	CTCTTGATGGGTAGTTGGGC	59.55	20	225	173	397	ACAGCAGGATGATCATGGAA	59.04	20	CTCTTGATGGGTAGTTGGGC	59.55	20	226	172	397
Unigene0004606	1	p2	(GA)9	18	1432	1449
Unigene0004632	1	p4	(ATTA)4	16	57	72	AGTCCCAGTGAAGTACGTGGA	59.631	21	CTGAGTCCACCACTTTGGGT	60.002	20	211	32	242	AGTCCCAGTGAAGTACGTGGA	59.631	21	AGTCCACCACTTTGGGTGAG	60.002	20	208	32	239	AGTCCCAGTGAAGTACGTGGA	59.631	21	GATTCTGGTGATTGGCAGGT	59.934	20	255	32	286
Unigene0004632	2	p2	(TC)8	16	1040	1055
Unigene0004649	1	p2	(GA)8	16	110	125	CAGGAGCCATGGTGTAGTGA	59.701	20	GGAGAAGAATTGGGGGTGTT	60.169	20	232	18	249	CAGGAGCCATGGTGTAGTGA	59.701	20	GCTTTTGGCTTGAAAATGGA	60.188	20	199	18	216	CAGGAGCCATGGTGTAGTGA	59.701	20	TTTTGGCTTGAAAATGGAGC	60.188	20	197	18	214
Unigene0004649	2	p3	(ATG)5	15	667	681	AAGAAGAAGAGGGGTGGGAA	60.045	20	CGTTTGTCCTCACAACAATGA	59.6	21	270	587	856	AAGAAGAAGAGGGGTGGGAA	60.045	20	TCGTTTGTCCTCACAACAATG	59.6	21	271	587	857	AAGAAGAAGAGGGGTGGGAA	60.045	20	CATTCGTTTGTCCTCACAACA	59.6	21	274	587	860
Unigene0004680	1	c	(AG)7aaatgggttggactagtgggtcttgagtaacgcttgtttgcgcatccgaggtctt(TTG)6	87	483	569	GGGTTCTGGGTTTGTGAAGA	59.943	20	AAATTGTGGTGCCTGGATCT	59.41	20	206	418	623	GAAAGTGGGGTTCTGGGTTT	60.204	20	AAATTGTGGTGCCTGGATCT	59.41	20	213	411	623	AGATTGCACGAATCCAGAGG	60.218	20	AAATTGTGGTGCCTGGATCT	59.41	20	170	454	623
Unigene0004716	1	p3	(AAT)5	15	187	201	TTTGATGGCTCTGTGTGCTC	59.992	20	TTGCCATAAAATTACACCCTCC	60.076	22	211	39	249	TTTGATGGCTCTGTGTGCTC	59.992	20	GCCATAAAATTACACCCTCCA	58.82	21	209	39	247	TTTGATGGCTCTGTGTGCTC	59.992	20	TGCCATAAAATTACACCCTCC	58.82	21	210	39	248
Unigene0004717	1	p2	(AG)6	12	348	359
Unigene0004740	1	p2	(AG)9	18	669	686
Unigene0004743	1	p2	(AC)6	12	194	205	GGTGAGCATTGTGTAATGGC	59.005	20	TTGCACTTGCACTTTTGTGA	59.044	20	250	3	252	GGTGAGCATTGTGTAATGGC	59.005	20	TGAATTGCACTTGCACTTTTG	59.903	21	254	3	256	GGTGAGCATTGTGTAATGGC	59.005	20	GCACTTGCACTTTTGTGATGA	59.903	21	248	3	250
Unigene0004753	1	p2	(CT)8	16	42	57	GCTGTTGAGGCTTCCATTTC	59.82	20	TTGGCCGCTAAGAAAGCTAA	60.109	20	162	10	171	GCTGTTGAGGCTTCCATTTC	59.82	20	TTTGGCCGCTAAGAAAGCTA	60.109	20	163	10	172	TGAGGCTTCCATTTCAGGTC	60.195	20	TTGGCCGCTAAGAAAGCTAA	60.109	20	157	15	171
Unigene0004755	1	p5	(TCCGA)4	20	83	102	TCCAAACCATAAGAGGCACA	59.123	20	TGCTTGGCGCTTTTCTTAAT	59.985	20	279	59	337	TCCAAACCATAAGAGGCACA	59.123	20	CATCCTCTTATTTTCCCGCA	60.031	20	184	59	242	TGGTTTCTTTTGGACGATCA	59.097	20	CATCCTCTTATTTTCCCGCA	60.031	20	236	7	242
Unigene0004775	1	p3	(CGG)5	15	177	191	AAGCCAGAAAGTGGTCATGG	60.111	20	GGACCTGTCTAGGAAGCACG	59.867	20	260	87	346	CATGGCATCATTGTTATCGG	59.769	20	GAGCAACCATGGACCTGTCT	60.12	20	255	102	356	CATGGCATCATTGTTATCGG	59.769	20	GTCAGAGCAACCATGGACCT	60.12	20	259	102	360
Unigene0004782	1	p3	(CAC)5	15	57	71	CCACCCAACCATTTATGTCC	59.91	20	ATTAAAATGTGGCGAGGTGC	59.967	20	235	26	260	CCACCCAACCATTTATGTCC	59.91	20	GAGGGATTAAAATGTGGCGA	59.901	20	240	26	265	CCACCCAACCATTTATGTCC	59.91	20	GGCCACTGTCCACAAAATTC	60.362	20	274	26	299
Unigene0004804	1	p3	(ACC)5	15	78	92	CAAGCACTGACTTGCCTCAG	59.77	20	ATAGCGATGTCGTTTGGGAG	60.096	20	138	19	156	CAAGCACTGACTTGCCTCAG	59.77	20	ACGTAGAGGAAGGGTTGGGT	59.856	20	276	19	294	CTGACTTGCCTCAGCCTCTC	60.284	20	ATAGCGATGTCGTTTGGGAG	60.096	20	132	25	156
Unigene0004805	1	p3	(ACC)5	15	78	92	CAAGCACTGACTTGCCTCAG	59.77	20	ATAGCGATGTCGTTTGGGAG	60.096	20	156	19	174	CTGACTTGCCTCAGCCTCTC	60.284	20	ATAGCGATGTCGTTTGGGAG	60.096	20	150	25	174	CAAGCACTGACTTGCCTCAG	59.77	20	GAGAGAGCGTATGGGTTTCG	59.836	20	229	19	247
Unigene0004815	1	p2	(CA)10	20	79	98	ACAAAGAACAGGACCGAAGC	59.333	20	TATTCCGTGTGTGTGTGCAA	59.589	20	123	30	152	TGACAAAGAACAGGACCGAA	59.262	20	TATTCCGTGTGTGTGTGCAA	59.589	20	125	28	152	ACAAAGAACAGGACCGAAGC	59.333	20	TTACAGGTGGACAGGTGGTG	59.435	20	176	30	205
Unigene0004827	1	p2	(TC)8	16	1	16
Unigene0004848	1	p2	(AT)9	18	1	18
Unigene0004850	1	p2	(AG)8	16	475	490
Unigene0004914	1	p3	(TCT)5	15	480	494	ATTCTCGGAATTTGCCACAC	59.939	20	TCTTCCACTGCCCTTGAAAC	60.232	20	255	301	555	ATTCTCGGAATTTGCCACAC	59.939	20	GTCTTCCACTGCCCTTGAAA	60.232	20	256	301	556	AAGACGATCTCGGTGCACTT	59.874	20	TCTTCCACTGCCCTTGAAAC	60.232	20	199	357	555
Unigene0004915	1	p3	(CAA)5	15	44	58	TGGGAAGAAGAGAAGTCAACAA	58.955	22	CTTTCGAGCAATTTGAAGGG	59.817	20	177	17	193	TTGGGAAGAAGAGAAGTCAACA	58.955	22	CTTTCGAGCAATTTGAAGGG	59.817	20	178	16	193	TGGGAAGAAGAGAAGTCAACAA	58.955	22	TTCGAGCAATTTGAAGGGAC	60.192	20	175	17	191
Unigene0004921	1	p4	(ATAA)4	16	168	183	TTTTTGTCTCTTGGTAGCGGA	59.869	21	TCAAGTCACTGATGGCACTCTT	59.914	22	213	40	252	TTTTTGTCTCTTGGTAGCGGA	59.869	21	TTCAAGTCACTGATGGCACTCT	59.914	22	214	40	253	TTTTTGTCTCTTGGTAGCGGA	59.869	21	TTCAAGTCACTGATGGCACTC	58.869	21	214	40	253
Unigene0004939	1	p2	(CT)9	18	1	18
Unigene0004940	1	p2	(AG)7	14	153	166	TTTGTTGCAAGATGGGATGA	60.049	20	CGCCGATCTTCATGTTTCTT	60.214	20	107	102	208	GTGTTTGTTGCAAGATGGGA	59.547	20	CGCCGATCTTCATGTTTCTT	60.214	20	110	99	208	AACTTCCTTCAAGTGAGCCG	59.473	20	CGCCGATCTTCATGTTTCTT	60.214	20	202	7	208
Unigene0004942	1	p3	(CAC)5	15	181	195	CCTTTACCACCACCACCAAC	60.126	20	TGTGATGGTGTAATGATGTGG	57.656	21	212	62	273	ACGCCACCACCACTACTTTT	59.52	20	TGTGATGGTGTAATGATGTGG	57.656	21	268	6	273	ACGCCACCACCACTACTTTT	59.52	20	AGTGTGATGGTGTAATGATGTGG	59.653	23	270	6	275
Unigene0004946	1	p2	(GA)7	14	1	14
Unigene0004983	1	p2	(GA)10	20	462	481
Unigene0005020	1	p2	(AG)10	20	1085	1104
Unigene0005038	1	p2	(TC)8	16	1	16
Unigene0005039	1	p4	(GAAA)4	16	1	16
Unigene0005047	1	p3	(CAC)6	18	2	19
Unigene0005065	1	p4	(TTTA)4	16	2	17
Unigene0005065	2	p2	(GA)8	16	420	435
Unigene0005066	1	p2	(AG)7	14	272	285
Unigene0005070	1	p3	(TTC)5	15	379	393
Unigene0005095	1	p3	(CAT)5	15	261	275	GGGACACCCTGAAAGAGTGA	60.088	20	CACCAATGAGCACAGTCAGG	60.309	20	248	162	409	GGGACACCCTGAAAGAGTGA	60.088	20	ATTGACTGCTTGCTTCTGGG	60.397	20	193	162	354	GGGACACCCTGAAAGAGTGA	60.088	20	CATTGACTGCTTGCTTCTGG	59.591	20	194	162	355
Unigene0005124	1	p2	(AG)7	14	765	778	AGATTTTTGCGTTCATTGCC	60.081	20	CCCTCTTCTCTTCCCAGACC	60.186	20	196	612	807	GAAGCAGAGGAGTCCAGCAC	60.143	20	CCCTCTTCTCTTCCCAGACC	60.186	20	158	650	807	CAGCACAATCACACCCACTT	59.597	20	CCCTCTTCTCTTCCCAGACC	60.186	20	144	664	807
Unigene0005140	1	p2	(AT)6	12	1242	1253
Unigene0005170	1	p2	(AG)7	14	160	173	CATGAGCAAAACATCACAGGA	59.707	21	GGGGTAACTTTACGCAACCA	59.861	20	105	94	198	CATGAGCAAAACATCACAGGA	59.707	21	GGCAAGTCAGAGAATGGGAA	60.195	20	224	94	317	CATGAGCAAAACATCACAGGA	59.707	21	CAGAGAATGGGAAAGCTCCA	60.331	20	217	94	310
Unigene0005170	2	c	(AG)7tgtgcgcgtttaagc(GA)8	45	1520	1564
Unigene0005171	1	p2	(AG)7	14	160	173	CATGAGCAAAACATCACAGGA	59.707	21	GGGGTAACTTTACGCAACCA	59.861	20	105	94	198	CATGAGCAAAACATCACAGGA	59.707	21	GGCAAGTCAGAGAATGGGAA	60.195	20	224	94	317	CATGAGCAAAACATCACAGGA	59.707	21	CAGAGAATGGGAAAGCTCCA	60.331	20	217	94	310
Unigene0005171	2	c	(AG)7tgtgcgcgtttaagc(GA)8	45	1451	1495
Unigene0005185	1	p2	(AG)6	12	1198	1209	CCGTTTTGATGCCAGAATTT	59.938	20	AGGTCCTCCATGAGAACTGG	59.101	20	239	998	1236	TCATGCGAAATCTCATCCAA	60.159	20	AGGTCCTCCATGAGAACTGG	59.101	20	218	1019	1236	GGACTCTGTCTTCTCGGTGG	59.835	20	AGGTCCTCCATGAGAACTGG	59.101	20	271	966	1236
Unigene0005188	1	p3	(TCT)5	15	712	726	ACCATTGGTGTGAGAGGGAG	59.962	20	CACGTTTGGTTTCGATCCTT	59.971	20	276	516	791	TCGTCGTCATCAACCGAATA	60.073	20	CACGTTTGGTTTCGATCCTT	59.971	20	108	684	791	TCGTCGTCATCAACCGAATA	60.073	20	TGCTTGGAGAGATGGCTTTT	59.955	20	138	684	821
Unigene0005203	1	p2	(TA)9	18	30	47	CACTGTATGCGAAAGTATTGCAC	59.725	23	GCATGTCTGCAATTTAGGGG	60.469	20	152	4	155	CACTGTATGCGAAAGTATTGCAC	59.725	23	CATGTCTGCAATTTAGGGGAA	59.946	21	151	4	154	CACTGTATGCGAAAGTATTGCAC	59.725	23	GAGCATGTCTGCAATTTAGGG	59.722	21	154	4	157
Unigene0005205	1	p2	(GA)10	20	998	1017
Unigene0005209	1	p2	(AG)6	12	1119	1130
Unigene0005232	1	p2	(TG)6	12	564	575	TTGTTTGGCCGACCTTCTAC	60.11	20	CCTCACAGATACAGTGAGCAACA	60.363	23	101	501	601	TCCACCTCAGGGTCTAGGAA	59.649	20	CCTCACAGATACAGTGAGCAACA	60.363	23	152	450	601	TTTCACATCCACCTCAGGGT	60.363	20	CCTCACAGATACAGTGAGCAACA	60.363	23	159	443	601
Unigene0005240	1	p3	(TTG)5	15	150	164	TGCTGCAAATGCATTCTCTT	59.572	20	CAGCTGGAAATCGCCTCTAC	59.978	20	224	122	345	TGCTGCAAATGCATTCTCTT	59.572	20	GGTCTTCAATGGAAAAGGCA	60.051	20	183	122	304	TGCTGCAAATGCATTCTCTT	59.572	20	TGGTCTTCAATGGAAAAGGC	60.051	20	184	122	305
Unigene0005244	1	p2	(CT)7	14	93	106	TCCAAATCAACCCGTCTTCT	59.526	20	TCAGCGATTAAAAACCCTCG	60.202	20	128	53	180	CCAAATCAACCCGTCTTCTC	59.526	20	TCAGCGATTAAAAACCCTCG	60.202	20	127	54	180	CAGCTTCTCTCCACCTCCAA	60.523	20	TCAGCGATTAAAAACCCTCG	60.202	20	173	8	180
Unigene0005260	1	p2	(GA)6	12	1193	1204	GACCCAGATGGAAGATTTCG	59.483	20	CCCTCTCCCTTTGATTCTCC	60.008	20	203	1139	1341	ACGAAGACCCAGATGGAAGA	59.655	20	TCAAAACCCTCTCCCTTTGA	59.641	20	214	1134	1347	TGTTCCCGCCACAAAATAAC	60.732	20	CCCTCTCCCTTTGATTCTCC	60.008	20	226	1116	1341
Unigene0005289	1	p3	(ATC)6	18	442	459
Unigene0005311	1	p2	(GA)6	12	1371	1382	GCGATATCGTAGAGGGCAAG	59.829	20	TACCATCAGCGCTTAGTCCA	59.444	20	267	1143	1409	CGATATCGTAGAGGGCAAGC	59.829	20	TACCATCAGCGCTTAGTCCA	59.444	20	266	1144	1409	CCTGGAGACCAGAGGATTGA	60.191	20	TACCATCAGCGCTTAGTCCA	59.444	20	247	1163	1409
Unigene0005333	1	p2	(TG)9	18	350	367	CCTGAGGGATAAGGACAGGA	59.087	20	TGTCCCAATAGGAATGGAGC	59.894	20	255	266	520	TTCTCCTTGTTCCCTCATCC	59.065	20	TGTCCCAATAGGAATGGAGC	59.894	20	206	315	520	CCTGAGGGATAAGGACAGGA	59.087	20	GATGTCCAAACCCATGGAAG	60.173	20	176	266	441
Unigene0005375	1	p2	(TA)6	12	78	89	CCCTCCCTCTCGACATTCTA	59.234	20	CTGACGGTGATATTTTGCCA	59.542	20	214	11	224	CCCTCCCTCTCGACATTCTA	59.234	20	TTTTGCCATCTCCATTGTTG	59.518	20	202	11	212	CCCTCCCTCTCGACATTCTA	59.234	20	TTGCCATCTCCATTGTTGTC	59.502	20	200	11	210
Unigene0005399	1	p3	(GCT)7	21	890	910
Unigene0005400	1	p3	(GCT)6	18	1	18
Unigene0005406	1	p2	(TC)6	12	807	818	AGACAGCTCCACCTCGTTGT	59.907	20	TCGGCTGACTTTTTCCTCTG	60.508	20	279	574	852	AGACAGCTCCACCTCGTTGT	59.907	20	CGGCTGACTTTTTCCTCTGA	60.508	20	278	574	851	TGTTGGTGACTCCCTCTGTG	59.705	20	TCTCGGCTGACTTTTTCCTC	59.55	20	156	699	854
Unigene0005414	1	p2	(GA)6	12	590	601	TTTTGGGTTCTCTGTGGAGG	60.081	20	TCTTCTTCATTCCCACCAAAA	59.532	21	111	536	646	TGGGTTCTCTGTGGAGGACT	59.682	20	TCTTCTTCATTCCCACCAAAA	59.532	21	108	539	646	GTCGCAAGATTGAGCTTCGT	60.547	20	TCTTCTTCATTCCCACCAAAA	59.532	21	206	441	646
Unigene0005424	1	p3	(TCA)5	15	725	739
Unigene0005431	1	p3	(ACC)5	15	134	148	CGTAATCCAAACCCAGCACT	59.993	20	TCGTAGTCGTTGGGCTTCTC	60.397	20	100	108	207	AGTCCAAAGATTCAACGGCA	60.636	20	TCGTAGTCGTTGGGCTTCTC	60.397	20	134	74	207	CAGTCCAAAGATTCAACGGC	60.636	20	TCGTAGTCGTTGGGCTTCTC	60.397	20	135	73	207
Unigene0005435	1	p2	(AG)7	14	732	745
Unigene0005445	1	p2	(AT)6	12	32	43
Unigene0005448	1	p2	(CA)6	12	47	58
Unigene0005448	2	p2	(GA)7	14	303	316
Unigene0005456	1	p3	(TCC)6	18	1	18
Unigene0005465	1	p2	(CT)6	12	823	834	CAAGGGTCTCAGTGGATGGT	59.962	20	GAGTGTGAGCTGAGGAGGTTC	59.041	21	275	595	869	CAAGGGTCTCAGTGGATGGT	59.962	20	AGAGTGTGAGCTGAGGAGGTTC	60.059	22	276	595	870	CAAGGGTCTCAGTGGATGGT	59.962	20	GAGTGTGAGCTGAGGAGGTTCT	60.059	22	275	595	869
Unigene0005473	1	p4	(AAAC)6	24	145	168
Unigene0005479	1	p2	(GA)6	12	658	669	TCTTGAGAGGGCAAGGAAGA	60.065	20	TCCAATCCTTTCGGTTCTTG	60.044	20	195	603	797	CAAGACCCATTTGTCTGCCT	60.111	20	TCCAATCCTTTCGGTTCTTG	60.044	20	279	519	797	TTCTTGAGAGGGCAAGGAAG	59.545	20	TCCAATCCTTTCGGTTCTTG	60.044	20	196	602	797
Unigene0005491	1	p2	(TG)10	20	473	492
Unigene0005492	1	p2	(TG)7	14	26	39
Unigene0005524	1	p3	(GTG)5	15	1527	1541	GATGAGAGCTTCTGGGATGC	59.917	20	TGCAATCTCCACCAAAATCA	60.049	20	224	1345	1568	GGATGCTCCAGATGAAAGGA	60.158	20	TGCAATCTCCACCAAAATCA	60.049	20	210	1359	1568	GATGAGAGCTTCTGGGATGC	59.917	20	TTCACACAATCCCAAACCAA	59.792	20	265	1345	1609
Unigene0005528	1	p2	(TG)6	12	104	115	TTCATTATGCTTCCACATGTCC	59.829	22	AACATCCCTTTCCCTCGAAT	59.766	20	123	47	169	TTCATTATGCTTCCACATGTCC	59.829	22	AAAAATCCATGGTGATTGCC	59.628	20	276	47	322	TCATTATGCTTCCACATGTCC	58.437	21	AACATCCCTTTCCCTCGAAT	59.766	20	122	48	169
Unigene0005530	1	p2	(GA)6	12	1	12
Unigene0005542	1	p4	(AACC)4	16	181	196	CAACTACATTCAGCCAGCCA	59.864	20	CAGCCAAGAAAGCCAAAAAG	59.99	20	156	135	290	AAAACAACAGTTCCCACCCA	60.246	20	CAGCCAAGAAAGCCAAAAAG	59.99	20	234	57	290	CAACTACATTCAGCCAGCCA	59.864	20	CTCAACAAAACGAGGAAGCC	59.853	20	277	135	411
Unigene0005546	1	p2	(GA)8	16	310	325	TAGGGCTTGCGGAAAGAGTA	59.975	20	GAGCAGAGCGAGATGGTTTT	59.579	20	116	270	385	GGCTTTGGTGATTGCACTTT	60.118	20	GAGCAGAGCGAGATGGTTTT	59.579	20	151	235	385	TAGGGCTTGCGGAAAGAGTA	59.975	20	AGCAGAGCGAGATGGTTTTG	60.538	20	115	270	384
Unigene0005548	1	p2	(CT)10	20	1	20
Unigene0005577	1	p2	(AG)6	12	2	13
Unigene0005596	1	p2	(GA)9	18	2	19
Unigene0005605	1	p2	(AG)9	18	824	841
Unigene0005614	1	p2	(AC)8	16	197	212
Unigene0005616	1	p2	(GT)8	16	1	16
Unigene0005619	1	p2	(CT)8	16	838	853	CTGGTCATGGGCTAACCACT	59.989	20	AAATTGCATTCGTTTCCCAA	60.302	20	225	679	903	CTGGTCATGGGCTAACCACT	59.989	20	AATTGCATTCGTTTCCCAAA	60.302	20	224	679	902	CTGGTCATGGGCTAACCACT	59.989	20	TCCAAATTCATCCTCCATCC	59.685	20	256	679	934
Unigene0005621	1	p3	(CGG)5	15	639	653	AGTCCAGCCTCAAAAGCAAA	59.993	20	AGAAATTCCCATCCACTCCC	60.133	20	272	449	720	CTGAGTCCAGCCTCAAAAGC	60.134	20	AGAAATTCCCATCCACTCCC	60.133	20	275	446	720	GTCCAGCCTCAAAAGCAAAC	59.859	20	AGAAATTCCCATCCACTCCC	60.133	20	271	450	720
Unigene0005682	1	p5	(AAGCC)4	20	197	216	CTTTCCCTTTGTGTCCGTGT	60.005	20	TCCTAATTGCCTGAACACCTT	58.707	21	240	4	243	TCCCTAAAACCGAATGATGG	59.756	20	TCCTAATTGCCTGAACACCTT	58.707	21	201	43	243	CTTTCCCTTTGTGTCCGTGT	60.005	20	TCCTAATTGCCTGAACACCT	57.268	20	240	4	243
Unigene0005683	1	p2	(AT)6	12	104	115	CATGGTAGGAATGCATTTTGG	60.195	21	CTGACTACATGGCTGCTCCA	60.008	20	181	10	190	CCATGGTAGGAATGCATTTTG	60.195	21	CTGACTACATGGCTGCTCCA	60.008	20	182	9	190	CATGGTAGGAATGCATTTTGG	60.195	21	TGCAAGACCCTCATGATTGA	60.201	20	142	10	151
Unigene0005705	1	p2	(AC)6	12	192	203	TACATTTAAACCCCCTCCCC	59.882	20	TTGGGTCAAAGATGGTCACA	59.935	20	230	169	398	TACATTTAAACCCCCTCCCC	59.882	20	AGGCACCAAAAATGTTGGAC	59.836	20	203	169	371	AGTATCGCATGCATCTCACG	59.854	20	GCATGGGTATGACCGAACTT	59.82	20	201	50	250
Unigene0005715	1	p2	(CT)6	12	312	323	CTACCACCACCGCTACCACT	60.051	20	CCACCAGGTACACACTCCCT	59.876	20	246	135	380	CCACCACCGCTACCACTACT	60.051	20	CCACCAGGTACACACTCCCT	59.876	20	243	138	380	GAACGCGTGAATTCTGTGAA	59.847	20	TGACTTTGGCAGCAAACAAG	60.027	20	139	284	422
Unigene0005748	1	p4	(AGGC)4	16	296	311	CAACAAGCTAGCCAAGACCC	59.875	20	GGCGAAGAGTCACCAATGTT	60.119	20	271	212	482	CCAACAAGCTAGCCAAGACC	59.875	20	GGCGAAGAGTCACCAATGTT	60.119	20	272	211	482	CAACAAGCTAGCCAAGACCC	59.875	20	GCTTTGGTTAATCGCTTTGC	59.859	20	227	212	438
Unigene0005751	1	p2	(GT)8	16	4	19
Unigene0005784	1	p3	(AGA)5	15	147	161	AGGTTGTCGCAAATCTCACA	59.293	20	GTTGTTGGGTTGATCTGGCT	59.973	20	252	21	272	TCGCAAATCTCACACCCTAA	59.272	20	GTTGTTGGGTTGATCTGGCT	59.973	20	246	27	272	AGGTTGTCGCAAATCTCACA	59.293	20	TGGCTCTGCTGATTCTGTTG	60.136	20	231	21	251
Unigene0005803	1	p2	(AG)6	12	997	1008	GCAAAACCAAGACGAAGAGG	59.853	20	CGCGTTTACAACTGCTTTCA	60.052	20	143	950	1092	AAACTCGCAAAACCAAGACG	60.284	20	CGCGTTTACAACTGCTTTCA	60.052	20	149	944	1092	CGTTTGCAGAATGTTGTTGC	60.302	20	CGCGTTTACAACTGCTTTCA	60.052	20	207	886	1092
Unigene0005814	1	p2	(TC)8	16	1	16
Unigene0005827	1	p2	(AG)8	16	1183	1198
Unigene0005829	1	p2	(AG)9	18	1	18
Unigene0005844	1	p2	(CT)6	12	185	196	TTCAATGGCCAATTCCATTT	60.132	20	TGCCCATGAGAAAATGTTGA	60.049	20	176	58	233	GGCCAATTCCATTTCTTCAA	59.878	20	TCCTTCAATCCTATGTGCCC	59.894	20	185	64	248	TTCAATGGCCAATTCCATTT	60.132	20	TCCTTCAATCCTATGTGCCC	59.894	20	191	58	248
Unigene0005903	1	p2	(GA)6	12	194	205	GTAAAGAGGAATCCATGGCG	59.528	20	TCACTTCCCTCTCTCCCCTT	60.186	20	114	135	248	GTAAAGAGGAATCCATGGCG	59.528	20	TTCCCTCTCTCCCCTTTCTC	59.749	20	110	135	244	GTAAAGAGGAATCCATGGCG	59.528	20	CACTTCCCTCTCTCCCCTTT	59.671	20	113	135	247
Unigene0005924	1	c	(TA)6tgtcactctgatcactcta(TC)9	49	12	60
Unigene0005926	1	p3	(TCA)5	15	37	51	TGTGGGGAAGTTTTGATTGG	60.724	20	CCACGGATTTGGCATAAACT	59.823	20	112	0	111	TGTGGGGAAGTTTTGATTGG	60.724	20	CAAATTACCACGGATTTGGC	60.188	20	119	0	118	TGTGGGGAAGTTTTGATTGG	60.724	20	AAATTACCACGGATTTGGCA	60.188	20	118	0	117
Unigene0005948	1	p3	(CGG)7	21	61	81	GTAAGCCTTCACCAGCTCCA	60.397	20	GGAGGAACCAAAGAAGGAGG	60.045	20	160	30	189	TGTAAGCCTTCACCAGCTCC	60.397	20	GGAGGAACCAAAGAAGGAGG	60.045	20	161	29	189	GTAAGCCTTCACCAGCTCCA	60.397	20	AGGAGGAGCCAAAGAAGGAG	59.95	20	176	30	205
Unigene0005948	2	p2	(GA)9	18	531	548
Unigene0005970	1	p4	(GCAT)4	16	81	96	TGGCATCGTACAAGGTTCAC	59.572	20	CAGCACACAGACACATGCAC	59.939	20	100	20	119	GGCATCGTACAAGGTTCACA	59.572	20	GAAAACCCCAGCACACAGAC	60.555	20	107	21	127	TGGCATCGTACAAGGTTCAC	59.572	20	GAAAACCCCAGCACACAGAC	60.555	20	108	20	127
Unigene0005974	1	c	(TC)6ttaacccatcggcatcacctgattcagacaagagagc(GA)6	61	55	115	TCGAATCTCTCAATTTCCCA	58.215	20	CATGGAGAAGACCCACTGGT	59.962	20	259	28	286	TCGAATCTCTCAATTTCCCA	58.215	20	TGCGAATTGTTTGAAATCCA	60.051	20	280	28	307	TCGAATCTCTCAATTTCCCA	58.215	20	CATCACCAACAGACCCAATG	59.806	20	157	28	184
Unigene0005975	1	c	(TC)6ttaacccatcggcatcacctgattcagacaagagagc(GA)6	61	55	115	TCGAATCTCTCAATTTCCCA	58.215	20	CATGGAGAAGACCCACTGGT	59.962	20	259	28	286	TCGAATCTCTCAATTTCCCA	58.215	20	CATCACCAACAGACCCAATG	59.806	20	157	28	184	TCGAATCTCTCAATTTCCCA	58.215	20	ACCAACAGACCCAATGGAAC	59.679	20	153	28	180
Unigene0005979	1	p3	(ATC)7	21	399	419	GATGGCAATGGCGAGATATT	59.891	20	ACACTGGCGGTGGATCTTAC	59.997	20	225	310	534	GATGGCAATGGCGAGATATT	59.891	20	CCATGATCATCAGCAACCAC	59.925	20	251	310	560	TCACAACATCAAAAACCCCA	59.792	20	ACACTGGCGGTGGATCTTAC	59.997	20	259	276	534
Unigene0006011	1	p2	(GA)9	18	2	19
Unigene0006018	1	p2	(TA)8	16	8	23
Unigene0006024	1	p2	(AT)6	12	48	59	CTCTGCACAGTTAGGAAAATCG	59.041	22	GATCCGAGGCATCACAGAGT	60.231	20	153	21	173	TCTGCACAGTTAGGAAAATCG	58.041	21	GATCCGAGGCATCACAGAGT	60.231	20	152	22	173	CTCTGCACAGTTAGGAAAATCG	59.041	22	AGTTCATGAGCCTTTGACCG	60.255	20	174	21	194
Unigene0006026	1	p3	(CAT)6	18	784	801	GGGTGTTGCTTGCTTTGATT	60.118	20	CCTCCAAACCATGAGGAAGA	60.042	20	232	606	837	ATTGCCTGCTGCTACCAGAT	59.866	20	CCTCCAAACCATGAGGAAGA	60.042	20	267	571	837	ATTGCCTGCTGCTACCAGAT	59.866	20	TCCTCCAAACCATGAGGAAG	60.042	20	268	571	838
Unigene0006042	1	p3	(CCT)5	15	2007	2021	ATTCCAGTTATCGATCCCCC	59.981	20	TGTTCGCTTTCACTGTTTCG	60.027	20	185	1946	2130	AGAGGGCTCAGTGGGTTTTT	60.11	20	TGTTCGCTTTCACTGTTTCG	60.027	20	255	1876	2130	CAGTTATCGATCCCCCAAAA	59.756	20	TGTTCGCTTTCACTGTTTCG	60.027	20	181	1950	2130
Unigene0006043	1	p3	(CCT)5	15	2027	2041	ATTCCAGTTATCGATCCCCC	59.981	20	TGTTCGCTTTCACTGTTTCG	60.027	20	185	1966	2150	AGAGGGCTCAGTGGGTTTTT	60.11	20	TGTTCGCTTTCACTGTTTCG	60.027	20	255	1896	2150	CAGTTATCGATCCCCCAAAA	59.756	20	TGTTCGCTTTCACTGTTTCG	60.027	20	181	1970	2150
Unigene0006052	1	p2	(CA)8	16	186	201	GTGGAGTGTGGACAAACACG	60.047	20	CTTATGGCTCGCCAATTCAT	60.06	20	124	151	274	CAATGGTTCAAGATTCGGCT	60.074	20	CTTATGGCTCGCCAATTCAT	60.06	20	218	57	274	AATGGTTCAAGATTCGGCTG	60.074	20	CTTATGGCTCGCCAATTCAT	60.06	20	217	58	274
Unigene0006065	1	p3	(TCG)5	15	285	299	TCCCTTCATGAACCGAAAAC	59.91	20	CATCAGAGCGATGTGGAAGA	59.942	20	124	213	336	TCCCTTCATGAACCGAAAAC	59.91	20	TCAGAGCGATGTGGAAGATG	59.942	20	122	213	334	TCCCTTCATGAACCGAAAAC	59.91	20	CAGAGCGATGTGGAAGATGA	59.942	20	121	213	333
Unigene0006079	1	p2	(CT)6	12	276	287	TGGATTTACGGCTCTTCACC	60.074	20	AGAGGGGAACTCAGCACAGA	59.986	20	274	123	396	TGGATTTACGGCTCTTCACC	60.074	20	CTCAGAGGGGAACTCAGCAC	59.986	20	277	123	399	TGGATTTACGGCTCTTCACC	60.074	20	GCACAGAGTCGCTCACACAT	60.063	20	261	123	383
Unigene0006081	1	p2	(TC)6	12	11	22
Unigene0006103	1	p3	(ACT)5	15	324	338	TGCGGAGCCTTTATAACTCG	60.356	20	GGGGGAATCCAAGAAACATT	59.996	20	230	191	420	AGCTGCATCAAGAAAATGGC	60.361	20	GGGGGAATCCAAGAAACATT	59.996	20	187	234	420	GCCAGCTGCATCAAGAAAAT	60.361	20	GGGGGAATCCAAGAAACATT	59.996	20	190	231	420
Unigene0006110	1	p2	(AG)6	12	52	63	GGGGGATGATTCAGAAGAGAG	60.022	21	TCGGACACAGACACTTCTGC	60.03	20	193	6	198	GGGGGATGATTCAGAAGAGA	59.016	20	GGAAGTGTCCAAGCCAAAAA	60.088	20	162	6	167	GGGGGATGATTCAGAAGAGAG	60.022	21	GGAAGTGTCCAAGCCAAAAA	60.088	20	162	6	167
Unigene0006112	1	p3	(GAG)6	18	684	701
Unigene0006128	1	p2	(TC)11	22	2116	2137
Unigene0006129	1	p2	(GA)9	18	531	548
Unigene0006170	1	p2	(AG)7	14	1595	1608	CTCTCAGATCTTCGAACCCG	59.943	20	CCACCACTACTTAAACATAACGC	57.853	23	251	1402	1652	CTCTCAGATCTTCGAACCCG	59.943	20	AACCACCACTACTTAAACATAACGC	59.799	25	253	1402	1654	CTCTCAGATCTTCGAACCCG	59.943	20	CCACCACTACTTAAACATAACGCT	58.762	24	251	1402	1652
Unigene0006171	1	p2	(AG)7	14	1081	1094	CTCTCAGATCTTCGAACCCG	59.943	20	CCACCACTACTTAAACATAACGC	57.853	23	251	888	1138	CTCTCAGATCTTCGAACCCG	59.943	20	AACCACCACTACTTAAACATAACGC	59.799	25	253	888	1140	CTCTCAGATCTTCGAACCCG	59.943	20	CCACCACTACTTAAACATAACGCT	58.762	24	251	888	1138
Unigene0006179	1	p2	(TG)6	12	137	148	AAGGCCATTGACATTTCTGG	59.933	20	AGGACACCACACCCATCACT	60.291	20	154	42	195	AAGGCCATTGACATTTCTGG	59.933	20	AAAAGGACACCACACCCATC	59.679	20	157	42	198	AAGGCCATTGACATTTCTGG	59.933	20	CTCAAAAGGACACCACACCC	60.399	20	160	42	201
Unigene0006201	1	p2	(GT)7	14	62	75	GGGTTGTTGATTTGAAGGGA	59.767	20	CCCACTAGTTTGCCCATTTC	59.429	20	104	32	135	AAGGGTTGTTGATTTGAAGGG	60.207	21	AGTTTGCCCATTTCACAACC	59.836	20	100	30	129	GGGTTGTTGATTTGAAGGGA	59.767	20	ACCCACTAGTTTGCCCATTTC	60.235	21	105	32	136
Unigene0006207	1	p2	(TA)6	12	694	705
Unigene0006226	1	p2	(GT)7	14	233	246
Unigene0006236	1	p2	(AG)8	16	711	726	ATACCGCATGTTTTCTTCCG	59.96	20	TTTGTTGCCAGAAAGAATTCAA	59.736	22	198	556	753	TTTCTTCCGAAGGAGAAGCA	60.066	20	TTTGTTGCCAGAAAGAATTCAA	59.736	22	187	567	753	TTCCAACTTGAAAACCCCAC	59.807	20	TTTGTTGCCAGAAAGAATTCAA	59.736	22	261	493	753
Unigene0006237	1	p2	(AG)8	16	753	768	ATACCGCATGTTTTCTTCCG	59.96	20	TTTGTTGCCAGAAAGAATTCAA	59.736	22	198	598	795	TTTCTTCCGAAGGAGAAGCA	60.066	20	TTTGTTGCCAGAAAGAATTCAA	59.736	22	187	609	795	TTCCAACTTGAAAACCCCAC	59.807	20	TTTGTTGCCAGAAAGAATTCAA	59.736	22	261	535	795
Unigene0006258	1	p2	(TC)7	14	381	394	TTTTACCCGCAAACCAAATC	59.81	20	TGGGTTAGGAATGGCTTCTG	60.066	20	180	297	476	TTTTACCCGCAAACCAAATC	59.81	20	TTGAGTGGGTTAGGAATGGC	59.933	20	185	297	481	CTTCACTCTGTTTTTCCCCG	59.705	20	TGGGTTAGGAATGGCTTCTG	60.066	20	255	222	476
Unigene0006258	2	p3	(GGC)5	15	1069	1083	GGAGGAGTCAACACGTGGAT	59.969	20	TCTCGCTGTCTCATTCCCTT	59.95	20	138	985	1122	GGAGGAGTCAACACGTGGAT	59.969	20	TTCTCGCTGTCTCATTCCCT	59.95	20	139	985	1123	GGAAGTGGCTCCATCACCTA	60.073	20	TCTCGCTGTCTCATTCCCTT	59.95	20	280	843	1122
Unigene0006288	1	p2	(CT)10	20	1	20
Unigene0006291	1	p2	(GA)9	18	1	18
Unigene0006292	1	p2	(TC)6	12	209	220	CACAAACCTCAAAACGAGCA	59.881	20	TGCCAACTTGCAAATCTCTG	59.988	20	278	139	416	CACAAACCTCAAAACGAGCA	59.881	20	GCACAGCTCTCCGGTAAGTC	60.02	20	229	139	367	CACAAACCTCAAAACGAGCA	59.881	20	CACAGCTCTCCGGTAAGTCC	59.867	20	228	139	366
Unigene0006325	1	p3	(AGA)5	15	778	792	TTCAACTCACCCTTCTCGCT	59.989	20	CTCTCAAGAGATCCCCCACA	60.191	20	223	628	850	TTCAACTCACCCTTCTCGCT	59.989	20	TTCTCTCAAGAGATCCCCCA	59.731	20	225	628	852	TTCAACTCACCCTTCTCGCT	59.989	20	ATCAACGGCTGGTGTCTCTC	60.269	20	266	628	893
Unigene0006327	1	p6	(AGAAGT)4	24	263	286
Unigene0006333	1	p2	(TC)6	12	88	99	TCCATGGATTGACAACCCTAA	60.177	21	CCTCTGTACGGCTTTTCCTG	59.869	20	205	25	229	CCATGGATTGACAACCCTAAA	59.671	21	CCTCTGTACGGCTTTTCCTG	59.869	20	204	26	229	GCAAGTGTTTTCCATGGATTG	60.359	21	CCTCTGTACGGCTTTTCCTG	59.869	20	215	15	229
Unigene0006340	1	c	(TG)8ggtgatggagagacagtacaaag(GA)6	51	298	348
Unigene0006356	1	p2	(GA)8	16	323	338
Unigene0006358	1	p6	(TTTGTA)4	24	220	243
Unigene0006363	1	p3	(GTG)5	15	141	155	AGTTTTTGACAGGCTGTGCC	60.299	20	TCACTGCAAACCTCATCACC	59.682	20	169	10	178	CAAACAGGCCCAATTGATG	59.909	19	TCACTGCAAACCTCATCACC	59.682	20	150	29	178	TGGCACTGATAAGGATGAAGG	60.081	21	TGAAAAAGGTCGGAGGTTGT	59.569	20	236	87	322
Unigene0006373	1	p4	(TTAT)4	16	131	146	ATGTGTGGGACTGAACAGCA	60.162	20	ACGCCTACCGCCTAAAAGAT	60.116	20	270	25	294	TGTGTGGGACTGAACAGCAT	60.162	20	ACGCCTACCGCCTAAAAGAT	60.116	20	269	26	294	ATGTGTGGGACTGAACAGCA	60.162	20	GTGTAACGCCTACCGCCTAA	60.152	20	275	25	299
Unigene0006376	1	p2	(CT)6	12	8	19
Unigene0006386	1	p3	(CAT)5	15	5	19
Unigene0006389	1	p2	(AG)10	20	953	972
Unigene0006390	1	p2	(AG)10	20	971	990
Unigene0006392	1	c	(CT)6aaactccattgacgttccgcaacttgagctcgaattaccaac(AGA)6	72	146	217	GATATGGATAGCGAAGGCCA	60.023	20	ACTTAGGAGGTGGCGGAGAT	60.096	20	266	31	296	GATATGGATAGCGAAGGCCA	60.023	20	GGTGACGACACGTAAGACGA	59.751	20	228	31	258	ATATGGATAGCGAAGGCCAA	59.529	20	ACTTAGGAGGTGGCGGAGAT	60.096	20	265	32	296
Unigene0006393	1	c	(CT)6aaactccattgacgttccgcaacttgagctcgaattaccaac(AGA)6	72	146	217	GATATGGATAGCGAAGGCCA	60.023	20	ACTTAGGAGGTGGCGGAGAT	60.096	20	266	31	296	GATATGGATAGCGAAGGCCA	60.023	20	GGTGACGACACGTAAGACGA	59.751	20	228	31	258	ATATGGATAGCGAAGGCCAA	59.529	20	ACTTAGGAGGTGGCGGAGAT	60.096	20	265	32	296
Unigene0006426	1	p2	(GA)9	18	1	18
Unigene0006428	1	p2	(GA)9	18	1	18
Unigene0006429	1	p2	(TC)7	14	548	561	TAAGCACAAGCTCAGCCAGA	59.888	20	GGAATCCATTGCTGTTGGAC	60.326	20	209	459	667	TTTAAGCACAAGCTCAGCCA	59.752	20	GGAATCCATTGCTGTTGGAC	60.326	20	211	457	667	TAAGCACAAGCTCAGCCAGA	59.888	20	GAATCCATTGCTGTTGGACA	59.502	20	208	459	666
Unigene0006438	1	p2	(GA)8	16	8	23
Unigene0006454	1	p2	(CT)6	12	298	309	CTGTGCAGGGAAAGAACTCC	59.844	20	GAATACAAGGGAACAGGCGA	60.074	20	190	221	410	TGTGCAGGGAAAGAACTCCT	59.844	20	GAATACAAGGGAACAGGCGA	60.074	20	189	222	410	CTGTGCAGGGAAAGAACTCC	59.844	20	ATCATATGAGCTGAAGCCCG	60.199	20	209	221	429
Unigene0006457	1	p3	(ATT)5	15	190	204
Unigene0006459	1	p6	(GTTTCC)4	24	621	644	ACTACAGCCGCAATTCCATC	60.103	20	GCTTCCTAACCGAAACTCCC	60.074	20	235	587	821	GACTACAGCCGCAATTCCAT	60.103	20	GCTTCCTAACCGAAACTCCC	60.074	20	236	586	821	TTAGCCTTTTTCGCGTTGTT	59.89	20	GCTTCCTAACCGAAACTCCC	60.074	20	280	542	821
Unigene0006479	1	p3	(TTC)5	15	324	338	TTGGAAGCTTATTCCAACGG	60.067	20	GTGCCAATGAAGATGAGCAA	59.805	20	213	166	378	AACCCGTTAGTTGCTTCGTG	60.168	20	GTGCCAATGAAGATGAGCAA	59.805	20	254	125	378	ATGAGGCCAATCTCCAGAAA	59.629	20	GCTACAGTTTGGCTGCTTCC	60.022	20	202	287	488
Unigene0006521	1	p2	(AG)10	20	1	20
Unigene0006522	1	p3	(TTG)5	15	525	539	TGCCGTAGGATGAAAAGTCC	60.074	20	GACAACAACAACATGGCTGC	60.168	20	271	475	745	GCCGTAGGATGAAAAGTCCA	60.074	20	GACAACAACAACATGGCTGC	60.168	20	270	476	745	GCCGTAGGATGAAAAGTCCA	60.074	20	TAATCAAAATCCTCCCACGG	59.756	20	208	476	683
Unigene0006525	1	p3	(GCC)5	15	159	173	CCCTTAAACGCAAACGAGAC	59.747	20	GAGAGCTTCAAGGAGAGCGA	59.973	20	107	135	241	CCCTTAAACGCAAACGAGAC	59.747	20	TCGAGAGCTTCAAGGAGAGC	59.973	20	109	135	243	ATCGCGTTAGTCATTTCGGT	59.597	20	GGTGGAGAGTGGTGGTGACT	60.006	20	162	38	199
Unigene0006544	1	p2	(TC)7	14	196	209	GCCTGAACTCGAACTCCAAG	59.989	20	CCTCAGGGAGAAGCAGTTTG	59.982	20	134	99	232	GCCTGAACTCGAACTCCAAG	59.989	20	ATTCAACCAGGCCCCTATTC	60.152	20	167	99	265	GCCTGAACTCGAACTCCAAG	59.989	20	GATTCAACCAGGCCCCTATT	60.152	20	168	99	266
Unigene0006585	1	p2	(GA)9	18	374	391
Unigene0006599	1	p2	(AG)9	18	484	501
Unigene0006602	1	p2	(GT)9	18	7	24
Unigene0006639	1	p2	(AG)8	16	28	43	GTGCTGAAGACGTTGCAGAG	59.776	20	ACCCTCACCCTTACTGCCTT	59.994	20	132	1	132	GTGCTGAAGACGTTGCAGAG	59.776	20	AACCCTCACCCTTACTGCCT	59.994	20	133	1	133	GTGCTGAAGACGTTGCAGAG	59.776	20	GACCCATCTCTCTTCCCTCC	60.012	20	218	1	218
Unigene0006660	1	p3	(GAA)6	18	130	147	ACGGCGTGATTAATGGTCTT	59.457	20	CAACCTCAACCTGCAGACAA	59.873	20	237	76	312	ACGGCGTGATTAATGGTCTT	59.457	20	TGAAACATACGAGACGCTGG	59.864	20	103	76	178	ACGGCGTGATTAATGGTCTT	59.457	20	CGGGGTCGATACAGGTTTTA	59.817	20	165	76	240
Unigene0006673	1	p5	(CTTTT)4	20	234	253	CCCGTCGTCCTCTGTCTTAC	59.721	20	GAGTGCCGGCTAGAGACTTG	60.156	20	243	120	362	CCCGTCGTCCTCTGTCTTAC	59.721	20	AGTGCCGGCTAGAGACTTGA	60.156	20	242	120	361	CCCGTCGTCCTCTGTCTTAC	59.721	20	GTGCCGGCTAGAGACTTGAG	60.156	20	241	120	360
Unigene0006680	1	p2	(AG)8	16	648	663
Unigene0006686	1	p2	(GA)7	14	429	442	CCATTGCATGGGCTTTCTAT	59.923	20	AAAAACATCACCCCCATCCT	60.422	20	109	385	493	CCATTGCATGGGCTTTCTAT	59.923	20	AAACATCACCCCCATCCTCT	60.575	20	107	385	491	CGGACTCTCCTTCGAAACAA	60.366	20	AAAAACATCACCCCCATCCT	60.422	20	250	244	493
Unigene0006726	1	p2	(AG)8	16	1	16
Unigene0006729	1	p2	(CT)6	12	258	269	ACCGTAAACACGTCGAGGAC	60.035	20	TTTCCATGGAGCAAGGTAGG	60.066	20	236	189	424	ACCGTAAACACGTCGAGGAC	60.035	20	GACCCAGCTCGTATTTTCCA	60.074	20	250	189	438	TGATCCATTCGTTACCCGAT	60.155	20	TTTCCATGGAGCAAGGTAGG	60.066	20	213	212	424
Unigene0006734	1	p2	(AT)6	12	2207	2218
Unigene0006756	1	p2	(CT)6	12	224	235
Unigene0006762	1	p2	(CT)9	18	1	18
Unigene0006781	1	p2	(AG)6	12	5	16
Unigene0006791	1	p2	(CT)9	18	1	18
Unigene0006797	1	p2	(CA)9	18	191	208	GTCCCTAATCCTTTGGCGAT	60.286	20	CAGTGCAGCCAGTGCTACAT	60.08	20	256	64	319	AAGTCCCTAATCCTTTGGCG	60.443	20	CAGTGCAGCCAGTGCTACAT	60.08	20	258	62	319	GTCCCTAATCCTTTGGCGAT	60.286	20	TCCTAGAAGGGCACCAACTG	60.246	20	229	64	292
Unigene0006798	1	p2	(AT)7	14	118	131	CCATAAGACACGAGAAGGGG	59.545	20	TACTGCCCCCTTGTTATTGG	59.817	20	149	10	158	CCATAAGACACGAGAAGGGG	59.545	20	TGGATTTTGGGAATTCCTTG	59.733	20	230	10	239	CCATAAGACACGAGAAGGGG	59.545	20	AAGAGATTGGCCCTGACAAA	59.67	20	191	10	200
Unigene0006804	1	p2	(GA)11	22	1	22
Unigene0006824	1	p2	(TC)7	14	1	14
Unigene0006827	1	p2	(AC)10	20	1	20
Unigene0006854	1	c	(TC)10tttatgtt(TG)8	44	1	44
Unigene0006855	1	c	(TC)10tttatgtt(TG)8	44	1	44
Unigene0006856	1	p6	(CAGACC)4	24	305	328	GACCACCTGATCGGTGAACT	59.969	20	GGAAATGCGGTGAAGACAAT	59.939	20	193	168	360	GACCACCTGATCGGTGAACT	59.969	20	TCTCTCTGGTCTCCCTCCAA	59.913	20	240	168	407	ATGATGAAGCCAACCTCCAC	59.934	20	GGAAATGCGGTGAAGACAAT	59.939	20	145	216	360
Unigene0006901	1	p3	(TGA)6	18	51	68	CAGGAACCATGGTCATACCC	60.05	20	TGGCAATAACGGTAGATCCC	59.784	20	168	1	168	CATGGTCATACCCGAGAACC	60.195	20	TGGCAATAACGGTAGATCCC	59.784	20	161	8	168	CCATGGTCATACCCGAGAAC	60.195	20	TGGCAATAACGGTAGATCCC	59.784	20	162	7	168
Unigene0006901	2	p2	(AG)9	18	355	372
Unigene0006904	1	p2	(AC)7	14	710	723	ATACCAACCCAACCAACCAA	59.948	20	TGGTAATGTCATGTGCAGTCC	59.435	21	143	612	754	AATACCAACCCAACCAACCA	59.948	20	TGGTAATGTCATGTGCAGTCC	59.435	21	144	611	754	GGTGAATACCAACCCAACCA	60.474	20	TGGTAATGTCATGTGCAGTCC	59.435	21	148	607	754
Unigene0006912	1	p2	(CT)7	14	689	702	CACTTTGCACTTGCTGTGGT	59.946	20	TTCTTCCCATTCACACTCCC	59.903	20	225	542	766	ACTTTGCACTTGCTGTGGTG	59.946	20	TTCTTCCCATTCACACTCCC	59.903	20	224	543	766	GTGCACTTTGCACTTGCTGT	60.104	20	TTCTTCCCATTCACACTCCC	59.903	20	228	539	766
Unigene0006917	1	p2	(AG)8	16	1	16
Unigene0006928	1	p4	(AAAG)4	16	68	83	CAGCGTTCACCAATACTCCA	59.716	20	ATTTGCATCATCCCATCCAT	59.982	20	110	33	142	TTTCCTAGTGGCAGGGAAAA	59.679	20	ATTTGCATCATCCCATCCAT	59.982	20	141	2	142	CAGCGTTCACCAATACTCCA	59.716	20	AACGGCTATTTGCATCATCC	59.929	20	117	33	149
Unigene0006928	2	p2	(AT)6	12	485	496	AGCCAAGCAGCTTTTATCCA	59.982	20	CACGCCTCTACTATTCAGCACA	60.461	22	178	344	521	AGCCAAGCAGCTTTTATCCA	59.982	20	CACACGCCTCTACTATTCAGCA	60.461	22	180	344	523	GACTTGAGGAAGCCAAGCAG	60.134	20	CACGCCTCTACTATTCAGCACA	60.461	22	188	334	521
Unigene0006946	1	p2	(AT)6	12	1	12
Unigene0006955	1	c	(GA)7cccaaatgatgtataaatacaggtgcacaacacaacgctgttccctcactgactcctcggctgtctcagactc(AG)6	99	214	312	GGGGTAAATTTGTGACTCCG	59.288	20	GCATCTCCATCCTTTCTGCT	59.39	20	277	187	463	GGGGTAAATTTGTGACTCCG	59.288	20	GCAGCATCTCCATCCTTTCT	59.39	20	280	187	466	GGGGTAAATTTGTGACTCCG	59.288	20	AGCATCTCCATCCTTTCTGC	59.39	20	278	187	464
Unigene0006985	1	p2	(TC)6	12	1	12
Unigene0006999	1	p2	(CT)7	14	1747	1760	AGGAGGTGGGTCGAAAAACT	59.972	20	TGCTTTTGATTTCTGGGCAT	60.585	20	226	1632	1857	AGGAGGTGGGTCGAAAAACT	59.972	20	ATGCTTTTGATTTCTGGGCA	60.585	20	227	1632	1858	GAGGTGGGTCGAAAAACTCA	60.088	20	TGCTTTTGATTTCTGGGCAT	60.585	20	224	1634	1857
Unigene0007012	1	p6	(TGGTGA)4	24	1	24
Unigene0007041	1	p3	(AGA)5	15	569	583	TCTACATCCCGATCTCCTGG	60.027	20	AACACAAACCCAGACCCAAA	60.246	20	249	414	662	TCTACATCCCGATCTCCTGG	60.027	20	ACACAAACCCAGACCCAAAC	59.721	20	248	414	661	TCTACATCCCGATCTCCTGG	60.027	20	AACAACACAAACCCAGACCC	59.721	20	252	414	665
Unigene0007045	1	p2	(GA)9	18	1	18
Unigene0007056	1	p3	(TCG)7	21	183	203
Unigene0007057	1	p3	(GTC)6	18	1	18
Unigene0007078	1	p4	(TTTA)4	16	1	16
Unigene0007084	1	p2	(AG)9	18	219	236
Unigene0007096	1	p2	(CT)6	12	232	243	GGCTACAGCTCACAACCCAT	60.142	20	AAGTTTCCAGCAGCCTCCTT	60.382	20	138	189	326	GGCTACAGCTCACAACCCAT	60.142	20	ACTTCCACGAAGTTTCCAGC	59.333	20	147	189	335	GGCTACAGCTCACAACCCAT	60.142	20	GCAGCCTCCTTGGATTTTCT	60.713	20	129	189	317
Unigene0007123	1	p2	(CT)9	18	1	18
Unigene0007141	1	p2	(CT)7	14	270	283	GTGGATGCATTAATGGAGGG	60.155	20	CATCAAAGAAGGAAGACCGC	59.813	20	205	198	402	AATGGAGGGGACGAATTTCT	59.766	20	CATCAAAGAAGGAAGACCGC	59.813	20	194	209	402	TTTCCATTGCGACCAATACA	59.93	20	GTGGCTGCTGCTTAAGGACT	59.644	20	249	83	331
Unigene0007155	1	p2	(TG)8	16	124	139	AATTAGGTTTGGGACTGGGG	60.046	20	ATGTGTATGGCCTGGGAGAG	59.95	20	152	78	229	CCCCAATTAGGTTTGGGACT	60.046	20	ATGTGTATGGCCTGGGAGAG	59.95	20	156	74	229	AATTAGGTTTGGGACTGGGG	60.046	20	GGAGGTGATAGGCAAACAGC	59.7	20	104	78	181
Unigene0007157	1	p3	(GCG)5	15	974	988	CAGGTCTGTTGGGTCTTGGT	60.002	20	CAGTCAATTGCTGTCCTCCA	59.831	20	100	912	1011	ACAGGTCTGTTGGGTCTTGG	60.002	20	CAGTCAATTGCTGTCCTCCA	59.831	20	101	911	1011	AAGGGAATTGGGATTTGGTC	59.996	20	CAGTCAATTGCTGTCCTCCA	59.831	20	273	739	1011
Unigene0007173	1	p3	(TGA)5	15	586	600	ATCTCCAACTGGTTATGGCG	59.955	20	GCAGCTTCTGTCAACTTCCC	59.997	20	254	395	648	CTCGAGCAGAGGCTCTCATT	59.851	20	GCAGCTTCTGTCAACTTCCC	59.997	20	218	431	648	GTTATGGCGGAGACTCGAAA	60.214	20	GCAGCTTCTGTCAACTTCCC	59.997	20	243	406	648
Unigene0007181	1	p3	(AGG)6	18	1	18
Unigene0007181	2	p2	(TG)6	12	280	291
Unigene0007182	1	p3	(GAG)6	18	1151	1168
Unigene0007192	1	p2	(AT)10	20	1	20
Unigene0007203	1	p4	(ATCC)4	16	399	414	ATTTCCCAATTCCGTCCATT	60.378	20	AATATTCTCGCCCTTTGGGT	59.799	20	147	343	489	AATTTCCCAATTCCGTCCAT	60.378	20	AATATTCTCGCCCTTTGGGT	59.799	20	148	342	489	ATTTCCCAATTCCGTCCATT	60.378	20	AAATATTCTCGCCCTTTGGG	60.272	20	148	343	490
Unigene0007217	1	p2	(AG)7	14	378	391	CAACACTGGCAGCGTGTATC	60.333	20	CAATCTCCACACATGGCAAC	59.967	20	251	210	460	CAACACTGGCAGCGTGTATC	60.333	20	AATCTCCACACATGGCAACA	59.967	20	250	210	459	CAACACTGGCAGCGTGTATC	60.333	20	ATCAATCTCCACACATGGCA	59.925	20	253	210	462
Unigene0007218	1	p3	(TCT)5	15	32	46	TGCGTATCGATTTGGGTTCT	60.469	20	CCGGATGGTCAGATTTTTCT	58.981	20	222	0	221	TGCGTATCGATTTGGGTTCT	60.469	20	GCCGGATGGTCAGATTTTT	59.886	19	223	0	222	TGCGTATCGATTTGGGTTCT	60.469	20	TCAAATCAATCCCTTTTTCCC	60.116	21	171	0	170
Unigene0007223	1	p3	(TAA)6	18	117	134	CAAACGGTGGTCATAATTTGC	60.237	21	CATGAGATTACATTTGTTGGGTT	57.927	23	154	7	160	CAAACGGTGGTCATAATTTGC	60.237	21	ACATGAGATTACATTTGTTGGGTT	58.74	24	155	7	161	GAATCTTCAAACGGTGGTCA	58.543	20	CATGAGATTACATTTGTTGGGTT	57.927	23	161	0	160
Unigene0007238	1	p2	(TC)7	14	30	43	TGCAAGTATCACCAATTGTCC	58.49	21	AATTAACCACTGCAACCCCT	58.436	20	162	0	161	GCAAGTATCACCAATTGTCCA	58.49	21	AATTAACCACTGCAACCCCT	58.436	20	161	1	161	TGCAAGTATCACCAATTGTCC	58.49	21	TTAACCACTGCAACCCCTAA	58.147	20	160	0	159
Unigene0007238	2	p2	(AG)7	14	1798	1811	AATTAACCACTGCAACCCCT	58.436	20	TGCAAGTATCACCAATTGTCC	58.49	21	162	1679	1840	AATTAACCACTGCAACCCCT	58.436	20	GCAAGTATCACCAATTGTCCA	58.49	21	161	1679	1839	TTAACCACTGCAACCCCTAA	58.147	20	TGCAAGTATCACCAATTGTCC	58.49	21	160	1681	1840
Unigene0007246	1	p2	(AG)8	16	564	579
Unigene0007247	1	p2	(GA)6	12	1	12
Unigene0007305	1	p2	(GA)7	14	1649	1662	CCGCTTCTTCACCATTTGAT	60.074	20	TCCTCTCCATAACCGTCCTG	60.065	20	148	1554	1701	CCGCTTCTTCACCATTTGAT	60.074	20	ACCGTCCTGTCACTCCACTC	60.161	20	137	1554	1690	CGTCGTCGGTAGAGGGAGTA	60.269	20	TCCTCTCCATAACCGTCCTG	60.065	20	206	1496	1701
Unigene0007309	1	p2	(TC)7	14	120	133	GGGGCAAAGTTGTGGTAGAA	59.971	20	TCCATGAAAAACAATTGGCA	59.907	20	213	37	249	GAAGGGGCAAAGTTGTGGTA	59.971	20	TCCATGAAAAACAATTGGCA	59.907	20	216	34	249	AGGGGCAAAGTTGTGGTAGA	59.592	20	TCCATGAAAAACAATTGGCA	59.907	20	214	36	249
Unigene0007342	1	p2	(GA)9	18	83	100	ATCAAGGGAACCGAGTGTTG	59.966	20	GTCTCGCTCTTCTCCCACAG	60.135	20	101	30	130	ATCAAGGGAACCGAGTGTTG	59.966	20	TCTCGCTCTTCTCCCACAGT	60.135	20	100	30	129	ATCAAGGGAACCGAGTGTTG	59.966	20	CGGACTATCCACCTCCATGT	59.803	20	119	30	148
Unigene0007354	1	p2	(GT)6	12	185	196	AAAGGTTGCAGTTCAGGTGG	60.149	20	TGGTAAAAGGGGATGAGGTG	59.784	20	251	40	290	GTGAAACCACCATTCCAAGG	60.21	20	TGGTAAAAGGGGATGAGGTG	59.784	20	168	123	290	AAAGGTTGCAGTTCAGGTGG	60.149	20	GATTATTGCTCCCGCAGAGA	60.318	20	215	40	254
Unigene0007358	1	p4	(TAAA)4	16	286	301	TTACACCGAAACAGACGGAG	58.773	20	CAATTATTCTGGCCCCACTT	58.903	20	115	263	377	TTACACCGAAACAGACGGAG	58.773	20	CAATTATTCTGGCCCCACTTT	60.19	21	115	263	377	TTACACCGAAACAGACGGAG	58.773	20	GCAATTATTCTGGCCCCACT	61.203	20	116	263	378
Unigene0007388	1	p2	(GA)6	12	332	343	GTCGTCGCTGTGATTGAGAA	59.992	20	TCAATAGGCCACCATCATCA	59.883	20	233	198	430	GTCGTCGCTGTGATTGAGAA	59.992	20	CAAACCCATCAATAGGCCAC	60.192	20	241	198	438	ATGCCGTCGATGAGAAAGAC	60.226	20	AATAGGCCACCATCATCAGC	59.923	20	178	251	428
Unigene0007396	1	p4	(GAAG)4	16	49	64	TTCATTGGAATTGGAGTCGG	60.832	20	TCAGTCGAAAAACGACAACG	59.881	20	115	3	117	TTCATTGGAATTGGAGTCGG	60.832	20	GCATCAGTCGAAAAACGACA	59.847	20	118	3	120	TTTTCATTGGAATTGGAGTCG	59.924	21	TCAGTCGAAAAACGACAACG	59.881	20	117	1	117
Unigene0007399	1	p3	(TTA)5	15	413	427
Unigene0007409	1	p2	(GA)9	18	54	71	GAGGGGGTTTGGATTTTGAT	59.996	20	AACTGTTGGAGGCAAACGAG	60.291	20	174	17	190	GAGGGGGTTTGGATTTTGAT	59.996	20	GGACCCTTTGAAGCCTTTCT	59.691	20	262	17	278	GAGGGGGTTTGGATTTTGAT	59.996	20	AGGACCCTTTGAAGCCTTTC	59.691	20	263	17	279
Unigene0007418	1	p2	(GA)6	12	323	334
Unigene0007457	1	p2	(AT)7	14	241	254	TGGGGGATAGAGCTGTAGGA	59.647	20	TCCTCCACCAGAAGGAAATG	60.042	20	184	160	343	TGGGGGATAGAGCTGTAGGA	59.647	20	CATCCTCCACCAGAAGGAAA	60.042	20	186	160	345	GAAACACCATGGGGGATAGA	59.605	20	TCCTCCACCAGAAGGAAATG	60.042	20	193	151	343
Unigene0007459	1	p6	(TTAACC)4	24	1	24
Unigene0007460	1	p6	(GTTAAG)4	24	1	24
Unigene0007467	1	p2	(AG)9	18	5	22
Unigene0007477	1	p2	(CT)6	12	721	732	GAGCTCGCTGGGAATGTAAG	59.978	20	TTCATGCATACAGATCACTTCG	58.799	22	256	672	927	AGAGCTCGCTGGGAATGTAA	59.978	20	TTCATGCATACAGATCACTTCG	58.799	22	257	671	927	GAGCTCGCTGGGAATGTAAG	59.978	20	CTTCATGCATACAGATCACTTCG	59.783	23	257	672	928
Unigene0007486	1	p2	(GA)8	16	1316	1331	ATTGCCGTAGCGAAGAAGAG	59.615	20	CGGTAAACCATTGAACCCAT	59.546	20	228	1184	1411	GATATGGCGGGAGAAGATTG	59.486	20	CGGTAAACCATTGAACCCAT	59.546	20	271	1141	1411	ATTGCCGTAGCGAAGAAGAG	59.615	20	TAAACCATTGAACCCATCGC	60.701	20	225	1184	1408
Unigene0007509	1	p2	(AG)7	14	301	314
Unigene0007521	1	p2	(AG)6	12	75	86	CAATTTACGCATGCAAGTGG	60.133	20	GTGGGATGTGGTTGGATTCT	59.636	20	100	24	123	CAATTTACGCATGCAAGTGG	60.133	20	AGTGGGATGTGGTTGGATTC	59.636	20	101	24	124	CAATTTACGCATGCAAGTGG	60.133	20	GAGGGTGGAAAGAGCGAGTA	59.43	20	126	24	149
Unigene0007526	1	p2	(GC)6	12	95	106	ACCAGCGATTTCTGATTCCA	60.603	20	CAGTCATTTTGGGTGCTTCA	59.691	20	159	52	210	ACCAGCGATTTCTGATTCCA	60.603	20	CCAGTCATTTTGGGTGCTTC	60.495	20	160	52	211	ACCAGCGATTTCTGATTCCA	60.603	20	ACCAGTCATTTTGGGTGCTT	59.454	20	161	52	212
Unigene0007556	1	p3	(GCT)6	18	1	18
Unigene0007556	2	p2	(GA)7	14	378	391	AGAACAATCGAGAAAGGCCA	59.813	20	CTAAGCAAACCCTGTGAGCC	59.875	20	238	191	428	GAACAATCGAGAAAGGCCAA	60.192	20	CTAAGCAAACCCTGTGAGCC	59.875	20	237	192	428	GAACAATCGAGAAAGGCCAA	60.192	20	TAAGCAAACCCTGTGAGCCT	59.875	20	236	192	427
Unigene0007557	1	p3	(CAG)6	18	5	22
Unigene0007557	2	p3	(CAC)6	18	263	280	TTGAAAGAAGCGGAGGAAGA	60.066	20	TACACGGCAACAATCTGAGC	59.871	20	259	148	406	TTGAAAGAAGCGGAGGAAGA	60.066	20	GGCAACAATCTGAGCGTGTA	59.871	20	254	148	401	GTTGTTGAAAGAAGCGGAGG	59.853	20	TACACGGCAACAATCTGAGC	59.871	20	263	144	406
Unigene0007561	1	p2	(AC)6	12	822	833
Unigene0007575	1	p5	(AGAGG)4	20	204	223	TAATGGAGCTTTTGATCGGC	60.175	20	TCTCAGGGATTCTCTCGCTG	60.634	20	278	83	360	CAAACGTTGCACGATAGGAC	59.199	20	TCTCAGGGATTCTCTCGCTG	60.634	20	236	125	360	TAATGGAGCTTTTGATCGGC	60.175	20	CAGGGATTCTCTCGCTGGT	60.356	19	275	83	357
Unigene0007576	1	p2	(AG)6	12	133	144	TGTTGATTGTGAGGAGAGCG	59.984	20	AGATATCCGATGGCTTCACG	60.059	20	174	65	238	TGTTGATTGTGAGGAGAGCG	59.984	20	GTGCAGATATCCGATGGCTT	60.066	20	178	65	242	CATAAGTCGCCGGAGAGAAG	59.971	20	AGATATCCGATGGCTTCACG	60.059	20	201	38	238
Unigene0007639	1	c	(CT)6ccatacat(AC)8	36	9	44
Unigene0007686	1	p3	(TAT)6	18	474	491	TTTCTGGGTGATGGATGGAT	60.135	20	GGAGCAAGGCTTCAGAAACA	60.517	20	119	413	531	TGCAAATGCCATAGAGTTGG	59.688	20	GGAGCAAGGCTTCAGAAACA	60.517	20	234	298	531	CAAATCTGATGCAAATGCCA	60.611	20	GGAGCAAGGCTTCAGAAACA	60.517	20	243	289	531
Unigene0007691	1	p2	(CT)7	14	33	46	GGCAAAGAATACAATCCCCA	59.762	20	GCCCATCAGAGAATTGTGGT	59.934	20	107	10	116	GGCAAAGAATACAATCCCCA	59.762	20	TGATGAATGCCCATCAGAGA	60.161	20	115	10	124	GGCAAAGAATACAATCCCCA	59.762	20	TTGATGAATGCCCATCAGAG	59.604	20	116	10	125
Unigene0007691	2	p3	(CTC)5	15	2232	2246	GCTAGCCTGTTCTCACCCTG	60.012	20	TTATCATCGCCACGAATGAA	60.035	20	231	2048	2278	CTGTTCTCACCCTGACCCAT	59.962	20	TTATCATCGCCACGAATGAA	60.035	20	225	2054	2278	TTCAGATGCTTGTGGGTGAG	59.831	20	TTATCATCGCCACGAATGAA	60.035	20	178	2101	2278
Unigene0007701	1	p2	(TC)9	18	1461	1478
Unigene0007714	1	p4	(AAAT)4	16	351	366
Unigene0007730	1	p2	(AG)6	12	189	200	AGCGAGAGTAGCAGGACCAG	59.769	20	AGTGCAAACCATCCAAGTCC	59.973	20	278	20	297	GCGAGAGTAGCAGGACCAGT	59.628	20	AGTGCAAACCATCCAAGTCC	59.973	20	277	21	297	AGCGAGAGTAGCAGGACCAG	59.769	20	CAAACCATCCAAGTCCAACC	60.21	20	274	20	293
Unigene0007735	1	p4	(TTTA)4	16	313	328
Unigene0007738	1	p2	(AG)6	12	813	824	GAAGGTTCCCCTGAAATGGT	60.169	20	GCTTCGTTGGAAGGATAACG	59.708	20	278	573	850	GGTGAGGGTTCAATGTTTGG	60.21	20	GCTTCGTTGGAAGGATAACG	59.708	20	248	603	850	AGAAGGTTCCCCTGAAATGG	60.298	20	GCTTCGTTGGAAGGATAACG	59.708	20	279	572	850
Unigene0007742	1	p2	(AG)6	12	125	136	CAAACAATCATTTCAGGGGG	60.162	20	AACAGAGGGCTGGTCAAGAA	59.844	20	173	87	259	CAAACAATCATTTCAGGGGG	60.162	20	ATGTCAGAACAGAGGGCTGG	60.261	20	180	87	266	CAAACAATCATTTCAGGGGG	60.162	20	GAACAGAGGGCTGGTCAAGA	60.386	20	174	87	260
Unigene0007778	1	p3	(AGC)7	21	266	286
Unigene0007779	1	p2	(AG)8	16	711	726
Unigene0007800	1	p2	(AG)9	18	1	18
Unigene0007835	1	p2	(GA)10	20	1	20
Unigene0007861	1	p2	(GA)9	18	1	18
Unigene0007865	1	p2	(AG)9	18	546	563	CTTGCCAAAACTGAGCTTCC	59.993	20	TTCATCTTTTGGCTTTCCCA	60.555	20	191	411	601	CCTTGCCAAAACTGAGCTTC	59.993	20	TTCATCTTTTGGCTTTCCCA	60.555	20	192	410	601	CTTGCCAAAACTGAGCTTCC	59.993	20	TCATCTTTTGGCTTTCCCAA	60.555	20	190	411	600
Unigene0007882	1	p2	(AG)7	14	38	51	GAGCTCCTTGGTTCTTCTCTAGC	60.162	23	GGTGTCGCTGAACCATTTCT	60.119	20	275	0	274	GAGCTCCTTGGTTCTTCTCTAGC	60.162	23	GCGTTCTCCGATACATCCTC	59.658	20	190	0	189	GAGCTCCTTGGTTCTTCTCTAGC	60.162	23	GTTCCCGTCGCAGTTATTTC	59.574	20	143	0	142
Unigene0007907	1	p2	(CT)6	12	829	840
Unigene0007917	1	p3	(CGA)5	15	532	546	GGAATTGCTCTTCTTGCACC	59.82	20	TGATTCTCAGGCTGATGACG	59.942	20	199	423	621	TCTTCTTGCACCTACCTGGC	60.397	20	TGATTCTCAGGCTGATGACG	59.942	20	191	431	621	GGAATTGCTCTTCTTGCACC	59.82	20	ACGTGGCAAGTATTCGGATT	59.457	20	182	423	604
Unigene0007931	1	p3	(ACC)5	15	501	515
Unigene0007932	1	p3	(ATC)5	15	185	199	CAACGTTGACCCAAACTCATT	59.883	21	TGATGGTAGGACCCATAGGC	59.773	20	262	0	261	CAACGTTGACCCAAACTCATT	59.883	21	CGGTGTGGTGGTGATTCATA	60.24	20	243	0	242	AACGTAAAAACCCAACCCATT	59.51	21	TGATGGTAGGACCCATAGGC	59.773	20	223	39	261
Unigene0007932	2	p3	(ACC)5	15	594	608	CCCACCATCTATTGACCCAC	60.05	20	AGGTGGTGGTGGTAGTGAGG	59.876	20	192	442	633	TCCACCACTACCCCCATCTA	60.187	20	GGTGGGGTCAATACATGGTC	59.91	20	205	493	697	TCCACCACTACCCCCATCTA	60.187	20	GACAACGGTGGTCCATAGGT	59.703	20	163	493	655
Unigene0007936	1	p2	(AT)9	18	1	18
Unigene0007953	1	p2	(TC)7	14	244	257
Unigene0007990	1	p2	(TG)7	14	44	57	AAGTCAATATGTGTGTGTGCGA	59.126	22	CCCAAAAATAGCTGTCCGAA	60.067	20	211	18	228	AGTCAATATGTGTGTGTGCGAA	59.126	22	CCCAAAAATAGCTGTCCGAA	60.067	20	210	19	228	AAGTCAATATGTGTGTGTGCGA	59.126	22	GAGCTTCAAAGCAAAAACGC	60.138	20	121	18	138
Unigene0008012	1	p2	(TC)6	12	1	12
Unigene0008013	1	p2	(TC)6	12	1	12
Unigene0008018	1	p2	(AG)9	18	1	18
Unigene0008040	1	p6	(GGGGAA)4	24	724	747
Unigene0008041	1	c	(AG)7atatgaatatgagtttatcgtcggcagccgcagcttcagcaccatcccca(TCCCCT)4	88	203	290
Unigene0008051	1	p2	(TC)7	14	1	14
Unigene0008072	1	p6	(AGAAGT)6	36	1289	1324	GACAAACTCCCCGTATCGAA	59.933	20	GCAGGTAATTTCTCTGCCCA	60.214	20	256	1180	1435	TTTTCCCAGTTGTTTGAGCC	60.088	20	GCAGGTAATTTCTCTGCCCA	60.214	20	195	1241	1435	GGTTCCACAAGATTTTCCCA	59.767	20	GCAGGTAATTTCTCTGCCCA	60.214	20	207	1229	1435
Unigene0008073	1	p3	(AGA)7	21	1780	1800
Unigene0008074	1	p3	(AGA)7	21	1	21
Unigene0008155	1	p2	(AT)7	14	1394	1407
Unigene0008172	1	p2	(AG)6	12	714	725	CGCTGGATATGCTCACTGAA	59.972	20	GCCGGATCTTAACCATCTCA	60.036	20	253	596	848	CGCTGGATATGCTCACTGAA	59.972	20	TGCCGGATCTTAACCATCTC	60.036	20	254	596	849	CTCTACTGCTGCTCACGCTG	60.096	20	GCCGGATCTTAACCATCTCA	60.036	20	268	581	848
Unigene0008219	1	p2	(AG)8	16	493	508	TCTAGGCCAGAGTGATGGCT	59.973	20	CAGATTGTTTCAGAGGGTGTTG	59.633	22	213	379	591	CCAAGCCATAATCTAGGCCA	60.053	20	CAGATTGTTTCAGAGGGTGTTG	59.633	22	224	368	591	TCACTACCATCCTCCAAGCC	60.073	20	CAGATTGTTTCAGAGGGTGTTG	59.633	22	237	355	591
Unigene0008220	1	p2	(AG)6	12	1594	1605
Unigene0008229	1	p2	(AG)10	20	1	20
Unigene0008278	1	p2	(GA)8	16	1	16
Unigene0008279	1	p2	(GA)8	16	1	16
Unigene0008317	1	p2	(TA)6	12	362	373	TGAAATGCTATTATGTGATTTTTGG	59.349	25	GTTATCATGCCTTCGGCACT	60.103	20	269	234	502	TGAAATGCTATTATGTGATTTTTGG	59.349	25	AGTTATCATGCCTTCGGCAC	60.103	20	270	234	503	GGATAATTGAGAAATTTTGAAATGC	59.328	25	CCTTCGGCACTCTCCAATAA	60.206	20	277	217	493
Unigene0008323	1	p2	(AG)8	16	360	375	GCACTTGCATCTCTCTCGTG	59.733	20	ACTCCGTCTGCTATGTCGCT	60.043	20	276	145	420	CACTTGCATCTCTCTCGTGC	59.733	20	ACTCCGTCTGCTATGTCGCT	60.043	20	275	146	420	TCGAGAGAGAGCCAGAAAGC	59.973	20	CAACTCCGTCTGCTATGTCG	59.465	20	251	172	422
Unigene0008355	1	p2	(TC)8	16	35	50	TCACCTACGTCGCTTAATTGC	60.278	21	AGTAATTGCAAAAATGCCGC	60.102	20	154	3	156	TCACCTACGTCGCTTAATTGC	60.278	21	TCGACCGCATTGTAGACTTG	59.864	20	274	3	276	TCACCTACGTCGCTTAATTGC	60.278	21	GCCATGGGAGACAGAAAGAG	59.803	20	136	3	138
Unigene0008356	1	p2	(TC)8	16	35	50	TCACCTACGTCGCTTAATTGC	60.278	21	AGTAATTGCAAAAATGCCGC	60.102	20	154	3	156	TCACCTACGTCGCTTAATTGC	60.278	21	TCGACCGCATTGTAGACTTG	59.864	20	274	3	276	TCACCTACGTCGCTTAATTGC	60.278	21	GCCATGGGAGACAGAAAGAG	59.803	20	136	3	138
Unigene0008374	1	p5	(CCAGC)4	20	285	304
Unigene0008456	1	p2	(TC)8	16	156	171	ACGTAAAATTGGTCCGTGGT	59.218	20	GCCTCAGACCAACCACTGTT	60.159	20	123	85	207	ACGTAAAATTGGTCCGTGGT	59.218	20	GCATTACAACAGGTGCCTCA	59.722	20	137	85	221	ACGTAAAATTGGTCCGTGGT	59.218	20	TGCATTACAACAGGTGCCTC	59.722	20	138	85	222
Unigene0008459	1	p2	(TA)8	16	39	54
Unigene0008459	2	p3	(GAG)6	18	231	248	TTCGAGTGGGAATCCTTGAG	60.187	20	CCAAACTTGCATTCGGTCTT	60.11	20	190	82	271	CTGAGCATTCGAGTGGGAAT	60.218	20	CCAAACTTGCATTCGGTCTT	60.11	20	197	75	271	TTCGAGTGGGAATCCTTGAG	60.187	20	AAGAGGTGGCCTTGTGAAGA	59.844	20	259	82	340
Unigene0008464	1	p2	(GA)9	18	194	211	TGCCCATAAACATTGCAAGA	60.073	20	TCTGAATTCGGTTAGCCACA	59.272	20	207	110	316	TGCCCATAAACATTGCAAGA	60.073	20	TCTGAATTCGGTTAGCCACAC	60.125	21	207	110	316	TGCCCATAAACATTGCAAGA	60.073	20	CGGTTAGCCACACTTACTGGA	60.175	21	199	110	308
Unigene0008495	1	p2	(AG)11	22	1	22
Unigene0008500	1	p2	(GT)6	12	52	63	TGTTTCAATCATGTTCTTCAAAA	57.358	23	CCTTCATTTTTGGGGAGGTT	60.159	20	164	1	164	CTGTTTCAATCATGTTCTTCAAAA	58.347	24	CCTTCATTTTTGGGGAGGTT	60.159	20	165	0	164	TGTTTCAATCATGTTCTTCAAAA	57.358	23	GAACCCACCCTTCACTGGTA	59.82	20	250	1	250
Unigene0008552	1	p4	(AAAT)4	16	199	214	GTCTTCCAAAGCCTGCTGAG	60.134	20	ATTCAACACCACCCCTTGAG	59.82	20	277	26	302	GTCTTCCAAAGCCTGCTGAG	60.134	20	AATTCAACACCACCCCTTGA	60.21	20	278	26	303	GTCTTCCAAAGCCTGCTGAG	60.134	20	CAAATTCAACACCACCCCTT	59.688	20	280	26	305
Unigene0008561	1	p6	(AGAGCC)4	24	1	24
Unigene0008562	1	p6	(CTGGCT)4	24	1	24
Unigene0008562	2	p2	(GA)6	12	643	654
Unigene0008563	1	p6	(CTGGCT)4	24	1	24
Unigene0008563	2	p2	(GA)6	12	476	487
Unigene0008600	1	p5	(AAGAG)4	20	88	107	TGGAAGATGAGAGAAAAGGAGG	59.821	22	GGAGGGAAGAGAAGGGAAAA	59.623	20	154	8	161	TGGAAGATGAGAGAAAAGGAGG	59.821	22	CTGTTTGGTTTCAAGAGGGG	59.563	20	174	8	181	TGGAAGATGAGAGAAAAGGAGG	59.821	22	TTCCAGTGGTCCTTCAACCT	59.549	20	246	8	253
Unigene0008604	1	p2	(GA)6	12	187	198
Unigene0008605	1	p2	(TA)6	12	1752	1763
Unigene0008619	1	p2	(GT)11	22	1	22
Unigene0008638	1	p2	(TC)8	16	51	66	TCTCCCTTCTCCCTAGGCTC	59.912	20	ATCACCGCATCAAATTCTCC	59.9	20	190	6	195	TCTCCCTTCTCCCTAGGCTC	59.912	20	CGGATTCTCCTTCTCCATGA	60.15	20	225	6	230	TCTCCCTTCTCCCTAGGCTC	59.912	20	TTCTGTGCTATCACCGCATC	59.83	20	199	6	204
Unigene0008639	1	p2	(TC)8	16	51	66	TCTCCCTTCTCCCTAGGCTC	59.912	20	ATCACCGCATCAAATTCTCC	59.9	20	190	6	195	TCTCCCTTCTCCCTAGGCTC	59.912	20	CGGATTCTCCTTCTCCATGA	60.15	20	225	6	230	TCTCCCTTCTCCCTAGGCTC	59.912	20	TTCTGTGCTATCACCGCATC	59.83	20	199	6	204
Unigene0008658	1	p2	(AC)10	20	1	20
Unigene0008662	1	p2	(TG)7	14	52	65	CATTCAGGCTTTCGAAATAGG	58.841	21	TGTTTGAGCTCCTTTCCCAT	59.67	20	163	11	173	ACATTCAGGCTTTCGAAATAGG	59.63	22	TGTTTGAGCTCCTTTCCCAT	59.67	20	164	10	173	CATTCAGGCTTTCGAAATAGG	58.841	21	TGAGCTCCTTTCCCATTAGC	59.41	20	159	11	169
Unigene0008667	1	p6	(CCAAAT)4	24	539	562
Unigene0008668	1	p6	(CAAATC)4	24	1	24
Unigene0008676	1	p2	(AG)8	16	922	937	TTGGCTTGGACTTTGAGAGG	60.366	20	TTTCCCTTGGTCTTGCTGTT	59.711	20	160	827	986	GGGTTTGGATGATGGGTAGA	59.605	20	TTTCCCTTGGTCTTGCTGTT	59.711	20	236	751	986	GTGGGTTTGGATGATGGGTA	60.439	20	TTTCCCTTGGTCTTGCTGTT	59.711	20	238	749	986
Unigene0008678	1	p4	(GGAA)4	16	1091	1106	AACGAGACCTTCCTCGAACA	59.844	20	TATTCTCGAACGCAAAGGCT	59.982	20	229	1001	1229	AACGAGACCTTCCTCGAACA	59.844	20	CCTTGCAGACCGCAAATAAT	60.096	20	134	1001	1134	GCAGCTTCGTAGATCAGGCT	59.746	20	CCTTGCAGACCGCAAATAAT	60.096	20	219	916	1134
Unigene0008679	1	p4	(GGAA)4	16	601	616	AACGAGACCTTCCTCGAACA	59.844	20	TATTCTCGAACGCAAAGGCT	59.982	20	229	511	739	AACGAGACCTTCCTCGAACA	59.844	20	CCTTGCAGACCGCAAATAAT	60.096	20	134	511	644	GCAGCTTCGTAGATCAGGCT	59.746	20	CCTTGCAGACCGCAAATAAT	60.096	20	219	426	644
Unigene0008726	1	p2	(GA)6	12	1203	1214	TTGATTTCAAGGATCGGAGG	60.006	20	ATTTTGCCCTCATTTACCCC	60.02	20	132	1106	1237	AACGATGATCGAATCCAAGC	60.043	20	ATTTTGCCCTCATTTACCCC	60.02	20	103	1135	1237	TTGATTTCAAGGATCGGAGG	60.006	20	TGCATTGCTATTGACCCTCA	60.22	20	173	1106	1278
Unigene0008728	1	p2	(AC)8	16	999	1014	CAGTTCATCCTTGGCGAGAT	60.218	20	CGCCTCGTCCTTGTCTAAAG	60.008	20	222	860	1081	TCCAAACCCTCTTGCTTCAC	60.232	20	CGCCTCGTCCTTGTCTAAAG	60.008	20	202	880	1081	CGAGATTCCAAACCCTCTTG	59.665	20	CGCCTCGTCCTTGTCTAAAG	60.008	20	208	874	1081
Unigene0008729	1	p2	(CT)7	14	19	32
Unigene0008735	1	p2	(GA)9	18	1	18
Unigene0008735	2	p6	(GGCCCA)4	24	224	247	CTGCTGTGGACCAATGTTTG	60.152	20	TTGAAAGCAAAGAACAAAGGC	59.505	21	205	189	393	GAAAGCTGCTGTGGACCAAT	60.263	20	TTGAAAGCAAAGAACAAAGGC	59.505	21	210	184	393	TCTTTGAAAGCTGCTGTGGA	59.716	20	TTGAAAGCAAAGAACAAAGGC	59.505	21	215	179	393
Unigene0008739	1	p2	(GA)9	18	1	18
Unigene0008747	1	p4	(TTGT)4	16	269	284	TCCCATTGCAGATTGTGAGA	60.201	20	TGTCTACCTCGCTTCCTCGT	60.012	20	248	169	416	TTGGGGCTGGATATCTGTTC	59.894	20	GTCCTGGAAGAATTGGGGTT	60.169	20	272	127	398	TTGGGGCTGGATATCTGTTC	59.894	20	TCCTCGTCCTGGAAGAATTG	60.187	20	277	127	403
Unigene0008750	1	p3	(ATG)6	18	1348	1365
Unigene0008756	1	p2	(GA)7	14	309	322	CGCAATGAGATTAGACGCAA	59.976	20	CCCCAACAAAAATGCAGACT	59.971	20	263	106	368	GCTAGGCCCGTGTTACTGTC	59.763	20	CCCCAACAAAAATGCAGACT	59.971	20	243	126	368	CCCGTGTTACTGTCGTCAAA	59.609	20	CCCCAACAAAAATGCAGACT	59.971	20	237	132	368
Unigene0008756	2	p3	(CCT)5	15	527	541	CGTCGTTGAAGCAAGCAATA	60.014	20	GGGAGAGTGAAACAAGCAGC	59.997	20	160	417	576	AGTCTGCATTTTTGTTGGGG	59.971	20	GGGAGAGTGAAACAAGCAGC	59.997	20	228	349	576	TCGGATATCAACAACGACGA	60.073	20	GGGAGAGTGAAACAAGCAGC	59.997	20	140	437	576
Unigene0008759	1	p2	(TC)9	18	186	203
Unigene0008789	1	p2	(GA)8	16	272	287	CTTCGCCTTTGTCTTGCTTC	60.132	20	GACCCACAAGCTCAAAAAGC	59.859	20	182	137	318	GCCTTTGTCTTGCTTCGTGT	60.44	20	GACCCACAAGCTCAAAAAGC	59.859	20	178	141	318	GGTATGCTTACCCCAACAGC	59.457	20	GACCCACAAGCTCAAAAAGC	59.859	20	249	70	318
Unigene0008809	1	p2	(AG)6	12	1392	1403
Unigene0008810	1	p2	(AG)6	12	1357	1368
Unigene0008847	1	c	(TC)6taaccctatcc(CT)6	35	57	91	CACAGTCTCACCCCACTCCT	60.153	20	ACAAATGGGGGTTTAGAGGG	60.046	20	140	22	161	CACAGTCTCACCCCACTCCT	60.153	20	GGGCTCGGTTCTAGATAGGG	60.053	20	219	22	240	CACAGTCTCACCCCACTCCT	60.153	20	GGTTCGGATTCTACGGTTCA	59.933	20	186	22	207
Unigene0008852	1	p2	(AC)8	16	103	118	TGATTTTGAATACCCCCTGG	59.617	20	TGATGCCATATGCCTGTGAT	59.914	20	179	7	185	TGATTTTGAATACCCCCTGG	59.617	20	ATGATGCCATATGCCTGTGA	59.914	20	180	7	186	TGATTTTGAATACCCCCTGG	59.617	20	TGATGATGCCATATGCCTGT	59.914	20	182	7	188
Unigene0008876	1	p2	(CA)6	12	33	44	CTCACTCAAACAGACACACGG	59.368	21	GGCTCACGATGGTGATAGGT	59.957	20	250	5	254	CTCACTCAAACAGACACACGG	59.368	21	GTGGTTTGGGTTATTGGGTG	59.948	20	152	5	156	TCACTCAAACAGACACACGG	58.232	20	GGCTCACGATGGTGATAGGT	59.957	20	249	6	254
Unigene0008885	1	p3	(GCT)5	15	554	568	TTTGGGAGTGGAGTTTGAGG	60.081	20	TTACTCCATTAACCGACCCG	59.817	20	249	471	719	TTTGGGAGTGGAGTTTGAGG	60.081	20	GGATGGCGAAAATGTTGAAT	59.768	20	216	471	686	TTGGGATTGAATTGCTCCTC	60.014	20	CATCTCAATTCCCTTCAACCA	59.918	21	222	400	621
Unigene0008894	1	p2	(AT)6	12	158	169	AAACTTGCCAAACTGCCAAC	60.154	20	GGGACTGATGCTGGAGATGT	60.08	20	271	22	292	TTGCCAAACTGCCAACTACA	60.293	20	GGGACTGATGCTGGAGATGT	60.08	20	267	26	292	TGCCAAACTGCCAACTACAG	59.904	20	GGTCTTCGGTCGATAACTGG	59.55	20	199	27	225
Unigene0008912	1	p2	(GA)10	20	2297	2316
Unigene0008913	1	p2	(AG)9	18	1	18
Unigene0008921	1	p3	(GTG)5	15	521	535	CTCCTTTGCACCACCATTTT	59.971	20	GATCCAAACCACCCATTGAC	60.034	20	189	376	564	CTCCTTTGCACCACCATTTT	59.971	20	CAGAAGAGGAATCCAACCCA	60.042	20	252	376	627	CAGCGGCGATAATATTGGTT	59.95	20	GATCCAAACCACCCATTGAC	60.034	20	155	410	564
Unigene0008921	2	p3	(AAT)5	15	763	777	TGGGTTGGATTCCTCTTCTG	60.042	20	TCCATGCAGTGCCAGTATTC	59.679	20	245	608	852	AACAAATGCAGCAATTTCCC	59.945	20	TCCATGCAGTGCCAGTATTC	59.679	20	276	577	852	CAAATGCAGCAATTTCCCTT	60.074	20	TCCATGCAGTGCCAGTATTC	59.679	20	274	579	852
Unigene0008924	1	p2	(AG)9	18	3	20
Unigene0008953	1	p2	(CT)7	14	94	107	GCTTTGACTTCACTGCAACC	58.498	20	GTTTGAGGCTTCAATACGGC	59.713	20	108	71	178	TGCTTTGACTTCACTGCAACC	61.397	21	GTTTGAGGCTTCAATACGGC	59.713	20	109	70	178	TGCTTTGACTTCACTGCAAC	57.602	20	GTTTGAGGCTTCAATACGGC	59.713	20	109	70	178
Unigene0008985	1	c	(CG)6ca(AG)9	32	553	584
Unigene0008990	1	p2	(GA)6	12	657	668	TGATCTTTCCCATCTGGGTC	59.862	20	GCTTGCAGATTGTTTGGCTT	60.395	20	135	615	749	TTTGCTCGAATGTGAAATCG	59.809	20	GCTTGCAGATTGTTTGGCTT	60.395	20	168	582	749	TGCTCGAATGTGAAATCGTC	59.805	20	GCTTGCAGATTGTTTGGCTT	60.395	20	166	584	749
Unigene0008998	1	p2	(AG)8	16	7	22
Unigene0008999	1	p2	(CT)9	18	25	42	TCTTTCATTTCCCCTTCATTC	58.097	21	AAGATTGGCAATTTCGATGC	60.045	20	238	1	238	TCTTTCATTTCCCCTTCATTC	58.097	21	AGAGCGATTTCGTTGTGGAT	59.7	20	273	1	273	TCTTTCATTTCCCCTTCATTC	58.097	21	AGGCAAGAGTGATTTGGCTG	60.397	20	185	1	185
Unigene0009000	1	p2	(TG)11	22	429	450
Unigene0009001	1	p2	(AG)10	20	1	20
Unigene0009011	1	p2	(GA)10	20	1159	1178
Unigene0009012	1	c	(GA)12t(AG)10	45	1	45
Unigene0009014	1	p2	(AG)6	12	444	455	TGCCAGCATTTTCTCACTTG	59.988	20	TTGCCTCTCTCTCCTTTTCC	58.594	20	102	377	478	TTTTCCCTTCACTTTGTGCC	60.088	20	TTGCCTCTCTCTCCTTTTCC	58.594	20	139	340	478	CCCTTCACTTTGTGCCTCAT	60.111	20	TTGCCTCTCTCTCCTTTTCC	58.594	20	135	344	478
Unigene0009017	1	p2	(GA)10	20	2176	2195
Unigene0009018	1	p2	(GA)10	20	2084	2103
Unigene0009020	1	p2	(CT)6	12	800	811	TAAGAGGTGGCGAATTCTGG	60.206	20	GCTGCTCTTACCCAAACGAC	59.882	20	271	666	936	AGAAGACGAAGAAGCTGCCA	60.277	20	GCTGCTCTTACCCAAACGAC	59.882	20	172	765	936	CAGCCGCCAGAAATTTAGAA	60.335	20	GCTGCTCTTACCCAAACGAC	59.882	20	188	749	936
Unigene0009048	1	p2	(TC)8	16	340	355	AGAGAGCATTGGATCCCTCA	59.761	20	AATCCTCACACTGCCGAATC	60.081	20	168	312	479	CAGAGAGCATTGGATCCCTC	59.761	20	AATCCTCACACTGCCGAATC	60.081	20	169	311	479	CTCCAAGAGGAGAGGCAGTG	60.127	20	TGCTCTCCCCACTTCCTAAA	59.807	20	272	185	456
Unigene0009074	1	p2	(GA)6	12	97	108	GGCTGTAACCTGTGGATCGT	59.997	20	GGAACGGTGAGTCGATGATT	59.934	20	170	34	203	GGCTGTAACCTGTGGATCGT	59.997	20	AACGGTGAGTCGATGATTCC	59.934	20	168	34	201	GGCTGTAACCTGTGGATCGT	59.997	20	AGAGTGGAGTTGAGGGGGAT	59.929	20	212	34	245
Unigene0009095	1	p2	(TC)6	12	350	361	TTCCTTGCTTGGATTGAAGG	60.184	20	TTCCCCTAGGTTTCAAGTTTTG	59.514	22	183	315	497	TTCCTTGCTTGGATTGAAGG	60.184	20	TCCCCTAGGTTTCAAGTTTTG	58.226	21	182	315	496	GCAGGTTTAGAGCGGTGTTT	59.383	20	TTCCCCTAGGTTTCAAGTTTTG	59.514	22	252	246	497
Unigene0009098	1	p2	(GA)9	18	1223	1240
Unigene0009102	1	p2	(GT)6	12	262	273	TTTGGTGGCTGGGTAGGTAG	59.986	20	TTTTCAGCAGTGCACACACA	60.071	20	178	164	341	GGTTTTGGTAGCTGGGTCAA	59.971	20	TTTTCAGCAGTGCACACACA	60.071	20	129	213	341	TTTGGTGGCTGGGTAGGTAG	59.986	20	CTTCGGCCACTCTCATTTTC	59.813	20	193	164	356
Unigene0009103	1	p2	(TG)7	14	94	107	CAACCAGCAATATATCTGCATTAGA	59.589	25	CACTATTCCACCATCCCCAC	60.05	20	162	63	224	CAACCAGCAATATATCTGCATTAGA	59.589	25	CCCCCAGCAGAATCTGTAAA	60.066	20	143	63	205	CAACCAGCAATATATCTGCATTAGA	59.589	25	GGGGAGAGAACCAAGGTAGG	59.928	20	106	63	168
Unigene0009130	1	p2	(CA)6	12	142	153	TCAATTCAGGAGCTCACACG	59.984	20	CAAGCGGCTGATAGAGAAGG	60.11	20	179	111	289	TCAATTCAGGAGCTCACACG	59.984	20	AAAAGCAAGCGGCTGATAGA	60.117	20	184	111	294	CTCTTCCATCCCCAAACTCA	60.042	20	CAAGCGGCTGATAGAGAAGG	60.11	20	196	94	289
Unigene0009132	1	p3	(TCA)5	15	456	470	CTCCAGGCACTATCCTCTGC	59.973	20	CAAAAATCTGGGATGGGAAA	59.733	20	250	402	651	AGCATGAGTGCATGAGCATC	59.982	20	ATCAGGTGAGTGGTGGGTGT	60.291	20	275	244	518	CTCCAGGCACTATCCTCTGC	59.973	20	ATCAGGTGAGTGGTGGGTGT	60.291	20	117	402	518
Unigene0009160	1	p2	(GA)7	14	2033	2046	AGACAGACCCGTAACATGGC	59.997	20	GCCTCAACAAGGCAAGAAAC	59.859	20	253	1878	2130	AGACAGACCCGTAACATGGC	59.997	20	CTCAACAAGGCAAGAAACCC	59.711	20	251	1878	2128	AGACAGACCCGTAACATGGC	59.997	20	CCTCAACAAGGCAAGAAACC	59.711	20	252	1878	2129
Unigene0009185	1	p2	(GT)8	16	196	211
Unigene0009193	1	p2	(CT)7	14	143	156	GTCTGGCTGCACCTCTTGAT	60.418	20	ATCGTCAACGCCAAACAACT	60.559	20	147	52	198	AAGTCTGGCTGCACCTCTTG	60.589	20	ATCGTCAACGCCAAACAACT	60.559	20	149	50	198	GTCTGGCTGCACCTCTTGAT	60.418	20	AACCGTTCCTGAACGAGGAT	60.883	20	194	52	245
Unigene0009280	1	p2	(GA)7	14	413	426
Unigene0009281	1	p2	(GA)7	14	611	624
Unigene0009314	1	p2	(CT)7	14	176	189	TGCATTCAAACCACCAAAGA	60.088	20	TTCAGAGAATGTGGAAGGGC	60.195	20	216	54	269	TAATCCCCTCCAGCTTGTTG	60.066	20	GGAAGGGCCTCAAGACTCAT	60.596	20	156	102	257	TAATCCCCTCCAGCTTGTTG	60.066	20	AGAGAATGTGGAAGGGCCTC	60.596	20	165	102	266
Unigene0009314	2	p2	(TC)8	16	309	324
Unigene0009331	1	p2	(TC)8	16	99	114	TGCTGCTTCCGTAAAATTCC	60.209	20	TGATCTTTGACTCACGCTGC	60.144	20	269	20	288	GCTGCTTCCGTAAAATTCCA	60.209	20	GCTGCAAGGAATTATGCTCC	59.813	20	253	21	273	TGCTGCTTCCGTAAAATTCC	60.209	20	GCTGCAAGGAATTATGCTCC	59.813	20	254	20	273
Unigene0009332	1	p2	(TC)8	16	1	16
Unigene0009333	1	p3	(TGT)7	21	1	21
Unigene0009334	1	p2	(TA)7	14	1	14
Unigene0009334	2	p3	(AAG)5	15	394	408	ACGTTGCAGCAGTTCAGATG	60.056	20	TTTTCTGCATACCATTCACTCC	59.091	22	224	243	466	TCCCAAGAATCCACACACAA	59.935	20	TTTTCTGCATACCATTCACTCC	59.091	22	173	294	466	CAAGCAGGGTAAAAGCCTTG	59.876	20	TTTTCTGCATACCATTCACTCC	59.091	22	156	311	466
Unigene0009335	1	p4	(TATG)5	20	97	116	GACCTCAAGATCAGCAATAGCA	59.481	22	TCTGCAGAAACCAACAGAAACT	59.029	22	191	5	195	GACCTCAAGATCAGCAATAGCA	59.481	22	TCTGCAGAAACCAACAGAAA	57.023	20	191	5	195	GACCTCAAGATCAGCAATAGCA	59.481	22	TCTGCAGAAACCAACAGAAAC	57.994	21	191	5	195
Unigene0009364	1	p4	(ATTT)4	16	71	86	AATTGCAGGATTTGTCTGGG	59.933	20	TGTCCAAAACACAGGTTGGA	59.976	20	221	4	224	AATTGCAGGATTTGTCTGGG	59.933	20	TTGTCCAAAACACAGGTTGG	59.435	20	222	4	225	AATTGCAGGATTTGTCTGGG	59.933	20	TGCCACCTAATGATATGCCC	60.69	20	149	4	152
Unigene0009368	1	p2	(TC)8	16	175	190	AAATCTCCGTCCAAACAACG	59.971	20	GGGAACCCATGGCTAAGAAT	60.152	20	203	35	237	AAATCTCCGTCCAAACAACG	59.971	20	GATCGTAGGAGGGAACCCAT	60.154	20	213	35	247	TATCTGGCATCCCAACACAA	59.924	20	GGGAACCCATGGCTAAGAAT	60.152	20	142	96	237
Unigene0009376	1	p2	(TG)6	12	46	57	GCAATAAGAAATGACTAGGCAAGTG	60.519	25	TGTTCTTCAATCGATCACGC	59.805	20	196	14	209	AAGCAATAAGAAATGACTAGGCAAG	59.431	25	TGTTCTTCAATCGATCACGC	59.805	20	198	12	209	GCAATAAGAAATGACTAGGCAAGTG	60.519	25	ATTCCAAACAGCTGCTACCG	60.27	20	261	14	274
Unigene0009377	1	p6	(TGCTGG)5	30	1	30
Unigene0009378	1	p6	(CAGGCT)4	24	255	278
Unigene0009379	1	p6	(CTGAGC)4	24	542	565
Unigene0009402	1	p3	(AGG)5	15	243	257	CAGTGGTAATCAATTGGGGG	60.044	20	CCGTTGTTATTGCCGCTATT	59.985	20	264	44	307	AGATGGCATTGCGATTTCTC	60.185	20	CCGTTGTTATTGCCGCTATT	59.985	20	205	103	307	GGCAGTGGTAATCAATTGGG	60.192	20	CCGTTGTTATTGCCGCTATT	59.985	20	266	42	307
Unigene0009410	1	p2	(GA)8	16	1514	1529
Unigene0009412	1	p3	(GTG)6	18	197	214	TTATGGAGGTGGAATCCTCG	59.887	20	TCAGATCCACCCTCAACCTC	60.048	20	243	83	325	TTATGGAGGTGGAATCCTCG	59.887	20	CTCACGTTCAGATCCACCCT	60.112	20	250	83	332	TTATGGAGGTGGAATCCTCG	59.887	20	TCAAAGTCACGGAGTTGACG	59.873	20	195	83	277
Unigene0009427	1	p2	(TC)7	14	1	14
Unigene0009457	1	p2	(AT)8	16	74	89	GAGGAGTGTCATAGGTACGGG	58.537	21	AGACTAAGGGTGGCCCACAT	60.766	20	118	41	158	GAGGAGTGTCATAGGTACGGGT	59.392	22	AGACTAAGGGTGGCCCACAT	60.766	20	118	41	158	GAGGAGTGTCATAGGTACGGG	58.537	21	TGTACGTGGTTTGTTTCCACA	59.913	21	149	41	189
Unigene0009486	1	p2	(TA)6	12	616	627
Unigene0009491	1	p2	(AG)9	18	1	18
Unigene0009511	1	p2	(CT)9	18	1	18
Unigene0009512	1	p2	(CT)9	18	1	18
Unigene0009514	1	p2	(TC)9	18	1	18
Unigene0009519	1	p3	(AGG)5	15	1054	1068	AAGGAGATGGCTTATTGGCA	59.668	20	TAGACCACCGAACCTTGACC	59.966	20	167	1011	1177	AAGGAGATGGCTTATTGGCA	59.668	20	AATTTTGCGAAATCCCAGTG	59.938	20	234	1011	1244	ATGGCTTATTGGCAGCAGAG	60.374	20	CGATAGCACTCCAAGAAGGC	59.978	20	279	1017	1295
Unigene0009520	1	p3	(AGG)5	15	1000	1014	ACATCCGGACAGAACGAAAG	60.111	20	TAGACCACCGAACCTTGACC	59.966	20	236	888	1123	AAGGAGATGGCTTATTGGCA	59.668	20	TAGACCACCGAACCTTGACC	59.966	20	167	957	1123	AAGGAGATGGCTTATTGGCA	59.668	20	AATTTTGCGAAATCCCAGTG	59.938	20	234	957	1190
Unigene0009530	1	c	(TC)7cccttctcc(CA)9	41	403	443	AGTAGAAAACCCATGCCCCT	59.827	20	TCAGAAACAAAGAGCAGAAAACA	59.187	23	213	275	487	AGTAGAAAACCCATGCCCCT	59.827	20	GAAACAAAGAGCAGAAAACATCA	58.552	23	210	275	484	GGCATTTGCTGATAAACCCA	60.837	20	TCAGAAACAAAGAGCAGAAAACA	59.187	23	157	331	487
Unigene0009534	1	p2	(AG)6	12	850	861
Unigene0009550	1	c	(CT)9tagacaaagttagattttctgtgcttctttcatgagcttatgagcattttctctatgggtttttctcatgaggatgattttgtgagttcctccatttg(CT)8	132	55	186	GCTAGCCTTCTTTCCTTTCCTT	59.547	22	TCAAGAAACCCACGAACACA	60.128	20	255	5	259	GCTAGCCTTCTTTCCTTTCC	57.321	20	TCAAGAAACCCACGAACACA	60.128	20	255	5	259	AGCTAGCCTTCTTTCCTTTCC	58.31	21	TCAAGAAACCCACGAACACA	60.128	20	256	4	259
Unigene0009551	1	p2	(CT)9	18	55	72	GCTAGCCTTCTTTCCTTTCCTT	59.547	22	GCTCCATTGGGTGTTCAACT	59.973	20	278	5	282	GCTAGCCTTCTTTCCTTTCCTT	59.547	22	CTGACTCTGGCCTCTCTGCT	59.883	20	204	5	208	GCTAGCCTTCTTTCCTTTCCTT	59.547	22	ACTGGCCAGAACTCCACATC	60.12	20	261	5	265
Unigene0009558	1	p2	(CT)6	12	503	514	GCCACTTGCTCTTCAACTCC	59.997	20	TTCTTGGATTGCTTCCTTGC	60.331	20	273	367	639	TGTGCCACTTGCTCTTCAAC	60.032	20	TTCTTGGATTGCTTCCTTGC	60.331	20	276	364	639	GCCACTTGCTCTTCAACTCC	59.997	20	GCCAAACATCAGCAATACCA	59.548	20	191	367	557
Unigene0009559	1	p2	(CT)6	12	186	197	TGCAGGCTGCTAGATTGATG	60.119	20	TTCTTGGATTGCTTCCTTGC	60.331	20	199	124	322	ACATGAGAGGATGTCGAGCC	60.231	20	TTCTTGGATTGCTTCCTTGC	60.331	20	161	162	322	TTTGCAGGCTGCTAGATTGA	59.712	20	TTCTTGGATTGCTTCCTTGC	60.331	20	201	122	322
Unigene0009562	1	p2	(GA)9	18	1	18
Unigene0009564	1	p2	(CT)6	12	73	84	TTTCTCAGTCCGTGTGTTGC	59.88	20	TCGGTAAATGATGTGCCAAA	59.93	20	143	39	181	TTTCTCAGTCCGTGTGTTGC	59.88	20	TCCAACTTTGCTTTTCAGGG	60.22	20	118	39	156	TTTCTCAGTCCGTGTGTTGC	59.88	20	CTTCGGTAAATGATGTGCCA	59.542	20	145	39	183
Unigene0009566	1	c	(CAT)5cacaatttcgctcgtaaactcgacaaataacccatttgctataatctatttttgaatgtcctcttcttttggatgac(CTA)5	107	337	443	TCATCCAAGCATGAGAGTTCA	59.384	21	AATGGGCATTGAAGAACAGG	59.933	20	279	311	589	TCATCCAAGCATGAGAGTTCA	59.384	21	TTTATATTGGGGAAGCACCG	59.789	20	211	311	521	TCATCCAAGCATGAGAGTTCA	59.384	21	CAGTCTCTCAGATTCCGGCT	59.555	20	156	311	466
Unigene0009567	1	p2	(GA)7	14	54	67	TCCTTTTCCTGAGAAAGTTGAGA	59.508	23	TACACAACGTGTTGCCACCT	60.072	20	116	12	127	TCCTTTTCCTGAGAAAGTTGAGA	59.508	23	AATGAAAATTGCCAACGCTC	60.081	20	267	12	278	TCCTTTTCCTGAGAAAGTTGAGA	59.508	23	CAACGCCACAAAAACTTCAA	59.746	20	248	12	259
Unigene0009606	1	p2	(AT)8	16	3472	3487
Unigene0009613	1	p2	(GA)7	14	38	51	TGAGTTGGGTATGCAAGTTGTC	60.037	22	CGACCACTGATTTTCCGAAT	59.933	20	245	12	256	TGAGTTGGGTATGCAAGTTGTC	60.037	22	AGCACGACCACTGATTTTCC	60.119	20	249	12	260	TGAGTTGGGTATGCAAGTTGTC	60.037	22	ATCAGAAGCACGACCACTGA	59.42	20	255	12	266
Unigene0009614	1	p2	(TC)9	18	1	18
Unigene0009621	1	p2	(AG)9	18	268	285
Unigene0009635	1	p2	(CT)10	20	2314	2333
Unigene0009636	1	p2	(CT)10	20	2208	2227
Unigene0009649	1	p2	(GA)8	16	150	165	CTGGTTCCCGTCAATCTTGT	59.966	20	CAACGGCTCTAGCCTCAAAC	60.015	20	208	50	257	AGGCCCCATTCTCTGAATCT	60.037	20	CAACGGCTCTAGCCTCAAAC	60.015	20	228	30	257	GAATCTCTGGTTCCCGTCAA	60.05	20	CAACGGCTCTAGCCTCAAAC	60.015	20	214	44	257
Unigene0009655	1	p3	(TTC)6	18	1	18
Unigene0009656	1	p3	(TCT)6	18	1152	1169
Unigene0009657	1	p6	(GTAGAG)4	24	181	204	CACCACCAGCAATTTTCCTT	59.971	20	GAGGTGGTGTATCCGCATCT	59.957	20	240	6	245	CACCACCAGCAATTTTCCTT	59.971	20	AGTTGCTCAATTTCATCCCG	60.074	20	280	6	285	CACCACCAGCAATTTTCCTT	59.971	20	TCAATTTCATCCCGGACATT	60.133	20	274	6	279
Unigene0009665	1	p2	(TG)9	18	91	108	AAGGAATTTGTGGGGCTACC	60.187	20	GGACAAAGGCACACACACTG	60.203	20	163	3	165	AAGGAATTTGTGGGGCTACC	60.187	20	CAAAGGCACACACACTGTCC	60.203	20	160	3	162	AAGGAATTTGTGGGGCTACC	60.187	20	AGCCCAACCAAAACATCGTA	60.365	20	247	3	249
Unigene0009708	1	p2	(GA)9	18	1	18
Unigene0009727	1	p2	(GA)7	14	1	14
Unigene0009764	1	p3	(GAA)5	15	1445	1459	TTTGCTTGATATCTTGGGGC	60.038	20	GGGTGGTGGATTTGTGTGTT	60.533	20	269	1278	1546	AAATGGCTTGGAAGCATCAC	60.081	20	GGGTGGTGGATTTGTGTGTT	60.533	20	230	1317	1546	GCGCACACAGAGAGAGTGAC	59.771	20	GGGTGGTGGATTTGTGTGTT	60.533	20	183	1364	1546
Unigene0009769	1	p2	(GA)8	16	993	1008	AATGAACCAAAAACGGTGGT	59.195	20	ATACACACACCAAGGGAGGC	59.851	20	267	874	1140	AGAGAGGATAGGGCTGCTCA	59.141	20	ATACACACACCAAGGGAGGC	59.851	20	242	899	1140	TGAACCAAAAACGGTGGTAA	58.914	20	ATACACACACCAAGGGAGGC	59.851	20	265	876	1140
Unigene0009770	1	p4	(AAGA)4	16	454	469	CACCCATGTGACCAGTGAAG	59.997	20	TTGGGGATATTCAGGAGCTG	60.029	20	245	430	674	CACCCATGTGACCAGTGAAG	59.997	20	TTTGACTACACCCCAAAGGC	59.971	20	127	430	556	CACCCATGTGACCAGTGAAG	59.997	20	GCCATGTTCAGTACAGCCCT	60.142	20	198	430	627
Unigene0009788	1	c	(AGAAAG)4ggacggaaaatt(GA)9	54	943	996
Unigene0009789	1	p6	(CTCTTT)4	24	450	473
Unigene0009806	1	p5	(AAAAT)4	20	1251	1270	TCTGTTTCGCTCGATTCCTT	59.955	20	AAAATACGAGGGTTCGGCTT	59.966	20	212	1197	1408	CCTTGATCTTCTTCGAACGC	59.955	20	AAAATACGAGGGTTCGGCTT	59.966	20	196	1213	1408	CGCTCGATTCCTTGATCTTC	59.917	20	AAAATACGAGGGTTCGGCTT	59.966	20	205	1204	1408
Unigene0009808	1	p2	(TA)6	12	72	83	TCAATTCGCCGTCGTTTAAT	60.456	20	ATCGAGACAACACCGAAACC	59.973	20	259	13	271	TCAATTCGCCGTCGTTTAAT	60.456	20	GGACGGTCATAAATGCGTCT	59.962	20	126	13	138	TCAATTCGCCGTCGTTTAAT	60.456	20	GGCTCTTCACGAAAATCGAG	59.955	20	273	13	285
Unigene0009814	1	p6	(GGAAAT)4	24	1721	1744	ATCGGTTGAAACCATCTTCG	59.933	20	AGCCCATTCTCATTCCACAC	59.934	20	231	1645	1875	ATCGGTTGAAACCATCTTCG	59.933	20	GTTCCACATGAGCCCATTCT	59.934	20	241	1645	1885	GCTTGGGATATCGGTTGAAA	59.901	20	AGCCCATTCTCATTCCACAC	59.934	20	240	1636	1875
Unigene0009825	1	p2	(GA)11	22	1	22
Unigene0009831	1	p2	(AG)6	12	23	34
Unigene0009834	1	c	(AGG)7ggtgagggaggagttatgctttgaagaaggggtattttgggtttggtccatgatgtgtatttcttgttgttcttgttcttgttga(TGT)5tgccaccagagtgtttcagctggaatgtctgaagagaagtggtttatggacatttttttagagagagggaagaaatttgggattttgatagga(AG)9	232	1	232
Unigene0009841	1	p3	(ACC)6	18	2	19
Unigene0009867	1	p2	(AG)9	18	3148	3165
Unigene0009868	1	p2	(TG)6	12	260	271	CTGTCTCTGGGCTGCATCTT	60.555	20	TCGTGCACAGAGTCACACAA	60.07	20	238	131	368	GCTGCATCTTTGAAGGGATT	59.273	20	TCGTGCACAGAGTCACACAA	60.07	20	228	141	368	CTGTCTCTGGGCTGCATCTT	60.555	20	CAGTCGTGCACAGAGTCACA	59.624	20	241	131	371
Unigene0009869	1	p2	(AG)8	16	665	680
Unigene0009877	1	p3	(GCG)5	15	1705	1719	ATCCAAAATCTCCCAATCCC	59.959	20	CTGAAAGAATGGCGGGAATA	60.031	20	225	1577	1801	ATCCAAAATCTCCCAATCCC	59.959	20	GCAATCTCCAAGCCCATTTA	60.038	20	273	1577	1849	ATCCAAAATCTCCCAATCCC	59.959	20	TGAAAGAATGGCGGGAATAC	59.901	20	224	1577	1800
Unigene0009879	1	p3	(CGA)5	15	325	339	ATCTCCGCCTTCTTCTCCTC	59.919	20	TCAATCCACAATTCCCACAA	59.75	20	275	262	536	GATCTCCGCCTTCTTCTCCT	59.919	20	TCAATCCACAATTCCCACAA	59.75	20	276	261	536	ATCTCCGCCTTCTTCTCCTC	59.919	20	ATCCACAATTCCCACAAACC	59.508	20	272	262	533
Unigene0009915	1	p2	(GT)10	20	1	20
Unigene0009921	1	p2	(AG)6	12	238	249	CCGGTATCTGGTTCTTGTGG	60.366	20	TTCCTTTCTCCTCCATGCAC	60.195	20	255	89	343	CGGTATCTGGTTCTTGTGGC	60.517	20	TTCCTTTCTCCTCCATGCAC	60.195	20	254	90	343	CCGGTATCTGGTTCTTGTGG	60.366	20	CACCCAACGTATGCCATTTT	60.617	20	238	89	326
Unigene0009929	1	p2	(AG)6	12	1360	1371
Unigene0009939	1	p2	(AG)8	16	856	871	GCCTGTACATCGGGACTTGT	59.997	20	TCCTCACTATTTCTTCTTGTCCG	59.77	23	121	782	902	GCCTGTACATCGGGACTTGT	59.997	20	CCTCACTATTTCTTCTTGTCCGA	59.77	23	120	782	901	TGCCCAATCCTGAAGAAGAG	60.331	20	TCCTCACTATTTCTTCTTGTCCG	59.77	23	280	623	902
Unigene0009941	1	p2	(AG)8	16	551	566	GCCTGTACATCGGGACTTGT	59.997	20	TCCTCACTATTTCTTCTTGTCCG	59.77	23	121	477	597	GCCTGTACATCGGGACTTGT	59.997	20	CCTCACTATTTCTTCTTGTCCGA	59.77	23	120	477	596	TGCCCAATCCTGAAGAAGAG	60.331	20	TCCTCACTATTTCTTCTTGTCCG	59.77	23	280	318	597
Unigene0009942	1	p2	(TC)8	16	1069	1084
Unigene0009943	1	p2	(TC)8	16	1036	1051
Unigene0009954	1	p2	(AG)9	18	1540	1557
Unigene0009957	1	p2	(AG)9	18	305	322
Unigene0009958	1	p2	(GA)9	18	78	95	TAGGCGTGGAACTCTCTGTG	59.034	20	GAATGATAAGCCGCTTCCTG	59.807	20	263	8	270	CGTGGAACTCTCTGTGCCTA	59.034	20	GAATGATAAGCCGCTTCCTG	59.807	20	259	12	270	TAGGCGTGGAACTCTCTGTG	59.034	20	TGAATGATAAGCCGCTTCCT	59.807	20	264	8	271
Unigene0009958	2	p2	(AG)6	12	1103	1114	ACAGTAACCTCGCCTGTCGT	59.792	20	CCTTCTCCCAACAGCCACTA	60.246	20	191	961	1151	CAGTAACCTCGCCTGTCGTT	60.312	20	CCTTCTCCCAACAGCCACTA	60.246	20	190	962	1151	CGTTGAAGGGCTAGGGTTTT	60.474	20	CCTTCTCCCAACAGCCACTA	60.246	20	254	898	1151
Unigene0009960	1	p2	(CA)6	12	33	44	GCATAAAGAACAGAATCATAAAACAAA	59.139	27	GCAGCTTTTGTCGATTTTCA	59.041	20	167	1	167	GCATAAAGAACAGAATCATAAAACAAA	59.139	27	TGCAGCTTTTGTCGATTTTC	59.041	20	168	1	168	GCATAAAGAACAGAATCATAAAACAA	58.014	26	GCAGCTTTTGTCGATTTTCA	59.041	20	167	1	167
Unigene0009961	1	p2	(AC)7	14	189	202	TAATTGCATGCCGCATAAGA	60.197	20	CTGAGCAGCCAAACATAACG	59.488	20	217	106	322	TTAATTGCATGCCGCATAAG	59.699	20	CTGAGCAGCCAAACATAACG	59.488	20	218	105	322	CTTAATTGCATGCCGCATAA	59.699	20	CTGAGCAGCCAAACATAACG	59.488	20	219	104	322
Unigene0009963	1	p2	(TC)6	12	304	315	TTGCGTGCACAATCAACATA	59.716	20	ATAATGCCTGCCATGAAACC	59.791	20	280	143	422	AATTTCATCTGTTGGCTGGG	59.933	20	TGACGGCCTAGATAAGCACA	59.444	20	256	120	375	TGAGCTCGCAATTTCATCTG	60.096	20	TGACGGCCTAGATAAGCACA	59.444	20	265	111	375
Unigene0009969	1	p2	(CT)9	18	1073	1090
Unigene0009970	1	p2	(CT)6	12	168	179	CCATTTGCCACCCAATAAAC	60.053	20	GGGACAAATCACCCAAAGAA	59.767	20	272	38	309	CCATTTGCCACCCAATAAAC	60.053	20	TGCTTTTGCTTTGCTTTTGA	59.742	20	196	38	233	AAGACCCCTCACTCCGTTCT	60.111	20	TGCTTTTGCTTTGCTTTTGA	59.742	20	152	82	233
Unigene0009986	1	p2	(GA)6	12	73	84	CCCACACGTGATTTTGTTCA	60.404	20	GTGGCCACTTTGGTTTTGTT	59.875	20	279	34	312	GGTCGCTAATGTTCCCACAC	60.384	20	CCTCAGACAAGCATTGGACA	59.831	20	195	21	215	TGTTCCCACACGTGATTTTG	60.404	20	CCTCAGACAAGCATTGGACA	59.831	20	186	30	215
Unigene0009988	1	p2	(GA)8	16	819	834	TGGTAGTTTGGCAATGGTGA	59.964	20	CACCATTCAATGTGGTGCTA	57.968	20	116	765	880	AGAGAGAAGGAAGGGCTTGG	59.95	20	CACCATTCAATGTGGTGCTA	57.968	20	149	732	880	GGAGGATTGGTAGTTTGGCA	59.933	20	CACCATTCAATGTGGTGCTA	57.968	20	123	758	880
Unigene0009990	1	p6	(TGGCAC)4	24	951	974	GCAGCAATTTTCTGTTTCCC	59.691	20	CACCTCCACCTCCACCAG	60.079	18	142	873	1014	GCAGCAATTTTCTGTTTCCC	59.691	20	ACCTCCACCTCCACCTCC	59.888	18	147	873	1019	GCACCATGTGCTGACAAAAT	59.577	20	CACCTCCACCTCCACCAG	60.079	18	274	741	1014
Unigene0009993	1	p3	(AGA)5	15	2389	2403	AGCGGGCATTAAAGGGTATT	59.829	20	TCCCCTATTGCACTCTCTCC	59.239	20	206	2246	2451	AAGCGGGCATTAAAGGGTAT	59.829	20	TCCCCTATTGCACTCTCTCC	59.239	20	207	2245	2451	CGGGCATTAAAGGGTATTCA	59.789	20	TCCCCTATTGCACTCTCTCC	59.239	20	204	2248	2451
Unigene0010007	1	p3	(GAT)5	15	958	972	ACCTTGCTTTGGGATACGTG	59.993	20	GGGGATCAAATCGCATATCA	60.638	20	279	763	1041	GGTTTGCCAGATGGAGATGT	59.934	20	ATTAAGGGGATCAAATCGCA	59.369	20	181	866	1046	GGTTTGCCAGATGGAGATGT	59.934	20	TTAAGGGGATCAAATCGCAT	59.369	20	180	866	1045
Unigene0010085	1	p3	(GAA)5	15	196	210	CCAGAAAAACAAGAAGCCCA	60.22	20	CAGCCGAGACATTGAGTGAA	59.984	20	215	164	378	CCAGATTTGGGCAAGAAAGA	60.184	20	CGGTCAGCTGTTTTCTCCAT	60.255	20	227	47	273	TCCAGATTTGGGCAAGAAAG	60.184	20	CGGTCAGCTGTTTTCTCCAT	60.255	20	228	46	273
Unigene0010086	1	p6	(GGTTTG)6	36	2042	2077	CCACTTGCCTCCACTGGTAT	59.989	20	TCCACCGTTTTAACTCGACC	59.971	20	268	1917	2184	CCCCACCACTGCTACTGTCT	60.174	20	TCCACCGTTTTAACTCGACC	59.971	20	222	1963	2184	AGTTGATACCCCCACCACTG	59.697	20	TCCACCGTTTTAACTCGACC	59.971	20	231	1954	2184
Unigene0010087	1	p4	(TCTT)4	16	2247	2262	GGGAAACAATAATACAGCAATTCA	59.318	24	CAGACGATGCTTTTCAGTGC	59.596	20	277	2122	2398	GGGAAACAATAATACAGCAATTCA	59.318	24	GCAGACGATGCTTTTCAGTG	59.596	20	278	2122	2399	GGGAAACAATAATACAGCAATTCA	59.318	24	GGCAGACGATGCTTTTCAGT	60.406	20	279	2122	2400
Unigene0010087	2	p6	(GGTTTG)6	36	3119	3154	CCACTTGCCTCCACTGGTAT	59.989	20	TCCACCGTTTTAACTCGACC	59.971	20	268	2994	3261	CCCCACCACTGCTACTGTCT	60.174	20	TCCACCGTTTTAACTCGACC	59.971	20	222	3040	3261	AGTTGATACCCCCACCACTG	59.697	20	TCCACCGTTTTAACTCGACC	59.971	20	231	3031	3261
Unigene0010102	1	p2	(AG)6	12	371	382	AACAATCCCATGGCCATTTA	60.016	20	TGGCTTTGATCGATTTTCCT	59.645	20	143	328	470	AACAATCCCATGGCCATTTA	60.016	20	ACGTGGCTTTGATCGATTTT	59.574	20	146	328	473	AACAATCCCATGGCCATTTA	60.016	20	AACGTGGCTTTGATCGATTT	59.574	20	147	328	474
Unigene0010108	1	p2	(CT)8	16	8	23
Unigene0010124	1	p3	(AAG)7	21	181	201
Unigene0010126	1	p3	(AGA)7	21	1	21
Unigene0010144	1	p2	(TC)8	16	98	113	AAACGGGGTATAGAGTCGGG	60.2	20	ATCCGATTATCCCTCTCGCT	60.024	20	174	35	208	AGTACGTGGAAGCTTGTGGC	60.321	20	ATCCGATTATCCCTCTCGCT	60.024	20	138	71	208	AAACGGGGTATAGAGTCGGG	60.2	20	TGATGAGTTGGACGAGTTGC	59.837	20	270	35	304
Unigene0010151	1	p2	(AG)9	18	1891	1908	TGGAGAAGAGAACCGCAAGT	59.989	20	ACGCTCGCTGTATCCAATTC	60.243	20	136	1801	1936	GAGAAGAGAACCGCAAGTGG	59.989	20	ACGCTCGCTGTATCCAATTC	60.243	20	134	1803	1936	GGAGAAGAGAACCGCAAGTG	59.989	20	ACGCTCGCTGTATCCAATTC	60.243	20	135	1802	1936
Unigene0010202	1	p2	(AG)9	18	1	18
Unigene0010207	1	p3	(TGA)6	18	716	733
Unigene0010208	1	p3	(CAT)7	21	321	341
Unigene0010214	1	p2	(CT)8	16	1	16
Unigene0010228	1	p2	(CT)9	18	7	24
Unigene0010236	1	p2	(AT)7	14	24	37
Unigene0010242	1	p2	(GA)10	20	925	944
Unigene0010294	1	p2	(AG)10	20	1980	1999
Unigene0010298	1	p2	(GA)7	14	71	84	AAACACAGGGAGAGAGAGCG	59.598	20	CTTCTTCTCATCCGCCATTG	60.734	20	244	45	288	AAACACAGGGAGAGAGAGCG	59.598	20	GCTGAAGCTCTTCCGCAGTA	60.817	20	269	45	313	AAACACAGGGAGAGAGAGCG	59.598	20	AAAAAGCCGAATCAATGAGG	59.158	20	117	45	161
Unigene0010313	1	p3	(GGT)6	18	1431	1448	ACGCGGTTGGTGTACTCTTC	60.179	20	CCCCGTACCCTCTCTACTCC	59.95	20	103	1387	1489	GACGCGGTTGGTGTACTCTT	60.179	20	CCCCGTACCCTCTCTACTCC	59.95	20	104	1386	1489	TCTTCGATAAAGCTGCCGAT	59.945	20	ACCCTAACCGCTCCATTACC	60.208	20	223	1402	1624
Unigene0010314	1	p3	(GGT)6	18	1062	1079	ACGCGGTTGGTGTACTCTTC	60.179	20	CCCCGTACCCTCTCTACTCC	59.95	20	103	1018	1120	GACGCGGTTGGTGTACTCTT	60.179	20	CCCCGTACCCTCTCTACTCC	59.95	20	104	1017	1120	TCTTCGATAAAGCTGCCGAT	59.945	20	ACCCTAACCGCTCCATTACC	60.208	20	223	1033	1255
Unigene0010315	1	p2	(AG)9	18	1	18
Unigene0010317	1	p3	(ACC)5	15	104	118	TTCACTGTTTCACCATCCTCA	59.124	21	ACATGAAAGCAACCTTTGGG	59.971	20	238	59	296	TTCACTGTTTCACCATCCTCA	59.124	21	GGCCTAATATTCGATGCCAA	59.892	20	131	59	189	TTCACTGTTTCACCATCCTCA	59.124	21	CCGCCAAAACAACTCAACTT	60.147	20	174	59	232
Unigene0010335	1	p3	(CAT)5	15	96	110	AATGGGTATTTTGGATGTCCC	59.769	21	CCAATGAGCCTTGACCCTAA	60.066	20	166	22	187	AATGGGTATTTTGGATGTCCC	59.769	21	TGGGACCCTTCATTTCAAAG	59.903	20	126	22	147	AATGGGTATTTTGGATGTCCC	59.769	21	CAAACCGAACATTCCAGTCC	60.353	20	245	22	266
Unigene0010365	1	p4	(ATAC)4	16	732	747	GGACATGACCAAGTCAGAAGC	59.718	21	CCTTCAGTCTTTCTCCACCG	59.837	20	244	569	812	GGACATGACCAAGTCAGAAGC	59.718	21	TCCACCGATTTGGTGAAAGT	60.353	20	231	569	799	GGTTTCCTCATTGTATGGCA	58.423	20	CCTTCAGTCTTTCTCCACCG	59.837	20	200	613	812
Unigene0010375	1	p5	(AATAA)4	20	1	20
Unigene0010395	1	p2	(GA)8	16	192	207
Unigene0010400	1	p2	(GA)9	18	997	1014
Unigene0010406	1	p2	(TC)7	14	1	14
Unigene0010407	1	p2	(GA)11	22	1	22
Unigene0010408	1	p2	(GA)11	22	1	22
Unigene0010441	1	p2	(CT)8	16	423	438
Unigene0010442	1	p2	(CT)8	16	496	511
Unigene0010444	1	p6	(AATCGA)4	24	745	768
Unigene0010454	1	c	(GCA)5ggcgggccatgccggctatccaccgcccatgg(GCA)6	65	52	116	GGCTGTCCGCAAGTCCTC	61.981	18	GGCTTGTGGATAGCTGGTGT	60.142	20	109	31	139	GGCTGTCCGCAAGTCCTC	61.981	18	GGCTTGTGGATAGCTGGTG	59.256	19	109	31	139	GGCTGTCCGCAAGTCCTC	61.981	18	CATGCCGTGCTTCTGCTG	62.822	18	180	31	210
Unigene0010454	2	p3	(GCA)5	15	234	248
Unigene0010455	1	p3	(CTG)5	15	165	179	GCACGATTTTGTCCCTGTTT	59.978	20	CCCACTATCTGCAAGCCATT	60.096	20	128	78	205	GCACGATTTTGTCCCTGTTT	59.978	20	ACTATCTGCAAGCCATTGGG	60.096	20	125	78	202	TTTTGTCCCTGTTTTCACCC	59.807	20	CCCACTATCTGCAAGCCATT	60.096	20	122	84	205
Unigene0010460	1	p2	(GA)9	18	61	78	AGGCATCTCCTTCACTTCCA	59.803	20	CATGGCCCTTTCTTCACATT	59.933	20	137	9	145	AGGCATCTCCTTCACTTCCA	59.803	20	AATCCAATTCCCTCCAGTCC	60.133	20	204	9	212	AGGCATCTCCTTCACTTCCA	59.803	20	CAATTCCCTCCAGTCCCATA	59.744	20	200	9	208
Unigene0010464	1	p2	(AT)10	20	1	20
Unigene0010464	2	p2	(GA)8	16	1784	1799	TAGTGGCCAAATGGGTTCTC	59.933	20	TTCCTCCAACCAGAGTGAGC	60.386	20	108	1716	1823	ACAGGCTTAGTGGCCAAATG	60.132	20	TTCCTCCAACCAGAGTGAGC	60.386	20	115	1709	1823	GGCCAAATGGGTTCTCTTCT	60.443	20	TTCCTCCAACCAGAGTGAGC	60.386	20	104	1720	1823
Unigene0010465	1	p2	(CT)8	16	43	58	TTCCTCCAACCAGAGTGAGC	60.386	20	TAGTGGCCAAATGGGTTCTC	59.933	20	108	18	125	TTCCTCCAACCAGAGTGAGC	60.386	20	ACAGGCTTAGTGGCCAAATG	60.132	20	115	18	132	TTCCTCCAACCAGAGTGAGC	60.386	20	GGCCAAATGGGTTCTCTTCT	60.443	20	104	18	121
Unigene0010469	1	p3	(ATG)5	15	1503	1517	TGGTAGGACCCAAATCCGTA	60.184	20	CTGTGTTCTGGGAGTGGGTT	60.002	20	191	1404	1594	ATCATCGTGGTAGGACCCAA	60.195	20	CTGTGTTCTGGGAGTGGGTT	60.002	20	198	1397	1594	GTAACCAGAGGCCTAACCCC	59.827	20	ATCTGTGTTCTGGGAGTGGG	59.962	20	258	1339	1596
Unigene0010470	1	p3	(ATG)5	15	1442	1456	TGGTAGGACCCAAATCCGTA	60.184	20	CTGTGTTCTGGGAGTGGGTT	60.002	20	191	1343	1533	ATCATCGTGGTAGGACCCAA	60.195	20	CTGTGTTCTGGGAGTGGGTT	60.002	20	198	1336	1533	GTAACCAGAGGCCTAACCCC	59.827	20	ATCTGTGTTCTGGGAGTGGG	59.962	20	258	1278	1535
Unigene0010471	1	p2	(TA)7	14	1118	1131
Unigene0010493	1	p3	(GTG)5	15	239	253	CGATGGGGATAGGATTTTGA	59.717	20	ACCTGCAGAGTCACCCACTT	59.756	20	223	140	362	CGATGGGGATAGGATTTTGA	59.717	20	AACCTGCAGAGTCACCCACT	59.756	20	224	140	363	CGATGGGGATAGGATTTTGA	59.717	20	CCTGCAGAGTCACCCACTTT	60.298	20	222	140	361
Unigene0010495	1	p2	(AG)6	12	293	304	ATGAGGTTGCAGTCCTTGCT	59.874	20	CCACTCATGAAACAACTGGC	59.139	20	145	197	341	AGTCACAGTAACATGCCCCC	59.851	20	CCACTCATGAAACAACTGGC	59.139	20	125	217	341	TGATGAGGTTGCAGTCCTTG	59.831	20	CCACTCATGAAACAACTGGC	59.139	20	147	195	341
Unigene0010503	1	p3	(TAC)7	21	52	72	TTGCCTTTTCTTGCCAAAAC	60.223	20	TCTTCCCTTCAAGACACGCT	59.989	20	276	5	280	TTGCCTTTTCTTGCCAAAAC	60.223	20	GGCCACCATAGCCAACTTTA	59.96	20	230	5	234	TTGCCTTTTCTTGCCAAAAC	60.223	20	TCTTGCCAAACCTTTCAACC	60.088	20	255	5	259
Unigene0010506	1	p2	(TC)7	14	1	14
Unigene0010509	1	p3	(GGA)7	21	4	24
Unigene0010539	1	p4	(TGAG)4	16	1256	1271	AAGCATGGTCCTGAGAGAGC	59.56	20	AAACACAAACATGCAAGCACA	60.21	21	176	1122	1297	TCCAACCTAAGCATGGTCCT	59.55	20	AAACACAAACATGCAAGCACA	60.21	21	184	1114	1297	GAGGGTGACCAACCTCTTTG	59.549	20	AAACACAAACATGCAAGCACA	60.21	21	266	1032	1297
Unigene0010559	1	p2	(AT)8	16	1426	1441	AGCCACGAACCTCTCTCAAA	59.989	20	AGATTTTCTCCTTCGCTCAAC	57.681	21	202	1264	1465	CAAAGAGCAATTCTTCCCCA	60.184	20	AGATTTTCTCCTTCGCTCAAC	57.681	21	277	1189	1465	TGTGACTTGACCCCCATACA	59.806	20	AGATTTTCTCCTTCGCTCAAC	57.681	21	240	1226	1465
Unigene0010562	1	p2	(AG)6	12	1946	1957	ACGCATTACCCTTTCTCGTG	60.132	20	TCACACAGAGCAGTTCACACC	59.931	21	202	1794	1995	CCACAAACGCATTACCCTTT	59.861	20	TCACACAGAGCAGTTCACACC	59.931	21	208	1788	1995	GACCACAAACGCATTACCCT	59.859	20	TCACACAGAGCAGTTCACACC	59.931	21	210	1786	1995
Unigene0010564	1	p2	(TA)6	12	26	37	CAGTGATCCTTAACAGCGCA	60.011	20	CGGACTTCCTCATCGATCTC	59.761	20	275	3	277	CAGTGATCCTTAACAGCGCA	60.011	20	CAGTGGCCTCTTTCTCTGCT	59.745	20	165	3	167	CAGTGATCCTTAACAGCGCA	60.011	20	TTGGCTTGAGCTTCTCCTTC	59.694	20	184	3	186
Unigene0010575	1	p2	(CA)6	12	199	210
Unigene0010578	1	p5	(AAAAC)4	20	419	438	GAGCCGAGTGAAGTCGAAAC	59.997	20	AACTTCACCCTTTTGTCTAACCA	59.098	23	201	279	479	CCAAAGCTTCTTCAACGGAG	59.986	20	AACTTCACCCTTTTGTCTAACCA	59.098	23	182	298	479	ACCAAAGCTTCTTCAACGGA	59.853	20	AACTTCACCCTTTTGTCTAACCA	59.098	23	183	297	479
Unigene0010579	1	p2	(AG)9	18	112	129	CCGAACTCCATAGACTCTCCC	60.081	21	CGAGCTAGGGTTAGCAGGTG	60.03	20	133	55	187	CCGAACTCCATAGACTCTCCC	60.081	21	CGACGAGCTAGGGTTAGCAG	60.168	20	136	55	190	CCGAACTCCATAGACTCTCCC	60.081	21	GACGAGGTGACGACAGATGA	59.827	20	223	55	277
Unigene0010593	1	p2	(GA)9	18	1769	1786
Unigene0010599	1	p4	(AAGA)4	16	106	121	GCATTGTGATTGGGTGTCTCT	59.989	21	TCGGTTGATGATCAGCTTTCT	59.828	21	185	3	187	AGCATTGTGATTGGGTGTCTC	59.989	21	TCGGTTGATGATCAGCTTTCT	59.828	21	186	2	187	GCATTGTGATTGGGTGTCTCT	59.989	21	TCGGTTGATGATCAGCTTTC	58.799	20	185	3	187
Unigene0010599	2	p4	(TCTA)4	16	246	261	AGCTGATCATCAACCGAAAGA	59.828	21	AGGAGAACTGGGGGAGAGAG	59.801	20	114	171	284	AGAAAGCTGATCATCAACCGA	59.828	21	AGGAGAACTGGGGGAGAGAG	59.801	20	118	167	284	GCTGATCATCAACCGAAAGA	58.799	20	AGGAGAACTGGGGGAGAGAG	59.801	20	113	172	284
Unigene0010605	1	p2	(GA)6	12	1	12
Unigene0010606	1	p2	(AG)9	18	656	673
Unigene0010610	1	p2	(CT)9	18	1	18
Unigene0010613	1	p4	(AAAC)4	16	41	56
Unigene0010634	1	p3	(GAC)6	18	4	21
Unigene0010649	1	p3	(TGC)5	15	359	373	TAAGTCGACAACCACTGCCA	60.301	20	TAGCATCGGATGAACCATCA	60.033	20	269	232	500	ATTCCTCCTCACATCTCGGA	59.612	20	TAGCATCGGATGAACCATCA	60.033	20	176	325	500	TAAGTCGACAACCACTGCCA	60.301	20	GGATGAACCATCAACGAACC	60.181	20	262	232	493
Unigene0010650	1	p3	(TGC)5	15	359	373	TAAGTCGACAACCACTGCCA	60.301	20	TAGCATCGGATGAACCATCA	60.033	20	269	232	500	ATTCCTCCTCACATCTCGGA	59.612	20	TAGCATCGGATGAACCATCA	60.033	20	176	325	500	TAAGTCGACAACCACTGCCA	60.301	20	GGATGAACCATCAACGAACC	60.181	20	262	232	493
Unigene0010658	1	p3	(GTT)5	15	1	15
Unigene0010659	1	p3	(CAA)6	18	3	20
Unigene0010676	1	p2	(AC)7	14	113	126	GGAGGAGGATTTCTGGGGTA	60.264	20	GTTTGATTTGGGTGGTTTGG	60.066	20	128	63	190	GGAGGAGGATTTCTGGGGTA	60.264	20	GGTTTGATTTGGGTGGTTTG	60.066	20	129	63	191	GGAGGAGGATTTCTGGGGTA	60.264	20	GTTTGGGTTTGATTTGGGTG	60.066	20	134	63	196
Unigene0010693	1	p2	(GT)7	14	129	142	GAGTTGGATCCGATTGTGGT	59.786	20	AGCTCCCATACCCCTAGCAT	59.947	20	139	61	199	GAGTTGGATCCGATTGTGGT	59.786	20	CTCCCATACCCCTAGCATCA	59.91	20	137	61	197	GAGTTGGATCCGATTGTGGT	59.786	20	TCCCATACCCCTAGCATCAC	59.773	20	136	61	196
Unigene0010695	1	p2	(GA)9	18	325	342
Unigene0010704	1	p2	(AG)9	18	447	464
Unigene0010705	1	p2	(TC)6	12	1	12
Unigene0010709	1	p3	(ATG)5	15	459	473
Unigene0010711	1	p2	(GA)7	14	2147	2160
Unigene0010712	1	p2	(GA)7	14	2341	2354
Unigene0010713	1	p2	(GA)7	14	2303	2316
Unigene0010740	1	p3	(GGA)6	18	1	18
Unigene0010744	1	p2	(GA)10	20	161	180	TTTCAGACCAATCAATCCCC	59.727	20	GGCGGAGCAAAGATAAATGA	60.175	20	226	79	304	TTTCAGACCAATCAATCCCC	59.727	20	CGGCGGTAGCCATAGAATAC	59.592	20	170	79	248	TTTCAGACCAATCAATCCCC	59.727	20	AGGACGGTTATCGGATCGTA	59.41	20	265	79	343
Unigene0010753	1	p4	(TTAT)4	16	165	180	TGGGGGCAGATAGAGAGAGA	59.903	20	TTCTCATCCTGGCGTTTCTT	59.813	20	247	41	287	TGGGGGCAGATAGAGAGAGA	59.903	20	CTTTCTCATCCTGGCGTTTC	59.813	20	249	41	289	TGGGGGCAGATAGAGAGAGA	59.903	20	TTTCTCATCCTGGCGTTTCT	59.813	20	248	41	288
Unigene0010831	1	p3	(TGA)6	18	713	730	AGCTTCATCGGATTTGCACT	59.843	20	AGGCGGCAAATAGCATCTAA	59.838	20	277	574	850	CTGTCCACTGCTTGATGGTG	60.309	20	AGGCGGCAAATAGCATCTAA	59.838	20	169	682	850	TTCATCGGATTTGCACTGTC	59.654	20	AGGCGGCAAATAGCATCTAA	59.838	20	274	577	850
Unigene0010839	1	p2	(GA)9	18	1	18
Unigene0010859	1	p2	(GA)10	20	576	595
Unigene0010863	1	p2	(AG)7	14	100	113	CTTGGATGTGAAGGAAGGGA	60.042	20	CAAAACAAAGCCCGTACGTT	60.032	20	210	18	227	TCCTTGGATGTGAAGGAAGG	60.042	20	CAAAACAAAGCCCGTACGTT	60.032	20	212	16	227	CTTGGATGTGAAGGAAGGGA	60.042	20	TCTATCCAAAACAAAGCCCG	60.067	20	216	18	233
Unigene0010897	1	p2	(AG)6	12	788	799	TCACTCCTTCCTCCACTGCT	59.986	20	CAATCCCTCTCAATCGGTGT	59.927	20	280	612	891	TCACTCCTTCCTCCACTGCT	59.986	20	AATCCCTCTCAATCGGTGTG	59.927	20	279	612	890	CTCACTCCTTCCTCCACTGC	59.986	20	AATCCCTCTCAATCGGTGTG	59.927	20	280	611	890
Unigene0010898	1	p2	(AG)6	12	773	784	TCACTCCTTCCTCCACTGCT	59.986	20	CAATCCCTCTCAATCGGTGT	59.927	20	280	597	876	TCACTCCTTCCTCCACTGCT	59.986	20	AATCCCTCTCAATCGGTGTG	59.927	20	279	597	875	CTCACTCCTTCCTCCACTGC	59.986	20	AATCCCTCTCAATCGGTGTG	59.927	20	280	596	875
Unigene0010903	1	p2	(GA)6	12	10	21
Unigene0010915	1	p3	(TCA)5	15	195	209	TGCAATTCTGAGGCATTCTG	59.948	20	ATCTTGCTGCAAACAAGGCT	60.022	20	174	96	269	GGTTTGCAATTCTGAGGCAT	60.081	20	ATCTTGCTGCAAACAAGGCT	60.022	20	178	92	269	CATCGTCAACACAATAGCGG	60.134	20	ATCTTGCTGCAAACAAGGCT	60.022	20	144	126	269
Unigene0010918	1	p2	(AG)10	20	1914	1933
Unigene0010924	1	c	(AGT)5agg(GA)6	30	1	30
Unigene0010930	1	p3	(GAA)6	18	688	705
Unigene0010935	1	p5	(CCTGA)4	20	115	134	GATAAAACAGGCAATGCGGT	59.967	20	TCTTATCCTCACCCCGAATG	59.887	20	241	11	251	GATAAAACAGGCAATGCGGT	59.967	20	CTTATCCTCACCCCGAATGA	59.887	20	240	11	250	GATAAAACAGGCAATGCGGT	59.967	20	GAGCTTGCCAAGGTATCCAG	59.836	20	222	11	232
Unigene0010936	1	p2	(CT)6	12	272	283	ACCTTGAGTGGGTCAACCAG	60.002	20	CAAGCTTTTCTTCGGAGGTG	59.986	20	192	238	429	CTCAAGCAACGCCATGACTA	60.011	20	CAAGCTTTTCTTCGGAGGTG	59.986	20	264	166	429	GGGCATAAGCAAAATCCTCA	60.038	20	CAAGCTTTTCTTCGGAGGTG	59.986	20	280	150	429
Unigene0010938	1	p3	(CAC)5	15	115	129	TCGCCTCTCTGTCTCCTCTC	59.817	20	TTGGTGTTTGGTGAATGGTG	60.255	20	144	43	186	TCGCCTCTCTGTCTCCTCTC	59.817	20	GATATGGATCTGCGGATTGG	60.26	20	160	43	202	GGCTTCTTCTTCGCCTCTCT	60.233	20	TTGGTGTTTGGTGAATGGTG	60.255	20	154	33	186
Unigene0010939	1	p2	(AG)8	16	1	16
Unigene0010965	1	p3	(TCA)5	15	1282	1296	CGATATCGAAATCCTGCCAT	59.885	20	CTTGTACCTTGCTCGGAAGC	60.015	20	276	1167	1442	AAAAGATGGAAAGCCCATCA	59.505	20	CTTGTACCTTGCTCGGAAGC	60.015	20	212	1231	1442	CGATATCGAAATCCTGCCAT	59.885	20	CTTGCAGGGGACCCTAATCT	60.455	20	257	1167	1423
Unigene0010969	1	p2	(CG)6	12	53	64	TGCATCAAAAACAAAACCGA	60.088	20	ACCTGGGATTGCAGATGGTA	60.34	20	173	29	201	TGCATCAAAAACAAAACCGA	60.088	20	CCCAAGTGTTCGTGAAAAGG	60.52	20	211	29	239	TGCATCAAAAACAAAACCGA	60.088	20	CCCCAAGTGTTCGTGAAAAG	60.52	20	212	29	240
Unigene0010975	1	p3	(TGG)5	15	160	174	TGTGACGATGATTACGGTGA	58.486	20	TTATCACTATCACCACCACTACCA	58.451	24	144	59	202	TTTGTGACGATGATTACGGTG	59.454	21	TTATCACTATCACCACCACTACCA	58.451	24	146	57	202	TGTGACGATGATTACGGTGA	58.486	20	ATCACTATCACCACCACTACCAT	57.354	23	142	59	200
Unigene0010976	1	p3	(GTG)5	15	100	114	TTGTGGTGGTGGTATCGTGA	60.851	20	TACCACCAATATCACTGCCG	59.42	20	105	77	181	TTGTGGTGGTGGTATCGTGA	60.851	20	CTACCACCAATATCACTGCCG	60.393	21	106	77	182	TGTGGTGGTGGTATCGTGA	59.336	19	TACCACCAATATCACTGCCG	59.42	20	104	78	181
Unigene0010983	1	p2	(CT)6	12	66	77	TCTCCATCGCCACAATCATA	60.033	20	TGATGTCATCCGAAGATGGA	60.006	20	238	32	269	ATTTCTCCATCGCCACAATC	59.9	20	TGATGTCATCCGAAGATGGA	60.006	20	241	29	269	GATTTCTCCATCGCCACAAT	59.9	20	TGATGTCATCCGAAGATGGA	60.006	20	242	28	269
Unigene0010984	1	p3	(TGT)5	15	535	549	TAGCAGCCATGATAGGGAGG	60.192	20	CACAACTCGTGAAAGCCAGA	60.025	20	241	363	603	TAGCAGCCATGATAGGGAGG	60.192	20	CCAGAGCAAAAACAAGCACA	60.027	20	226	363	588	CAGCCATGATAGGGAGGAAG	59.647	20	CACAACTCGTGAAAGCCAGA	60.025	20	238	366	603
Unigene0010986	1	p2	(AT)6	12	2	13
Unigene0010996	1	p2	(GA)9	18	539	556
Unigene0011019	1	p2	(CA)8	16	1	16
Unigene0011023	1	p2	(TC)6	12	154	165	TACGTACACCCTCATCGCAC	59.596	20	TGAGGTGAATTGACTCAGCG	59.984	20	212	87	298	GTACGTACACCCTCATCGCA	59.596	20	TGAGGTGAATTGACTCAGCG	59.984	20	213	86	298	TACGTACACCCTCATCGCAC	59.596	20	AGTTGAGAAGCTCGGAGCAG	59.891	20	175	87	261
Unigene0011026	1	p2	(TC)6	12	110	121	CCCTTTTTCTCTCTCTCCCG	60.311	20	ATCTCCATCCTGGTGTTTGC	59.934	20	202	25	226	TCCCGTTCTCACACTTCTCA	59.388	20	ATCTCCATCCTGGTGTTTGC	59.934	20	187	40	226	CCCTTTTTCTCTCTCTCCCG	60.311	20	AGAGAACCTTCAATCGCAGC	59.579	20	152	25	176
Unigene0011043	1	p3	(ATC)6	18	155	172	GTCATCTCCTCCAGGCAAAC	59.661	20	CATGCTCAGCTAGATGGGGT	60.24	20	101	111	211	CCACAATGCTTCATCTTTGGT	59.985	21	TGGGGTTGCAGATATGATGA	59.883	20	106	92	197	CCACAATGCTTCATCTTTGGT	59.985	21	CATGCTCAGCTAGATGGGGT	60.24	20	120	92	211
Unigene0011069	1	p2	(CT)6	12	6	17
Unigene0011088	1	p2	(TC)9	18	74	91	TTGCTGCCTTCCATAAGTGA	59.42	20	TTGGAAACGAGACAGAGCAA	59.566	20	150	11	160	TTGCTGCCTTCCATAAGTGA	59.42	20	TGGAAACGAGACAGAGCAAG	59.161	20	149	11	159	TTGCTGCCTTCCATAAGTGA	59.42	20	GCGTTGGAAACGAGACAGAG	60.975	20	153	11	163
Unigene0011088	2	p2	(CT)8	16	207	222	TTGCTCTGTCTCGTTTCCAA	59.566	20	TCTGTGTTAGCGTTTGTGGC	59.911	20	273	141	413	TTGCTCTGTCTCGTTTCCAA	59.566	20	GGAGGAGGAAATGGTGGTTT	60.169	20	247	141	387	TTGCTCTGTCTCGTTTCCAA	59.566	20	GGGTTGGGTTTGAACTTTGA	59.807	20	199	141	339
Unigene0011089	1	p2	(TC)9	18	74	91	TTGCTGCCTTCCATAAGTGA	59.42	20	TTGGAAACGAGACAGAGCAA	59.566	20	150	11	160	TTGCTGCCTTCCATAAGTGA	59.42	20	TGGAAACGAGACAGAGCAAG	59.161	20	149	11	159	TTGCTGCCTTCCATAAGTGA	59.42	20	GCGTTGGAAACGAGACAGAG	60.975	20	153	11	163
Unigene0011089	2	p2	(CT)8	16	207	222	TTGCTCTGTCTCGTTTCCAA	59.566	20	TCTGTGTTAGCGTTTGTGGC	59.911	20	273	141	413	TTGCTCTGTCTCGTTTCCAA	59.566	20	GGAGGAGGAAATGGTGGTTT	60.169	20	247	141	387	TTGCTCTGTCTCGTTTCCAA	59.566	20	GGGTTGGGTTTGAACTTTGA	59.807	20	199	141	339
Unigene0011090	1	p2	(GA)9	18	1	18
Unigene0011092	1	p2	(CT)7	14	1600	1613	GCTTTCAGGCCAAAGAACTG	59.993	20	GAGAACCAGCAAGAGAGGGA	59.53	20	241	1425	1665	GAGGAGAGAGAAGGGCGAAT	59.919	20	GAGAACCAGCAAGAGAGGGA	59.53	20	124	1542	1665	CGAAGAAAGGGAAACACCAA	60.081	20	GAGAACCAGCAAGAGAGGGA	59.53	20	170	1496	1665
Unigene0011092	2	p2	(AG)7	14	1717	1730
Unigene0011105	1	p4	(ATTT)4	16	551	566	TTTGCGATCCGCTAGATACC	60.196	20	AAAAACACGATCCGCAATCT	59.574	20	277	485	761	GGTTTGCGATCCGCTAGATA	60.196	20	AAAAACACGATCCGCAATCT	59.574	20	279	483	761	TTTGCGATCCGCTAGATACC	60.196	20	CATAAAAACACGATCCGCAA	59.562	20	280	485	764
Unigene0011109	1	p4	(CCTC)4	16	139	154	TGCACACCAGCAATCATGTA	59.701	20	GGCTGTGATGTTTTCGTCAA	59.697	20	275	83	357	TCCAGATGCTTTCAGTGGTG	59.831	20	TTGGTGGAATGCATAAGTGC	59.548	20	273	65	337	TCATGTAGAGCAGGGGAGGT	59.679	20	GGCTGTGATGTTTTCGTCAA	59.697	20	262	96	357
Unigene0011110	1	p4	(CCTC)4	16	123	138	AAACCATGTAGAGCAGGGGA	59.55	20	GGCTGTGATGTTTTCGTCAA	59.697	20	265	77	341	GAGCATTAAAGGAACGCAGC	59.988	20	TCAGTTTGCAAAATCTGGGA	59.247	20	219	27	245	CAAACCATGTAGAGCAGGGG	60.508	20	GGCTGTGATGTTTTCGTCAA	59.697	20	266	76	341
Unigene0011119	1	p2	(AG)8	16	1	16
Unigene0011120	1	p2	(TC)8	16	1	16
Unigene0011135	1	p2	(GA)7	14	1405	1418	GATACAGAGGTGGGCCTGAA	60.073	20	TTCACAGAACACACACACGC	59.321	20	177	1265	1441	GACAATCTGGTCTTTGGGGA	59.903	20	TTCACAGAACACACACACGC	59.321	20	268	1174	1441	GAGCCAAGAGAGAGACGGTG	60.135	20	TTCACAGAACACACACACGC	59.321	20	212	1230	1441
Unigene0011140	1	p2	(CT)6	12	529	540
Unigene0011142	1	p2	(CT)8	16	17	32
Unigene0011144	1	p2	(GA)11	22	1	22
Unigene0011146	1	p2	(TC)10	20	1	20
Unigene0011147	1	p2	(GA)7	14	1550	1563	AGAATCGCTCGTCACTGTCA	59.577	20	CTTTTGACCAATTTCCCCAA	59.772	20	194	1512	1705	GCTACAACCGAAGAATCGCT	59.481	20	CTTTTGACCAATTTCCCCAA	59.772	20	205	1501	1705	AGAATCGCTCGTCACTGTCA	59.577	20	GACCCCAACATACTCCCAAA	59.647	20	147	1512	1658
Unigene0011148	1	p2	(GA)7	14	1360	1373	AGAATCGCTCGTCACTGTCA	59.577	20	CTTTTGACCAATTTCCCCAA	59.772	20	194	1322	1515	GCTACAACCGAAGAATCGCT	59.481	20	CTTTTGACCAATTTCCCCAA	59.772	20	205	1311	1515	AGAATCGCTCGTCACTGTCA	59.577	20	GACCCCAACATACTCCCAAA	59.647	20	147	1322	1468
Unigene0011158	1	p2	(CT)9	18	191	208
Unigene0011191	1	p2	(AT)7	14	103	116	TGCCACCAAATTCATATCCA	59.745	20	ACTGGAATTTGGGTGCTGAG	60.111	20	152	70	221	TGCCACCAAATTCATATCCA	59.745	20	AAGCCTTCGTCTTTGGTGAA	59.853	20	217	70	286	TGCCACCAAATTCATATCCA	59.745	20	CGATAAGCCTTCGTCTTTGG	59.839	20	221	70	290
Unigene0011192	1	p2	(AT)7	14	103	116	TGCCACCAAATTCATATCCA	59.745	20	ACTGGAATTTGGGTGCTGAG	60.111	20	152	70	221	TGCCACCAAATTCATATCCA	59.745	20	AAGCCTTCGTCTTTGGTGAA	59.853	20	217	70	286	TGCCACCAAATTCATATCCA	59.745	20	CGATAAGCCTTCGTCTTTGG	59.839	20	221	70	290
Unigene0011200	1	p6	(CACTGC)5	30	351	380	TCCCCAAACCATATTTCTGC	59.762	20	TTGACGCTGCTTCTGTGAAC	60.183	20	226	187	412	CTATACAAGCCAATTCCGCC	59.569	20	GAGGGAGAAAAGACTGCACG	59.989	20	164	318	481	CCTATACAAGCCAATTCCGC	59.569	20	GAGGGAGAAAAGACTGCACG	59.989	20	165	317	481
Unigene0011201	1	p5	(GCATA)5	25	548	572
Unigene0011212	1	p2	(AT)6	12	1627	1638
Unigene0011220	1	p2	(GA)10	20	323	342
Unigene0011221	1	p3	(TCC)7	21	1	21
Unigene0011222	1	p3	(TCC)7	21	1	21
Unigene0011222	2	p2	(GA)9	18	681	698
Unigene0011223	1	p3	(TCC)7	21	1	21
Unigene0011223	2	p2	(GA)9	18	636	653
Unigene0011224	1	p2	(TC)6	12	2076	2087	AGCAGACTCGAATGGGAGAA	59.95	20	GAGGGCAAAACCCTAAAACC	59.814	20	245	1894	2138	CTCGAATGGGAGAAAAGCAG	59.948	20	GAGGGCAAAACCCTAAAACC	59.814	20	239	1900	2138	GAGCGAGGAAGAGAGCGTAA	59.859	20	GAGGGCAAAACCCTAAAACC	59.814	20	132	2007	2138
Unigene0011226	1	p2	(AG)10	20	1	20
Unigene0011249	1	p2	(GA)10	20	1	20
Unigene0011251	1	p5	(AAAGA)4	20	1	20
Unigene0011254	1	c	(GT)6gcgcgcgcacgcacgcgcatttttacaactcactgttccatgataggcatccctattatcacataggtagaatttcaa(TG)7	104	97	200
Unigene0011272	1	p2	(AG)9	18	1150	1167
Unigene0011273	1	p2	(CT)9	18	4	21
Unigene0011283	1	c	(AAGGCT)4atggatatg(AT)9	51	501	551	ACAACAGTTCTTTTAACCCCAA	57.717	22	TTGTTGAACCTCCCCAAGAC	59.943	20	257	476	732	ACAACAGTTCTTTTAACCCCAA	57.717	22	TTTGGAGAGGAGCACACCTT	59.844	20	276	476	751	ACAACAGTTCTTTTAACCCCAA	57.717	22	CTTTGTTGAACCTCCCCAAG	59.563	20	259	476	734
Unigene0011293	1	p3	(TCA)5	15	123	137	TTGAATCCCTACAACCGGAG	59.926	20	AAGCTGATGCTGATTGGGAG	60.362	20	245	13	257	TTGAATCCCTACAACCGGAG	59.926	20	TCCAAGGAATTTGAGGGAGA	59.6	20	267	13	279	GCAAAGACCAAAGAGAACCG	59.853	20	AAGCTGATGCTGATTGGGAG	60.362	20	208	50	257
Unigene0011298	1	p2	(CT)6	12	199	210	TTGCGCACAAAGAAGAATTG	59.992	20	AAATGGAGAGACGTGGCATC	60.081	20	177	88	264	CGTGTTATTCGGGAATTGCT	59.96	20	AAATGGAGAGACGTGGCATC	60.081	20	234	31	264	CCATTCGTTCGTTAATGCCT	59.96	20	AAATGGAGAGACGTGGCATC	60.081	20	103	162	264
Unigene0011312	1	p4	(TTAT)4	16	61	76	TCCCCTTCCCCTACAAAAAC	60.159	20	TAATGTGGACTCTGGGCCTC	60.073	20	114	6	119	TCCCCTTCCCCTACAAAAAC	60.159	20	ACTCGGACGTCATGTGTTCA	60.162	20	259	6	264	CTCCCCTTCCCCTACAAAAA	60.284	20	TAATGTGGACTCTGGGCCTC	60.073	20	115	5	119
Unigene0011317	1	p2	(AT)6	12	93	104	GAAGCGAGGTAAAAGCGAGA	59.73	20	GTTTCGTTTGTTTGCTGTGG	59.22	20	171	33	203	GAAGCGAGGTAAAAGCGAGA	59.73	20	TTTCGTTTGTTTGCTGTGGT	59.22	20	170	33	202	TACGAAGCGAGGTAAAAGCG	60.519	20	GTTTCGTTTGTTTGCTGTGG	59.22	20	174	30	203
Unigene0011319	1	p2	(AT)6	12	293	304	AGCAACACATCGTCATACGC	59.753	20	TTGCCAGAGGTGTTTTTATGG	59.982	21	230	166	395	AGCAACACATCGTCATACGC	59.753	20	TCAACTTTGCCAGAGGTGTTT	59.766	21	236	166	401	AGCAACACATCGTCATACGC	59.753	20	TGCCAGAGGTGTTTTTATGG	58.623	20	229	166	394
Unigene0011320	1	p2	(AT)6	12	293	304	AGCAACACATCGTCATACGC	59.753	20	TTGCCAGAGGTGTTTTTATGG	59.982	21	230	166	395	AGCAACACATCGTCATACGC	59.753	20	TCAACTTTGCCAGAGGTGTTT	59.766	21	236	166	401	AGCAACACATCGTCATACGC	59.753	20	TGCCAGAGGTGTTTTTATGG	58.623	20	229	166	394
Unigene0011321	1	p2	(CT)6	12	1181	1192	TGCTGAATTAACTTGCGGTG	59.872	20	TCATCGTTTTCTACTCCCCG	60.066	20	227	1023	1249	TGTACCCCACCCTTGAAAAG	59.824	20	TCATCGTTTTCTACTCCCCG	60.066	20	162	1088	1249	AATGCCTCATTTGTACCCCA	60.192	20	TCATCGTTTTCTACTCCCCG	60.066	20	173	1077	1249
Unigene0011322	1	p2	(CT)6	12	1382	1393	TGCTGAATTAACTTGCGGTG	59.872	20	TCATCGTTTTCTACTCCCCG	60.066	20	227	1224	1450	TGTACCCCACCCTTGAAAAG	59.824	20	TCATCGTTTTCTACTCCCCG	60.066	20	162	1289	1450	AATGCCTCATTTGTACCCCA	60.192	20	TCATCGTTTTCTACTCCCCG	60.066	20	173	1278	1450
Unigene0011332	1	p2	(TC)6	12	267	278	AAACAGTTTCCAATCGTGCC	59.978	20	TTGAAGTGCACCAAAAGCTG	60.027	20	260	150	409	GAAAATGGGTAGCCGAACAA	59.938	20	TTGAAGTGCACCAAAAGCTG	60.027	20	235	175	409	GCCGAACAAAAGGAAGAACA	60.227	20	TTGAAGTGCACCAAAAGCTG	60.027	20	224	186	409
Unigene0011333	1	p2	(AG)8	16	1	16
Unigene0011334	1	p2	(AG)9	18	548	565
Unigene0011338	1	p2	(TA)7	14	137	150	GCTCCATGTCCTCAACATGA	59.637	20	CATCAGTTTCCCTTGCATGA	59.648	20	189	55	243	TTGAAGCTCCATGTCCTCAA	59.369	20	CATCAGTTTCCCTTGCATGA	59.648	20	194	50	243	CACCCGGGCTTTAGTGTTT	59.978	19	CATCAGTTTCCCTTGCATGA	59.648	20	151	93	243
Unigene0011345	1	p3	(GCA)7	21	1	21
Unigene0011346	1	p3	(GCA)7	21	1	21
Unigene0011347	1	p3	(CAG)5	15	305	319
Unigene0011355	1	p2	(AG)6	12	226	237	AAAGCAAATCGTCGAGCACT	60.022	20	CCAATTTGAGCTCCGAACAT	60.074	20	192	87	278	TGAATTTCGAACAACCACCA	59.941	20	CCAATTTGAGCTCCGAACAT	60.074	20	226	53	278	GCGCATTTTGCTTGACAATA	59.848	20	CCAATTTGAGCTCCGAACAT	60.074	20	141	138	278
Unigene0011367	1	p3	(CTT)5	15	385	399	GAATCACCAAAACCCACTCG	60.353	20	GCTTCATTTCTGGCGTTAGC	59.988	20	158	341	498	GAATCACCAAAACCCACTCG	60.353	20	GCAGCATATCAACGGAGGAT	60.066	20	255	341	595	GAATCACCAAAACCCACTCG	60.353	20	CGGAGGATAATCGTACGGAA	59.916	20	243	341	583
Unigene0011372	1	p2	(TA)7	14	1	14
Unigene0011375	1	p4	(ACCA)4	16	912	927	TATTCATCGGCTGGTTCTCC	60.036	20	GCATTGATCGTGTTGTTTGG	59.972	20	257	746	1002	CTCTGGGCCTCTGAAGATTG	59.943	20	GCATTGATCGTGTTGTTTGG	59.972	20	230	773	1002	TCTGGGCCTCTGAAGATTGT	59.803	20	GCATTGATCGTGTTGTTTGG	59.972	20	229	774	1002
Unigene0011396	1	p3	(ATA)5	15	27	41
Unigene0011418	1	p3	(ATG)5	15	3036	3050	AGTTGATGCTGAAGATGGGG	60.073	20	GCTTTGACTGCATCCACAAA	59.847	20	189	2955	3143	GGTCTGACAAGGAAATGGGA	59.903	20	GCTTTGACTGCATCCACAAA	59.847	20	208	2936	3143	AGTTGATGCTGAAGATGGGG	60.073	20	GCAAGTGCTTGATGATGGAA	59.805	20	261	2955	3215
Unigene0011419	1	p2	(AG)6	12	6	17
Unigene0011424	1	p2	(GA)10	20	550	569
Unigene0011449	1	p2	(CT)11	22	1	22
Unigene0011472	1	p3	(TGG)5	15	393	407
Unigene0011473	1	p3	(GGT)6	18	1	18
Unigene0011483	1	p3	(GAA)5	15	936	950	TTGGAGATAGCCGAAATTGG	60.031	20	CCTCTTTCTTGAAGCTGCGT	59.757	20	261	767	1027	TAGCCGAAATTGGAAGGTTG	60.067	20	CCTCTTTCTTGAAGCTGCGT	59.757	20	254	774	1027	TGAAAATTCCGTCTTCCACC	59.91	20	CCTCTTTCTTGAAGCTGCGT	59.757	20	220	808	1027
Unigene0011486	1	p2	(GA)7	14	296	309	GCCGTAAGAGAATCCCATGA	60.036	20	CCTGCCTTTCGAGTTACGAT	59.336	20	272	112	383	GCCGTAAGAGAATCCCATGA	60.036	20	CAAATCCTGCCTTTCGAGTT	59.312	20	277	112	388	GCCGTAAGAGAATCCCATGA	60.036	20	TCCTGCCTTTCGAGTTACGA	60.904	20	273	112	384
Unigene0011486	2	p2	(AG)7	14	1655	1668
Unigene0011505	1	p3	(CGG)5	15	205	219
Unigene0011507	1	p2	(AG)7	14	3921	3934
Unigene0011508	1	p2	(AG)7	14	3471	3484
Unigene0011509	1	p2	(AG)7	14	3830	3843
Unigene0011517	1	p2	(TC)7	14	8	21
Unigene0011518	1	p2	(AG)10	20	1	20
Unigene0011519	1	p2	(GA)9	18	335	352
Unigene0011524	1	p3	(CAG)5	15	1	15
Unigene0011533	1	p2	(GA)10	20	1934	1953
Unigene0011542	1	p5	(ATTTT)4	20	284	303	TGGAAATCACCATCACCCTT	60.173	20	TGAGGATGGGGATCAGAAAA	60.395	20	185	148	332	GTGGAAATCACCATCACCCT	59.636	20	TGAGGATGGGGATCAGAAAA	60.395	20	186	147	332	AGTGGAAATCACCATCACCC	59.636	20	TGAGGATGGGGATCAGAAAA	60.395	20	187	146	332
Unigene0011546	1	p2	(AG)8	16	1	16
Unigene0011552	1	p2	(AG)9	18	1	18
Unigene0011570	1	p3	(TCT)5	15	546	560	CTCAACCACATCCTCTGCAA	59.831	20	ATCAAATTCTTCCCCGGTCT	59.766	20	268	516	783	CTCAACCACATCCTCTGCAA	59.831	20	AATTCTTCCCCGGTCTTCAC	60.306	20	264	516	779	CTCAACCACATCCTCTGCAA	59.831	20	CTTCATCAAATTCTTCCCCG	59.5	20	272	516	787
Unigene0011571	1	p3	(TCT)5	15	546	560	ACCGCCACCCTTCTTAAACT	59.998	20	TGCTTTTCGCCTTCAGAAAT	59.96	20	253	426	678	AACTCCTCACCATCCCCTCT	59.929	20	TGCTTTTCGCCTTCAGAAAT	59.96	20	186	493	678	ACTCCTCACCATCCCCTCTT	59.929	20	TGCTTTTCGCCTTCAGAAAT	59.96	20	185	494	678
Unigene0011575	1	p2	(AG)6	12	947	958	AATGCCCATGAAGTAGCAGG	60.096	20	CCCTGTTTCACAAACCGACT	60.005	20	108	904	1011	CCTTATGGAAGTGCCAGCAT	60.096	20	CCCTGTTTCACAAACCGACT	60.005	20	163	849	1011	TTTGGATCTACGAAATGCCC	59.901	20	CCCTGTTTCACAAACCGACT	60.005	20	121	891	1011
Unigene0011576	1	p2	(AG)6	12	916	927	AATGCCCATGAAGTAGCAGG	60.096	20	CCCTGTTTCACAAACCGACT	60.005	20	108	873	980	CCTTATGGAAGTGCCAGCAT	60.096	20	CCCTGTTTCACAAACCGACT	60.005	20	163	818	980	TTTGGATCTACGAAATGCCC	59.901	20	CCCTGTTTCACAAACCGACT	60.005	20	121	860	980
Unigene0011577	1	p2	(AG)9	18	789	806
Unigene0011579	1	p2	(AG)7	14	853	866	TGAGCACAGTGAGATGGGTC	59.827	20	ATGGTTTACATTTGGCTCCG	59.823	20	248	655	902	GCAGGTCTTGAGCACAGTGA	60.187	20	ATGGTTTACATTTGGCTCCG	59.823	20	256	647	902	CAAGCAGGTCTTGAGCACAG	59.77	20	ATGGTTTACATTTGGCTCCG	59.823	20	259	644	902
Unigene0011589	1	p2	(TA)6	12	709	720	CAAAATCAAAGGAACCAGGC	59.546	20	GCAATCCGCATTTCTAGCTC	59.951	20	271	555	825	TGCACCATCAAAATCAAAGG	59.518	20	GCAATCCGCATTTCTAGCTC	59.951	20	279	547	825	CAGGCCTCCTGATAGGAAAA	59.264	20	GCAATCCGCATTTCTAGCTC	59.951	20	256	570	825
Unigene0011590	1	p2	(TA)6	12	811	822	CAAAATCAAAGGAACCAGGC	59.546	20	GCAATCCGCATTTCTAGCTC	59.951	20	271	657	927	TGCACCATCAAAATCAAAGG	59.518	20	GCAATCCGCATTTCTAGCTC	59.951	20	279	649	927	CAGGCCTCCTGATAGGAAAA	59.264	20	GCAATCCGCATTTCTAGCTC	59.951	20	256	672	927
Unigene0011594	1	p2	(AG)7	14	1823	1836	TTGTGAAAACCCTGACCCTC	59.943	20	CCAGCCCAATTGTCTTGTTT	59.971	20	141	1728	1868	TTCCTCGAAGAAACCACCAC	60.088	20	CCAGCCCAATTGTCTTGTTT	59.971	20	276	1593	1868	TAGGGGAATCGGAGATTGTG	59.887	20	CCAGCCCAATTGTCTTGTTT	59.971	20	156	1713	1868
Unigene0011597	1	c	(CCA)5(ACA)6	33	203	235	GGTTCTCCTCCTCCTCATCC	60.012	20	CTTCCAGATTTTCCAGCAGC	59.955	20	185	137	321	GGTTCTCCTCCTCCTCATCC	60.012	20	CTTTCGAGATTTCTTTGCGG	59.953	20	237	137	373	GGTTCTCCTCCTCCTCATCC	60.012	20	CCTTTCGAGATTTCTTTGCG	59.953	20	238	137	374
Unigene0011609	1	p2	(TC)9	18	1	18
Unigene0011624	1	p2	(GA)9	18	1	18
Unigene0011631	1	c	(CT)6agaaaacgccttc(CT)6	37	18	54
Unigene0011632	1	c	(CT)6agaaaacgccttc(CT)6	37	18	54
Unigene0011633	1	p3	(TCT)7	21	1	21
Unigene0011634	1	p2	(CT)9	18	1	18
Unigene0011636	1	p3	(ATG)6	18	197	214
Unigene0011637	1	p2	(TC)9	18	1	18
Unigene0011651	1	p3	(GTG)5	15	1541	1555	GGGGGAATTGGGTAAAGAGA	60.124	20	CGTCAGTCATCACTGCGTGT	60.973	20	233	1458	1690	GGGGGAATTGGGTAAAGAGA	60.124	20	CTCGTCACTCGTCAGTCATCA	60.038	21	242	1458	1699	GGGGGAATTGGGTAAAGAGA	60.124	20	TCGTCACTCGTCAGTCATCA	58.902	20	241	1458	1698
Unigene0011652	1	p3	(GTG)5	15	2217	2231	GGGGGAATTGGGTAAAGAGA	60.124	20	CGTCAGTCATCACTGCGTGT	60.973	20	233	2134	2366	GGGGGAATTGGGTAAAGAGA	60.124	20	CTCGTCACTCGTCAGTCATCA	60.038	21	242	2134	2375	GGGGGAATTGGGTAAAGAGA	60.124	20	TCGTCACTCGTCAGTCATCA	58.902	20	241	2134	2374
Unigene0011653	1	p3	(GTG)5	15	2155	2169	GGGGGAATTGGGTAAAGAGA	60.124	20	CGTCAGTCATCACTGCGTGT	60.973	20	233	2072	2304	GGGGGAATTGGGTAAAGAGA	60.124	20	CTCGTCACTCGTCAGTCATCA	60.038	21	242	2072	2313	GGGGGAATTGGGTAAAGAGA	60.124	20	TCGTCACTCGTCAGTCATCA	58.902	20	241	2072	2312
Unigene0011657	1	p4	(TCTT)4	16	1	16
Unigene0011659	1	p3	(GGT)5	15	380	394	TGGTAGTATGGTGGCAGTGG	59.44	20	CACAACCACCACCACTGTTT	59.331	20	231	252	482	GAGGTGGTTGTAGTGTGGCA	59.597	20	TCACCACCACCACATTCACTA	59.864	21	253	183	435	GTGGTAGTATGGTGGCAGTGG	60.306	21	CACAACCACCACCACTGTTT	59.331	20	232	251	482
Unigene0011660	1	p3	(GGT)5	15	250	264
Unigene0011664	1	p2	(GT)7	14	674	687
Unigene0011670	1	p2	(AG)10	20	1	20
Unigene0011684	1	p2	(AG)6	12	335	346	GTGAAAGGCACCCAAGAAAA	60.088	20	TTCTGGGGAAAATGGGAAAT	60.482	20	245	208	452	TGAAAGGCACCCAAGAAAAG	60.22	20	TTCTGGGGAAAATGGGAAAT	60.482	20	244	209	452	AAAGTGAAAGGCACCCAAGA	59.711	20	TTCTGGGGAAAATGGGAAAT	60.482	20	248	205	452
Unigene0011686	1	p2	(CT)7	14	1248	1261
Unigene0011703	1	p3	(GAA)6	18	390	407
Unigene0011704	1	p3	(GAG)5	15	8	22
Unigene0011705	1	p3	(GAG)5	15	8	22
Unigene0011707	1	p6	(AGAAAA)4	24	1	24
Unigene0011708	1	p2	(GA)9	18	339	356
Unigene0011718	1	p3	(TAT)5	15	55	69	TTTCACTTGAGGTCCTAATTTTTC	57.969	24	CTAGCGTGCCTCCGAAAGTA	60.534	20	200	16	215	TTAAAAATCTTTCACTTGAGGTCC	57.969	24	CTAGCGTGCCTCCGAAAGTA	60.534	20	209	7	215	TCACTTGAGGTCCTAATTTTTCTTTT	59.949	26	CTAGCGTGCCTCCGAAAGTA	60.534	20	198	18	215
Unigene0011730	1	c	(TC)9tgttaatttctttctggttttttactttcaatttcatgggtttgc(CT)6	75	1	75
Unigene0011743	1	p2	(TC)9	18	60	77	CCACTCCCCTTCAATCTTCA	60.042	20	ACAACCAAGAAATGGAACGC	59.978	20	135	30	164	CCACTCCCCTTCAATCTTCA	60.042	20	TTGTGAGCTTGTTGGCTTTG	60.027	20	212	30	241	CCACTCCCCTTCAATCTTCA	60.042	20	GCTTCCAAATCTGGGTTCAA	60.051	20	165	30	194
Unigene0011757	1	p3	(CCG)7	21	2604	2624
Unigene0011762	1	p2	(GA)7	14	586	599
Unigene0011763	1	p2	(GA)11	22	1447	1468
Unigene0011767	1	p6	(CTGTTG)4	24	1137	1160
Unigene0011768	1	p6	(CTGTTG)4	24	1161	1184
Unigene0011769	1	p6	(CTGTTG)4	24	1362	1385
Unigene0011795	1	p2	(TC)7	14	42	55
Unigene0011805	1	p2	(AG)6	12	533	544
Unigene0011826	1	c	(AGAAA)4agtaaagaaaaggatagaacacccatctctgtctctc(TGAAGA)4	81	182	262	AATCCATGCATGCAAATATCC	59.64	21	TACCAAAATCCCGTACCCAA	60.046	20	201	93	293	AATCCATGCATGCAAATATCC	59.64	21	TTACCAAAATCCCGTACCCA	60.046	20	202	93	294	AATCCATGCATGCAAATATCC	59.64	21	GAATCATCACTTGGGCTCGT	60.081	20	266	93	358
Unigene0011831	1	p3	(AAG)6	18	1	18
Unigene0011832	1	p3	(AAG)7	21	191	211
Unigene0011834	1	p2	(GA)10	20	1	20
Unigene0011835	1	p2	(TC)10	20	1	20
Unigene0011835	2	p6	(CAATCC)4	24	821	844	CCGGTCACTCTTGAAAGCTC	59.989	20	CTCGATGACGATGAAGCAGA	60.096	20	221	658	878	TTGTTTTGGGGAAACCAGAG	59.942	20	CTCGATGACGATGAAGCAGA	60.096	20	107	772	878	TTGTTTTGGGGAAACCAGAG	59.942	20	CAAGCAGTCACCCGTAGTCA	59.897	20	168	772	939
Unigene0011836	1	p2	(TA)8	16	150	165	TTGCTTTCAAGGGTACAATGC	60.124	21	AAAAACCTTATGGAAAGAAAGTTCA	58.761	25	134	60	193	GCTTTCAAGGGTACAATGCAA	60.124	21	AAAAACCTTATGGAAAGAAAGTTCA	58.761	25	132	62	193	TGCTTTCAAGGGTACAATGC	58.773	20	AAAAACCTTATGGAAAGAAAGTTCA	58.761	25	133	61	193
Unigene0011838	1	p2	(TC)6	12	226	237	AGGTCCTCAACCGCCTATCT	60.096	20	TTGCTTTGCTTTTGCTCTCA	59.872	20	230	71	300	CACACACCCACACCAATCAT	60.138	20	TTGCTTTGCTTTTGCTCTCA	59.872	20	160	141	300	AGGTCCTCAACCGCCTATCT	60.096	20	GCTTTGCTTTGCTTTTGCTC	60.272	20	233	71	303
Unigene0011841	1	p3	(CAT)5	15	194	208	TATCAGCAATGGGGAAGAGG	60.029	20	CAATATGCTGTTGCTCGCTT	59.09	20	174	109	282	ATGTCCTGGGCTTTAGCCTT	60.096	20	CAATATGCTGTTGCTCGCTT	59.09	20	262	21	282	GAAGAGGAATTGCAGCTTCG	60.096	20	CAATATGCTGTTGCTCGCTT	59.09	20	161	122	282
Unigene0011859	1	p6	(GGTGGA)4	24	275	298	TTTGTTTGAGGGGGTGGTTA	60.198	20	ACTCTAACACAAGCCGCCAC	60.321	20	270	117	386	TTTGTTTGAGGGGGTGGTTA	60.198	20	AAAGCCAACACCAGCAATTT	59.615	20	211	117	327	AACATGGCTGAGGTGAGAGC	60.418	20	ACTCTAACACAAGCCGCCAC	60.321	20	188	199	386
Unigene0011869	1	p2	(GA)7	14	1618	1631
Unigene0011892	1	p2	(TC)8	16	5	20
Unigene0011893	1	p6	(AGCAGA)4	24	1549	1572
Unigene0011894	1	p6	(GCAGAA)4	24	1	24
Unigene0011904	1	p5	(TTTCT)4	20	1	20
Unigene0011905	1	p5	(AAGAA)4	20	2	21
Unigene0011912	1	p2	(AG)7	14	2872	2885
Unigene0011915	1	p3	(GAA)7	21	563	583
Unigene0011922	1	c	(CT)6catgtcttttgtgtgtt(TG)6cgcgcac(GA)8	64	82	145	TGTGCTATGAATGTGACCAGG	59.581	21	CTGGAGCACATGACGACCTA	59.855	20	246	7	252	GGTGTGCTATGAATGTGACCA	59.435	21	CTGGAGCACATGACGACCTA	59.855	20	248	5	252	TGTGCTATGAATGTGACCAGG	59.581	21	TGGAGCACATGACGACCTAT	59.116	20	245	7	251
Unigene0011938	1	p2	(AG)8	16	305	320
Unigene0011943	1	p2	(AT)6	12	1244	1255	AATCCCTGGAACTAGCAGCA	59.836	20	TTCTTTCTTCCACTGCCACC	60.232	20	118	1174	1291	CAATCCCTGGAACTAGCAGC	59.836	20	TTCTTTCTTCCACTGCCACC	60.232	20	119	1173	1291	GCAATCCCTGGAACTAGCAG	59.836	20	TTCTTTCTTCCACTGCCACC	60.232	20	120	1172	1291
Unigene0011951	1	p2	(TG)9	18	5	22
Unigene0011962	1	p2	(AG)6	12	691	702
Unigene0011972	1	p5	(GAATT)5	25	1852	1876	GAGACGGACGGTGTGATTTT	59.973	20	CGCTCCTTTTCGTGCTAAAC	60.018	20	257	1678	1934	ATGGCTGGATAGAGAGCGAA	59.939	20	CGCTCCTTTTCGTGCTAAAC	60.018	20	146	1789	1934	GGTTTTGATCGGCGAAGTAA	60.074	20	CGCTCCTTTTCGTGCTAAAC	60.018	20	230	1705	1934
Unigene0011981	1	c	(TC)6tgatacacaaa(CT)9	41	812	852	TCGAACACGAACAATCCAGA	60.24	20	GAGGGAGAATCCAGTGGTCA	60.048	20	260	749	1008	TCGAACACGAACAATCCAGA	60.24	20	GGGAGAATCCAGTGGTCAAA	59.903	20	258	749	1006	TCGAACACGAACAATCCAGA	60.24	20	AGTTTGATTTGGAGAGCCGA	59.813	20	221	749	969
Unigene0011992	1	p2	(AG)10	20	1	20
Unigene0011996	1	p2	(TC)9	18	1	18
Unigene0011997	1	c	(CT)7caaaatatccaacaacacacaccatcgagagaaaagaatctctccctt(TC)7t(TC)6	89	1	89
Unigene0011998	1	c	(CT)7caaaatatccaacaacacacaccatcgagagaaaagaatctctccctt(TC)7t(TC)6	89	1	89
Unigene0011999	1	c	(CT)7caaaatatccaacaacacacaccatcgagagaaaagaatctctccctt(TC)7t(TC)6	89	1	89
Unigene0012023	1	p3	(AAG)5	15	313	327	CAAAGAGACAGCGGAGAAGG	60.126	20	GCCATTGCCTTTATTTGGAA	59.907	20	271	260	530	AAGGAGATCGTGTCTGTGGC	60.269	20	GCCATTGCCTTTATTTGGAA	59.907	20	255	276	530	GCAAAGAGACAGCGGAGAAG	60.277	20	GCCATTGCCTTTATTTGGAA	59.907	20	272	259	530
Unigene0012048	1	p2	(TC)9	18	1	18
Unigene0012051	1	p2	(AG)7	14	62	75	TCAGAGATTCAGAGAGGCAAAA	59.195	22	CGAAGATGGAGAAGTCGAGG	59.943	20	246	13	258	GTCAGAGATTCAGAGAGGCAAAA	60.012	23	CGAAGATGGAGAAGTCGAGG	59.943	20	247	12	258	TCAGAGATTCAGAGAGGCAAAA	59.195	22	CACCTGAATGCTGACGTGAC	60.319	20	100	13	112
Unigene0012059	1	p2	(TC)6	12	10	21
Unigene0012075	1	p2	(TC)6	12	237	248	CTCGCACACCCAAATATTCC	60.331	20	GTTTTCGTCTCTGCTTTCGG	59.993	20	107	210	316	CTCGCACACCCAAATATTCC	60.331	20	GGTTTTCGTCTCTGCTTTCG	59.993	20	108	210	317	CTCGCACACCCAAATATTCC	60.331	20	GACCAGGTGTTTGCGTACCT	60.035	20	265	210	474
Unigene0012086	1	p2	(TA)6	12	881	892	TTTTGGAGCTGAACAAGGCT	59.993	20	TCAATCCTTGACCGTTCATTT	59.42	21	245	686	930	TTGGAGCTGAACAAGGCTCT	60.134	20	TCAATCCTTGACCGTTCATTT	59.42	21	243	688	930	GTTTTGGAGCTGAACAAGGC	59.859	20	TCAATCCTTGACCGTTCATTT	59.42	21	246	685	930
Unigene0012091	1	p2	(GA)7	14	1972	1985	GTTCACCCTACTTCCCACCA	59.82	20	TTTCCATCGACAGTTCGACA	60.24	20	280	1763	2042	ATTCCTCTGGTTCCTCCCAT	59.755	20	CTCCTCTCGTTTCCATCGAC	59.803	20	246	1806	2051	TCATTGAGGCATCCATTCTG	59.604	20	GGAAAAATCACGAACCGAAA	59.916	20	273	1882	2154
Unigene0012096	1	p3	(ACG)7	21	1	21
Unigene0012100	1	p3	(TGA)5	15	1614	1628	GGAGGGGGTAATTGAACAGG	60.549	20	CCATCACCCAGATTTCCATC	60.135	20	195	1464	1658	AGGGGGTAATTGAACAGGGA	60.549	20	CCATCACCCAGATTTCCATC	60.135	20	193	1466	1658	GAGGGGGTAATTGAACAGGG	60.549	20	CCATCACCCAGATTTCCATC	60.135	20	194	1465	1658
Unigene0012102	1	p2	(CT)6	12	124	135	TCGCTGCCTAAATTTGCTCT	60.117	20	CGGATCTTGACGGTTGATTT	59.933	20	192	63	254	CGCTGCCTAAATTTGCTCTC	60.117	20	CGGATCTTGACGGTTGATTT	59.933	20	191	64	254	CTCGCTGCCTAAATTTGCTC	60.117	20	CGGATCTTGACGGTTGATTT	59.933	20	193	62	254
Unigene0012105	1	p3	(TGA)7	21	1	21
Unigene0012105	2	p3	(TGA)6	18	244	261	GATGATGGCCAATTCTGACC	60.289	20	GGCATCAGCATCTCAAGTCA	59.95	20	279	16	294	GATGATGGCCAATTCTGACC	60.289	20	TGGCATCAGCATCTCAAGTC	59.95	20	280	16	295	GATGATGGCCAATTCTGACC	60.289	20	AGCATCTCAAGTCACAGCCA	59.577	20	273	16	288
Unigene0012106	1	p3	(TGA)7	21	1	21
Unigene0012106	2	p3	(TGA)6	18	244	261	GATGATGGCCAATTCTGACC	60.289	20	GGCATCAGCATCTCAAGTCA	59.95	20	279	16	294	GATGATGGCCAATTCTGACC	60.289	20	TGGCATCAGCATCTCAAGTC	59.95	20	280	16	295	GATGATGGCCAATTCTGACC	60.289	20	AGCATCTCAAGTCACAGCCA	59.577	20	273	16	288
Unigene0012116	1	p2	(TC)9	18	393	410	CTTTGTTTGGGGAGGGTTTC	60.694	20	AATACCGACAAAGGCCACAG	59.993	20	139	368	506	CTTTGTTTGGGGAGGGTTTC	60.694	20	CGTGATCAGGAATCGGAAGT	60.073	20	201	368	568	CTTTGTTTGGGGAGGGTTTC	60.694	20	ACGTGATCAGGAATCGGAAG	60.073	20	202	368	569
Unigene0012143	1	p3	(GCA)5	15	243	257	AAACCCACCAATGAAATCCA	60.029	20	CTCCTTTTCTTGCTGCTGCT	59.898	20	165	132	296	AAAACCAGAGAAACCGCCTT	60.11	20	GCCCTTTTCCTTTGGACTTC	60.053	20	267	176	442	GTCTCCAATGGCCAAACCTA	59.933	20	CTCCTTTTCTTGCTGCTGCT	59.898	20	196	101	296
Unigene0012145	1	p2	(GA)9	18	657	674
Unigene0012158	1	p3	(TGA)6	18	424	441
Unigene0012166	1	p2	(CT)9	18	1	18
Unigene0012168	1	p2	(CA)9	18	59	76	TGGCACAAGAAGTCAAAGCA	60.574	20	ATCAATGAAATGGTGGAGGC	59.756	20	162	6	167	TGGCACAAGAAGTCAAAGCA	60.574	20	GGATCATCAATGAAATGGTGG	60.006	21	167	6	172	GCACAAGAAGTCAAAGCAGG	58.65	20	ATCAATGAAATGGTGGAGGC	59.756	20	160	8	167
Unigene0012169	1	p2	(AG)6	12	25	36	CGAAAATCTACTTTGCTCCAA	57.213	21	GAAAACGAGATGGGCTTTGA	60.192	20	262	0	261	CGAAAATCTACTTTGCTCCAA	57.213	21	CAAAGGTTGCTTAAAGGCCA	60.236	20	196	0	195	CGAAAATCTACTTTGCTCCAA	57.213	21	TGGCTTTGGAGCTATTCTGC	60.49	20	108	0	107
Unigene0012186	1	p2	(TG)10	20	326	345	ACGCTGGCAATTACCCAATA	60.343	20	ACATATGCATGCCCACTTGA	59.955	20	256	118	373	TACGCTGGCAATTACCCAAT	60.343	20	ACATATGCATGCCCACTTGA	59.955	20	257	117	373	ATACGCTGGCAATTACCCAA	60.343	20	ACATATGCATGCCCACTTGA	59.955	20	258	116	373
Unigene0012196	1	p4	(AGAC)4	16	264	279	TCCACCACCGTTTACTCTCC	59.966	20	TCATCGTCAAAGTTCTTGCG	59.988	20	238	139	376	GCACTCCACCACCGTTTACT	60.035	20	TCATCGTCAAAGTTCTTGCG	59.988	20	242	135	376	TCCACCACCGTTTACTCTCC	59.966	20	TTGCAGTTAACCATGTCCCA	59.964	20	276	139	414
Unigene0012205	1	p2	(CT)7	14	73	86	ATGCATGTTCCCTTCCTGTC	59.934	20	GGGAGAAGGAGAAGTTTGGG	60.045	20	104	38	141	ATGCATGTTCCCTTCCTGTC	59.934	20	TAGAGCACACACCAAGGCAC	59.905	20	215	38	252	TATCCCATGCCACCATTTCT	60.155	20	GGGAGAAGGAGAAGTTTGGG	60.045	20	130	12	141
Unigene0012213	1	p2	(AG)11	22	785	806
Unigene0012214	1	p2	(CT)7	14	1944	1957	CCATGCCAGAAAGACAGTGA	59.831	20	ACAGAGCCCTGGAGATGAGA	59.945	20	234	1901	2134	CCATGCCAGAAAGACAGTGA	59.831	20	GACAGAGCCCTGGAGATGAG	59.945	20	235	1901	2135	CCATGCCAGAAAGACAGTGA	59.831	20	CAGAGCCCTGGAGATGAGAG	60.088	20	233	1901	2133
Unigene0012218	1	p2	(AG)9	18	610	627
Unigene0012232	1	p3	(GAA)5	15	9	23
Unigene0012234	1	p2	(GA)7	14	1579	1592
Unigene0012235	1	p2	(AG)9	18	1	18
Unigene0012262	1	p3	(GCA)5	15	345	359	TGATGGCAATTTTGTAGCCA	60.073	20	ACACCACTGCATTTTCACCA	60.008	20	256	157	412	TGATGGCAATTTTGTAGCCA	60.073	20	CACACCACTGCATTTTCACC	60.008	20	257	157	413	TGATGGCAATTTTGTAGCCA	60.073	20	TAGTAAGTTGCCCCAGTGCC	60.132	20	226	157	382
Unigene0012264	1	p2	(TC)7	14	121	134	CCACCGTCATTCTCATCTCA	59.631	20	TTTGAACTTGGCTTCCTTGG	60.22	20	117	51	167	CCACCGTCATTCTCATCTCA	59.631	20	ACAGCCATGATTGATGCAAG	59.679	20	180	51	230	CCCACCGTCATTCTCATCTC	60.475	20	TTTGAACTTGGCTTCCTTGG	60.22	20	118	50	167
Unigene0012265	1	p2	(TC)7	14	121	134	CCACCGTCATTCTCATCTCA	59.631	20	TTTGAACTTGGCTTCCTTGG	60.22	20	117	51	167	CCACCGTCATTCTCATCTCA	59.631	20	ACAGCCATGATTGATGCAAG	59.679	20	180	51	230	CCCACCGTCATTCTCATCTC	60.475	20	TTTGAACTTGGCTTCCTTGG	60.22	20	118	50	167
Unigene0012269	1	p3	(CCA)7	21	221	241	CTTTACAGCCTGCTCCAACC	59.875	20	GGGGGAGAGGTGGAGTTTTA	60.298	20	261	132	392	TTTACAGCCTGCTCCAACCT	59.875	20	GGGGGAGAGGTGGAGTTTTA	60.298	20	260	133	392	CCTTTACAGCCTGCTCCAAC	59.875	20	GGGGGAGAGGTGGAGTTTTA	60.298	20	262	131	392
Unigene0012287	1	p2	(CT)6	12	191	202	ACAGTACCATAACTCGGGCG	60.015	20	TTGACTGCCATTAGTGAGCG	60.011	20	265	60	324	ACAGTACCATAACTCGGGCG	60.015	20	TGGCTGATCATGAAGGTTGA	60.201	20	169	60	228	ACAGTACCATAACTCGGGCG	60.015	20	CATGAATGCTTGTTTGGCTG	60.257	20	183	60	242
Unigene0012294	1	p2	(AG)9	18	1	18
Unigene0012296	1	p2	(CT)6	12	22	33
Unigene0012298	1	p3	(AAG)5	15	112	126	AGCTGGAGAATGGGCAACTA	59.836	20	GGCAAGGACCTCAGTATCCA	60.073	20	220	1	220	AGCTGGAGAATGGGCAACTA	59.836	20	TGGCAAGGACCTCAGTATCC	60.073	20	221	1	221	TGTGATGTGGGCACATTTTT	59.823	20	GGCAAGGACCTCAGTATCCA	60.073	20	157	64	220
Unigene0012299	1	p3	(AAG)5	15	112	126	AGCTGGAGAATGGGCAACTA	59.836	20	GGCAAGGACCTCAGTATCCA	60.073	20	220	1	220	AGCTGGAGAATGGGCAACTA	59.836	20	TGGCAAGGACCTCAGTATCC	60.073	20	221	1	221	TGTGATGTGGGCACATTTTT	59.823	20	GGCAAGGACCTCAGTATCCA	60.073	20	157	64	220
Unigene0012302	1	p2	(AG)10	20	1	20
Unigene0012322	1	p2	(CT)6	12	209	220	AATCCCTGCGATTTCCTTCT	60.039	20	CACCACTGGAGGTCCTTGAT	59.962	20	124	179	302	AATCCCTGCGATTTCCTTCT	60.039	20	AAGGAAACCTGGCTCTCTCC	59.817	20	175	179	353	TCCCTGCGATTTCCTTCTAA	59.778	20	CACCACTGGAGGTCCTTGAT	59.962	20	122	181	302
Unigene0012329	1	p2	(GA)9	18	1	18
Unigene0012339	1	p2	(AT)7	14	99	112	CCTGTTGTTCATTGTATTCGTTG	59.433	23	CAGCATTCAGAGCTTCCCTT	59.574	20	218	46	263	CCTGTTGTTCATTGTATTCGTTG	59.433	23	TTTGCAGCATTCAGAGCTTC	59.301	20	222	46	267	CCTGTTGTTCATTGTATTCGTTG	59.433	23	TTGGAACAGCAACATGTCAAA	60.142	21	140	46	185
Unigene0012344	1	p2	(TC)7	14	251	264	ACCGCCAACCTAATTCCTCT	59.962	20	CGCAGGCCATTACGATAGTT	60.117	20	121	221	341	ACCGCCAACCTAATTCCTCT	59.962	20	CTTCCCTTGGGAGGATTTTC	59.875	20	200	221	420	TTGAACCGCCAACCTAATTC	59.938	20	CGCAGGCCATTACGATAGTT	60.117	20	125	217	341
Unigene0012396	1	p2	(AG)9	18	556	573
Unigene0012401	1	p3	(TGG)5	15	973	987	CCCTGAGAGAGATAAGGGGG	60.023	20	GGTCGACGATTTCTTCTCCA	60.195	20	222	801	1022	CCCTGAGAGAGATAAGGGGG	60.023	20	TGGTCGACGATTTCTTCTCC	60.195	20	223	801	1023	ATGGATCAATGCCCTGAGAG	60.034	20	GGTCGACGATTTCTTCTCCA	60.195	20	233	790	1022
Unigene0012407	1	p3	(TTG)5	15	710	724	CAGATTCAACTGCTCAGCCA	60.136	20	GAGGCGTTAACGTGGATTGT	60	20	272	582	853	CAGATTCAACTGCTCAGCCA	60.136	20	ACGTGGATTGTAAGGCCAAC	59.859	20	263	582	844	GTTTCTGGGTCGGATTCAAG	59.526	20	GAGGCGTTAACGTGGATTGT	60	20	246	608	853
Unigene0012412	1	p2	(GA)8	16	158	173	GAGTTTGAAGCGTTGGAAGG	59.853	20	GAATGAGACGTTTGTCGGGT	59.973	20	240	53	292	TGCTTGAGTTTGAAGCGTTG	60.172	20	GAATGAGACGTTTGTCGGGT	59.973	20	245	48	292	GAGTTTGAAGCGTTGGAAGG	59.853	20	AGAATGAGACGTTTGTCGGG	60.111	20	241	53	293
Unigene0012428	1	p2	(GA)8	16	2367	2382	CCAAAATCCAGAAGACCCAA	59.903	20	ACCATTTCACCCAACTCTGC	59.973	20	242	2209	2450	AAATAGCAACGAAGGCCAGA	59.845	20	ACCATTTCACCCAACTCTGC	59.973	20	137	2314	2450	GAAATAGCAACGAAGGCCAG	59.845	20	ACCATTTCACCCAACTCTGC	59.973	20	138	2313	2450
Unigene0012429	1	p5	(AGAAA)4	20	275	294	TCCACATTAAACCATGCCAA	59.786	20	GAGGCTGATATTCTGCAGGC	59.946	20	279	68	346	TTCCACATTAAACCATGCCA	59.786	20	GAGGCTGATATTCTGCAGGC	59.946	20	280	67	346	TCCACATTAAACCATGCCAA	59.786	20	GCTATATAGGGCGCATCACC	59.557	20	252	68	319
Unigene0012438	1	p2	(GA)9	18	1	18
Unigene0012473	1	p2	(GA)7	14	784	797	CTTCGGTATCGTCCCTGAAA	60.066	20	CTGTGACACATCACGCACAC	59.772	20	276	545	820	CTTCGGTATCGTCCCTGAAA	60.066	20	ACTGTGACACATCACGCACA	59.772	20	277	545	821	TTCGGTATCGTCCCTGAAAC	59.933	20	CTGTGACACATCACGCACAC	59.772	20	275	546	820
Unigene0012479	1	p2	(TC)6	12	22	33
Unigene0012505	1	p2	(AG)6	12	345	356	GGTCACAGGAGGAATCCAGA	60.048	20	TGCAGTGGCTTGAAATTTTG	59.849	20	177	270	446	TCATTGCTCTTCTCGTGGTG	59.984	20	GCTGCTGGAGAGGGAGAGTA	59.703	20	262	164	425	CATTGCTCTTCTCGTGGTGA	59.984	20	GCTGCTGGAGAGGGAGAGTA	59.703	20	261	165	425
Unigene0012507	1	p2	(GA)6	12	32	43	GGCGTCAGTCAATGGAGAAG	60.801	20	GCCACCCATCTCAGAGGTTA	60.073	20	174	8	181	GGCGTCAGTCAATGGAGAAG	60.801	20	TTCCAGTCCATGTCTGCAAG	59.831	20	247	8	254	GCGTCAGTCAATGGAGAAGC	60.956	20	GCCACCCATCTCAGAGGTTA	60.073	20	173	9	181
Unigene0012509	1	p2	(AG)8	16	1679	1694
Unigene0012527	1	p2	(TC)6	12	1	12
Unigene0012528	1	p2	(AC)11	22	1	22
Unigene0012531	1	p2	(CT)8	16	5	20
Unigene0012533	1	p2	(AG)6	12	37	48	TCTCACTAGAGATCCAATTTTGACA	59.317	25	GGCCGATTTTGATGGAGATA	59.862	20	253	8	260	TCTCACTAGAGATCCAATTTTGACA	59.317	25	GAGTGCAGGTCTGTTCCTCC	59.841	20	112	8	119	TCTCACTAGAGATCCAATTTTGACA	59.317	25	TGCATTTGCTAAATACGCCA	60.232	20	196	8	203
Unigene0012555	1	p2	(TC)7	14	10	23
Unigene0012556	1	p2	(TC)7	14	10	23
Unigene0012558	1	p2	(AG)6	12	67	78	GTGGGTTGTTGCGGATACTT	59.859	20	TGTTTTCAATTCAGCTCGGA	59.395	20	152	4	155	GTGGGTTGTTGCGGATACTT	59.859	20	TCCAAGCTCGGAATTTCTCT	59.006	20	106	4	109	GTGGGTTGTTGCGGATACTT	59.859	20	TTGTGGAATGGTGTGTTTTCA	59.849	21	197	4	200
Unigene0012564	1	p2	(AG)6	12	59	70	TCCAAAAATTGCTTGTTCACC	59.967	21	TTGGACGAAACAGCCCTTAG	60.241	20	256	27	282	TCCAAAAATTGCTTGTTCACC	59.967	21	CACCAATCCAAGTCTACGCA	59.716	20	167	27	193	TCCAAAAATTGCTTGTTCACC	59.967	21	TGCACCAATCCAAGTCTACG	59.716	20	169	27	195
Unigene0012578	1	p2	(AG)10	20	1	20
Unigene0012580	1	p2	(AG)10	20	1	20
Unigene0012581	1	p2	(AG)10	20	1	20
Unigene0012591	1	p2	(GT)6	12	128	139	GTGTGTGTGGTGGTGTGTGA	59.924	20	ACAGCCAGTAGAGCAGCCTC	59.775	20	230	95	324	GTGTGTGTGGTGGTGTGTGA	59.924	20	AGCAGCCTCCATTCTAGGGT	60.233	20	219	95	313	GTGTGTGTGGTGGTGTGTGA	59.924	20	CCATTTCTCTTCCCCATCCT	60.264	20	190	95	284
Unigene0012624	1	c	(GGTGTA)4(GGTGTT)4	48	647	694
Unigene0012625	1	p6	(GTGTTG)4	24	1	24
Unigene0012625	2	p2	(AG)7	14	185	198	TTGGTGTTGGTGTTGGTGTT	59.745	20	CACCACTTGCTCCTTCCTTT	59.328	20	257	3	259	GTGTTGGTGTTGGTGTTGCT	59.493	20	CACCACTTGCTCCTTCCTTT	59.328	20	254	6	259	TTGGTGTTGGTGTTGGTGTT	59.745	20	ACCACCACTTGCTCCTTCCT	61.081	20	259	3	261
Unigene0012630	1	p6	(TCAGGA)4	24	1	24
Unigene0012630	2	c	(AG)6aaatgggtatgttttagatgagggagagcatgagagtggtgttgagggggaagggaacaagggttggggtagctatat(AG)9	108	1151	1258
Unigene0012631	1	p2	(TC)8	16	93	108	CAAAATCACAATTCAATTCCTTACA	59.343	25	CAGTACACCTGCACCAATCG	60.175	20	250	47	296	CCTTACATATCAAGACCAAACATCA	59.341	25	CAGTACACCTGCACCAATCG	60.175	20	232	65	296	TCAATTCCTTACATATCAAGACCAA	58.976	25	CAGTACACCTGCACCAATCG	60.175	20	238	59	296
Unigene0012631	2	c	(AT)7actgat(TA)6cgattggtgcaggtgtactgatcatctatgtacacattcaa(ATC)6tacatcaatagctcatggacccacccaa(GATCAG)4	143	246	388
Unigene0012648	1	p2	(AG)6	12	153	164	CCTTCCAGAACTTGCACCA	59.815	19	TGTGGGTGTGTGTGATTGTG	59.878	20	159	66	224	CCTTCCAGAACTTGCACCAA	61.204	20	TGTGGGTGTGTGTGATTGTG	59.878	20	159	66	224	ACCCTTCCAGAACTTGCACC	61.455	20	TGTGGGTGTGTGTGATTGTG	59.878	20	161	64	224
Unigene0012648	2	p3	(AGT)5	15	665	679	TTGTTGAGATGGATGGTGGA	59.893	20	TCTCTCCGGAAACGCTAAAA	59.953	20	188	604	791	GAGATGGATGGTGGATTTGG	60.135	20	TCTCTCCGGAAACGCTAAAA	59.953	20	183	609	791	TTGTTGAGATGGATGGTGGA	59.893	20	TCTCTCTCCGGAAACGCTAA	60.088	20	190	604	793
Unigene0012654	1	p2	(AT)6	12	25	36
Unigene0012679	1	p2	(CT)8	16	1312	1327	CGACATTTTGGCTTCTTTCG	60.742	20	TTAAACAAAAGGACGGCACC	59.975	20	215	1282	1496	GCAGCAGTATCACACCCAAA	59.722	20	TCCGCACACCGTATAAGAAA	59.182	20	276	1190	1465	TGAAAGCACGGTAAAGCTGA	59.609	20	TCCGCACACCGTATAAGAAA	59.182	20	251	1215	1465
Unigene0012685	1	p2	(GA)6	12	1325	1336	TTCCCATGAAATTCTCCGTC	59.871	20	AAAACCCAACACTCTCGCTC	59.333	20	202	1161	1362	TTCCCATGAAATTCTCCGTC	59.871	20	ACCCAACACTCTCGCTCGTA	60.854	20	199	1161	1359	CATGGCATGTCAAAGATGCT	59.679	20	AAAACCCAACACTCTCGCTC	59.333	20	269	1094	1362
Unigene0012689	1	p2	(GA)6	12	638	649
Unigene0012690	1	p2	(AG)9	18	1	18
Unigene0012693	1	p3	(GAA)5	15	363	377	AAGAGGAGAGCCTTTCGGAG	60.088	20	TTTCCTTCCTCCTCCTCTGC	60.842	20	187	220	406	GCCCTCCAAACCCTAGAATC	59.903	20	TTTCCTTCCTCCTCCTCTGC	60.842	20	266	141	406	ATAAGAAGCGAAAGGCCACA	59.845	20	TTTCCTTCCTCCTCCTCTGC	60.842	20	139	268	406
Unigene0012694	1	p3	(GAA)5	15	473	487	AAGAGGAGAGCCTTTCGGAG	60.088	20	TTTCCTTCCTCCTCCTCTGC	60.842	20	187	330	516	GCCCTCCAAACCCTAGAATC	59.903	20	TTTCCTTCCTCCTCCTCTGC	60.842	20	266	251	516	ATAAGAAGCGAAAGGCCACA	59.845	20	TTTCCTTCCTCCTCCTCTGC	60.842	20	139	378	516
Unigene0012696	1	p2	(GA)6	12	1260	1271
Unigene0012720	1	p3	(CAC)5	15	70	84	AATCCAAAATGCCTTCTTCTC	57.422	21	GGACTGAACAGCAGAGGAGC	60.143	20	209	32	240	TCCAAAATGCCTTCTTCTCTACA	60.243	23	AAGCCTGAGGTTTGTCGAAG	59.473	20	268	34	301	CCAAAATGCCTTCTTCTCTACA	58.515	22	AAGCCTGAGGTTTGTCGAAG	59.473	20	267	35	301
Unigene0012759	1	p2	(TC)7	14	59	72	TCGCTCTAAATTTCTCTCTCTTGA	58.973	24	TCTGTTTGCGCTCTTCTCCT	60.277	20	263	17	279	TCTCTCTTGATAAACGTAAACCCTG	60.064	25	TCTGTTTGCGCTCTTCTCCT	60.277	20	249	31	279	TCGCTCTAAATTTCTCTCTCTTGA	58.973	24	GTCAATGTAGTCGGGTTCGG	60.375	20	221	17	237
Unigene0012771	1	p2	(AG)7	14	672	685	CCATTTCAGCAAAAGCGTCT	60.386	20	TCCCCATCCTTTCTTCTCCT	60.008	20	251	475	725	CCATTTCAGCAAAAGCGTCT	60.386	20	ACTACCTGCTTCCCCATCCT	59.957	20	261	475	735	CCATTTCAGCAAAAGCGTCT	60.386	20	TCACTACCTGCTTCCCCATC	60.073	20	263	475	737
Unigene0012781	1	p2	(GA)6	12	1342	1353	CATGCTTTGGTGGTGTTGAG	60.152	20	ATCGCACCGTTTTCATCTTC	60.081	20	248	1291	1538	CATGCTTTGGTGGTGTTGAG	60.152	20	TTTCATCTTCTCAAGGCGCT	60.096	20	238	1291	1528	CATGCTTTGGTGGTGTTGAG	60.152	20	CTCTCGACAGTGAAATCGCA	60.136	20	262	1291	1552
Unigene0012784	1	p2	(AC)8	16	1629	1644
Unigene0012788	1	c	(TC)7gcgtacctctcgctctctctttctaagctgaaatcaaagactgtaaagaatcatgcaaaacaaaccaatg(TC)6	96	160	255
Unigene0012789	1	p2	(TC)7	14	160	173	AAAGCTTCGCAAAGTTCCAA	59.996	20	TCTGGTTGCAGAGCAAGAAA	59.716	20	216	39	254	AAAAGCTTCGCAAAGTTCCA	59.996	20	TCTGGTTGCAGAGCAAGAAA	59.716	20	217	38	254	CCAAGGATTTCACGTCACCT	59.966	20	TCTGGTTGCAGAGCAAGAAA	59.716	20	200	55	254
Unigene0012790	1	p2	(GA)9	18	1207	1224
Unigene0012791	1	p2	(GA)9	18	1221	1238
Unigene0012836	1	p2	(TC)9	18	326	343
Unigene0012838	1	p2	(AG)8	16	236	251
Unigene0012842	1	p2	(AG)6	12	702	713	TGCAACCTTTGCTTTCACAG	60.027	20	AGTTCCACATAGCACACCCC	59.851	20	214	523	736	ACTGCACCATTTCCATCACA	59.967	20	AGTTCCACATAGCACACCCC	59.851	20	279	458	736	CACTGCACCATTTCCATCAC	59.967	20	AGTTCCACATAGCACACCCC	59.851	20	280	457	736
Unigene0012843	1	p2	(TC)6	12	315	326	TCTTGGCCAAAAGGAAGAAA	59.795	20	CCAAAAGGAAAACAGTCCCA	59.942	20	155	276	430	TTCTTGGCCAAAAGGAAGAA	59.795	20	CCAAAAGGAAAACAGTCCCA	59.942	20	156	275	430	TTTCTTGGCCAAAAGGAAGA	59.795	20	CCAAAAGGAAAACAGTCCCA	59.942	20	157	274	430
Unigene0012845	1	p2	(GA)8	16	917	932	GGCAAAGTCATCTAGCAGGC	59.985	20	CACCCTAGTCCCTTGTCTGG	59.568	20	224	743	966	AAAGTCATCTAGCAGGCGGA	59.978	20	CACCCTAGTCCCTTGTCTGG	59.568	20	221	746	966	GGAGCATTAGTCCTTTTGCG	59.845	20	CACCCTAGTCCCTTGTCTGG	59.568	20	186	781	966
Unigene0012876	1	p3	(AGG)7	21	225	245
Unigene0012889	1	p2	(CT)8	16	1	16
Unigene0012892	1	p2	(GA)6	12	349	360	GCCGTCCTCCACAGTTTCTA	60.255	20	AGCAAAATCTTCATCACCGC	60.221	20	188	266	453	TTAAGAGTGGGTCCAGTCGC	60.255	20	AGCAAAATCTTCATCACCGC	60.221	20	236	218	453	GCCGTCCTCCACAGTTTCTA	60.255	20	TTCAGCCAGAGAAAGTGCAA	59.716	20	131	266	396
Unigene0012893	1	p2	(TC)8	16	708	723	AGATGTGGGTCAGGGTTCAG	59.962	20	CACCACATGGAGCATACTGG	59.984	20	194	639	832	AGATGTGGGTCAGGGTTCAG	59.962	20	CCACCACATGGAGCATACTG	59.984	20	195	639	833	CAGATGCTTGTGAGGGTTCA	59.831	20	CACCACATGGAGCATACTGG	59.984	20	156	677	832
Unigene0012905	1	p5	(GACTG)4	20	1118	1137	TTGGCTAGCCTTGAGAGAGC	59.859	20	TCAAAGTCTACACCCAAGGTCA	59.633	22	132	1071	1202	CCCCGTGACAAAGTCTCAGT	60.151	20	TCAAAGTCTACACCCAAGGTCA	59.633	22	225	978	1202	GAGAGAGCTGAAGACGCCAT	59.709	20	TCAAAGTCTACACCCAAGGTCA	59.633	22	120	1083	1202
Unigene0012907	1	p2	(TC)8	16	855	870	TTCAATCTTGGGTCTCCCTG	60.042	20	CGTGGTGCTTCGGAGATTAT	60.096	20	187	811	997	TAATGGCCTCTGATATGCCC	59.885	20	CTGGGTTTGACAGGGAAGAA	60.081	20	132	791	922	TAATGGCCTCTGATATGCCC	59.885	20	CGTGGTGCTTCGGAGATTAT	60.096	20	207	791	997
Unigene0012908	1	p2	(TC)8	16	840	855	TTCAATCTTGGGTCTCCCTG	60.042	20	CGTGGTGCTTCGGAGATTAT	60.096	20	187	796	982	TAATGGCCTCTGATATGCCC	59.885	20	CTGGGTTTGACAGGGAAGAA	60.081	20	132	776	907	TAATGGCCTCTGATATGCCC	59.885	20	CGTGGTGCTTCGGAGATTAT	60.096	20	207	776	982
Unigene0012909	1	p2	(TC)8	16	1064	1079	TTCAATCTTGGGTCTCCCTG	60.042	20	CGTGGTGCTTCGGAGATTAT	60.096	20	187	1020	1206	TAATGGCCTCTGATATGCCC	59.885	20	CTGGGTTTGACAGGGAAGAA	60.081	20	132	1000	1131	TAATGGCCTCTGATATGCCC	59.885	20	CGTGGTGCTTCGGAGATTAT	60.096	20	207	1000	1206
Unigene0012915	1	p2	(GA)6	12	6	17
Unigene0012917	1	p2	(GA)6	12	6	17
Unigene0012918	1	p3	(GAA)5	15	227	241
Unigene0012919	1	p3	(AGA)7	21	1	21
Unigene0012925	1	p6	(AAAGAG)4	24	1	24
Unigene0012925	2	p2	(AG)9	18	137	154	AAGGAAGGAGGGAATGTGCT	60.074	20	CATCTACAACTGCTTGCCCA	59.864	20	117	109	225	AAAATGGGGAAAAAGAACCG	60.157	20	CATCTACAACTGCTTGCCCA	59.864	20	174	52	225	GAAGGAGGGAATGTGCTGAA	60.195	20	CATCTACAACTGCTTGCCCA	59.864	20	114	112	225
Unigene0012937	1	p3	(GGT)5	15	551	565	CTGACAACCCCCACAGAGTT	60.002	20	ATCCAACCCTCCATACTCCC	60.015	20	245	500	744	CTGACAACCCCCACAGAGTT	60.002	20	CTTCTCCTCCACCATCCAAA	60.042	20	162	500	661	CTGACAACCCCCACAGAGTT	60.002	20	TCATCTCCAACTCCACCTCC	60.048	20	277	500	776
Unigene0012941	1	p2	(CT)6	12	111	122	TTTTCCATCAATCTCTGCCC	60.014	20	AGCAAAAGAAAGGGACGGTT	60.11	20	170	32	201	TTTTCCATCAATCTCTGCCC	60.014	20	AAGCAAAAGAAAGGGACGGT	60.11	20	171	32	202	TTTTCCATCAATCTCTGCCC	60.014	20	TCTTTTTCTCTGGGCATCGT	59.813	20	245	32	276
Unigene0013015	1	p2	(TA)7	14	127	140	CTGCACACACTGCCTTCAAT	59.905	20	CAATACCCTCATGCCACCTT	59.813	20	197	36	232	CTGCACACACTGCCTTCAAT	59.905	20	AATACCCTCATGCCACCTTG	59.813	20	196	36	231	CTGCACACACTGCCTTCAAT	59.905	20	TCGCCATGTCAACGAATAGA	60.22	20	170	36	205
Unigene0013015	2	p3	(GGC)5	15	333	347	CGCGCCTCCTATTGTTAGAG	59.996	20	AGGCATTGCAGGATCAAAAC	60.081	20	176	289	464	ACGCGCCTCCTATTGTTAGA	59.867	20	AGGCATTGCAGGATCAAAAC	60.081	20	177	288	464	CAAGGTGGCATGAGGGTATT	59.813	20	AGGCATTGCAGGATCAAAAC	60.081	20	253	212	464
Unigene0013041	1	p3	(GTG)5	15	651	665	TCCGGTGGAGGAAAGAAGTA	59.665	20	CGTTCCTTTCAAATGGGAGA	60.044	20	189	538	726	TCCGGTGGAGGAAAGAAGTA	59.665	20	CCTTTCAAATGGGAGATCCA	59.864	20	185	538	722	GGAGCTGGTAATGAACGGTG	60.517	20	CGTTCCTTTCAAATGGGAGA	60.044	20	135	592	726
Unigene0013042	1	p3	(GTG)5	15	651	665	TCCGGTGGAGGAAAGAAGTA	59.665	20	CGTTCCTTTCAAATGGGAGA	60.044	20	201	538	738	TCCGGTGGAGGAAAGAAGTA	59.665	20	CCTTTCAAATGGGAGATCCA	59.864	20	197	538	734	GGAGCTGGTAATGAACGGTG	60.517	20	CGTTCCTTTCAAATGGGAGA	60.044	20	147	592	738
Unigene0013044	1	p2	(GA)8	16	1	16
Unigene0013063	1	p6	(CTTCAA)5	30	4078	4107	GATGGTGCTTTCGGTCTTGT	60.119	20	AAGTTCATGCAGATCTGGGG	60.073	20	208	4036	4243	GATGGTGCTTTCGGTCTTGT	60.119	20	AACGATTTACCATCCGCAAC	59.829	20	183	4036	4218	GATGGTGCTTTCGGTCTTGT	60.119	20	GATCTGGGGGAGAAAACGAT	60.272	20	197	4036	4232
Unigene0013064	1	p6	(CTTCAA)5	30	4078	4107	GATGGTGCTTTCGGTCTTGT	60.119	20	AAGTTCATGCAGATCTGGGG	60.073	20	208	4036	4243	GATGGTGCTTTCGGTCTTGT	60.119	20	AACGATTTACCATCCGCAAC	59.829	20	183	4036	4218	GATGGTGCTTTCGGTCTTGT	60.119	20	GATCTGGGGGAGAAAACGAT	60.272	20	197	4036	4232
Unigene0013065	1	p2	(CT)6	12	1028	1039	TCTTCCTCTCCTTCCTGCAA	60.065	20	TCCCAACTATCACTGAGCAGAA	59.875	22	153	958	1110	TCTTCCTCTCCTTCCTGCAA	60.065	20	TTCCCAACTATCACTGAGCAGA	59.875	22	154	958	1111	TTCCTCTCCTTCCTGCAAAA	59.926	20	TCCCAACTATCACTGAGCAGAA	59.875	22	151	960	1110
Unigene0013073	1	p3	(CGA)7	21	544	564	GGTGGCACTGTGAGATGATG	60.121	20	GAGGAATACGATCGAGCTGC	59.946	20	162	519	680	GAAACGGCTAGGGTTTCCAT	60.32	20	CCTCCTCCTCCATCATCAAA	60.003	20	228	366	593	GCCAATGATTCTCGTTGTGA	59.654	20	CCTCCTCCTCCATCATCAAA	60.003	20	256	338	593
Unigene0013074	1	p3	(CGA)7	21	544	564	GGTGGCACTGTGAGATGATG	60.121	20	GAGGAATACGATCGAGCTGC	59.946	20	162	519	680	GAAACGGCTAGGGTTTCCAT	60.32	20	CCTCCTCCTCCATCATCAAA	60.003	20	228	366	593	GCCAATGATTCTCGTTGTGA	59.654	20	CCTCCTCCTCCATCATCAAA	60.003	20	256	338	593
Unigene0013074	2	p3	(AGA)5	15	1018	1032	GGTAACAGGTGAAGGTCCGA	59.966	20	CTCCAAAGCATCTTCCAAGC	59.955	20	128	951	1078	GGTAACAGGTGAAGGTCCGA	59.966	20	CCAAAGCATCTTCCAAGCTC	59.955	20	126	951	1076	TGCAGAGGAACTTGATGGTG	59.831	20	CTCCAAAGCATCTTCCAAGC	59.955	20	174	905	1078
Unigene0013086	1	p2	(TG)8	16	8	23
Unigene0013091	1	p2	(AG)8	16	74	89	TCAATCCTTGCCGGTAAACT	59.569	20	TCCATGGCAATGAAGATTGA	60.009	20	107	12	118	CTCAATCCTTGCCGGTAAAC	59.569	20	TCCATGGCAATGAAGATTGA	60.009	20	108	11	118	TAAACTACAAAGCTGCCCGC	60.397	20	CCACAATTCCCAAGATTTGC	60.309	20	214	26	239
Unigene0013101	1	p4	(TTTG)4	16	446	461
Unigene0013120	1	p3	(TGC)5	15	457	471
Unigene0013121	1	p3	(TGC)7	21	3	23
Unigene0013128	1	p4	(TTAA)4	16	571	586	AGTGTGTGGCCATGATTCAA	59.967	20	TGCAAATCTCGATCACTCAAA	59.41	21	264	491	754	AGTGTGTGGCCATGATTCAA	59.967	20	TTGCAAATCTCGATCACTCAA	59.41	21	265	491	755	TCGATATTGATGGCAATGGA	59.851	20	TGCAAATCTCGATCACTCAAA	59.41	21	240	515	754
Unigene0013130	1	p2	(AG)9	18	212	229
Unigene0013134	1	p3	(CCA)5	15	245	259	CCACAGCACAAGACCTTTCA	59.873	20	CTGCTGATGAGGGTCCATTT	60.073	20	107	197	303	ACCGTCTACTCACCCACAGC	60.182	20	CTGCTGATGAGGGTCCATTT	60.073	20	120	184	303	CCACAGCACAAGACCTTTCA	59.873	20	TTTGGTAGCACTGTCATCGC	59.871	20	158	197	354
Unigene0013150	1	p2	(CT)10	20	1	20
Unigene0013151	1	p2	(AG)7	14	197	210	TGATTATCGCCGAATCACAA	60.035	20	AGTAACCATCACCGGACCAG	59.844	20	268	88	355	TTGATTATCGCCGAATCACA	60.035	20	AGTAACCATCACCGGACCAG	59.844	20	269	87	355	TTGATTATCGCCGAATCACA	60.035	20	GCCCGTCCCTGATTTTCTAT	60.286	20	205	87	291
Unigene0013151	2	p6	(ATTTGG)4	24	584	607	TCTGATGATGATGGCGTGAT	60.039	20	AAGCAATCAGTGTCTCGTTTCA	59.92	22	275	437	711	AAATTTTCCCTCGTGGGTTC	60.166	20	AAGCAATCAGTGTCTCGTTTCA	59.92	22	201	511	711	AATTTTCCCTCGTGGGTTCT	59.805	20	AAGCAATCAGTGTCTCGTTTCA	59.92	22	200	512	711
Unigene0013164	1	p2	(GA)8	16	355	370	ATTGGGGCTAAAGAGGTGCT	60.096	20	CACTCTCCCTTCCATTTCCA	60.042	20	158	242	399	CCGGTAGATCCTGCTACTGC	59.859	20	CACTCTCCCTTCCATTTCCA	60.042	20	127	273	399	ATTGGGGCTAAAGAGGTGCT	60.096	20	TGCACTCTCCCTTCCATTTC	60.195	20	160	242	401
Unigene0013165	1	p2	(TC)6	12	80	91	AAAACCCCCACTCTCTCTCTTC	60.109	22	AGTACGACTTCTCGTTGCGG	60.453	20	246	42	287	AAACCCCCACTCTCTCTCTTC	58.796	21	AGTACGACTTCTCGTTGCGG	60.453	20	245	43	287	AACCCCCACTCTCTCTCTTCT	58.414	21	AGTTTACCGTTGGGGGTTTC	60.089	20	266	44	309
Unigene0013167	1	p2	(GA)8	16	2096	2111
Unigene0013168	1	p6	(TAGAGG)4	24	1	24
Unigene0013168	2	p3	(GAA)5	15	158	172	AAGAGATGAAGCCAGGTGGA	59.803	20	CCACCACCACACATTTCTTG	59.848	20	259	89	347	TGGAGCTATGGAGGGAGAAG	59.381	20	CAATTCCTCCCGCATCTCTA	60.17	20	278	24	301	AAGAGATGAAGCCAGGTGGA	59.803	20	ATTTTCAATTCCTCCCGCAT	60.642	20	218	89	306
Unigene0013168	3	p3	(GTG)7	21	339	359
Unigene0013169	1	p3	(GAA)5	15	157	171	AAGAGATGAAGCCAGGTGGA	59.803	20	CCACCACCACACATTTCTTG	59.848	20	244	88	331	AGAGGTGGAGCTATGGAGGG	60.607	20	CAATTCCTCCCGCATCTCTA	60.17	20	268	18	285	TGGAGCTATGGAGGGAGAAG	59.381	20	CAATTCCTCCCGCATCTCTA	60.17	20	263	23	285
Unigene0013169	2	p3	(GTG)7	21	323	343
Unigene0013171	1	p3	(GGA)7	21	1	21
Unigene0013172	1	p3	(GGA)7	21	1	21
Unigene0013174	1	p4	(AATC)4	16	935	950	CTGATTAGCACCAGCAGCAG	59.764	20	GTGAATTGGGTCATTGGGAG	60.173	20	182	870	1051	AACTTGAGCTCATCGGGTTG	60.255	20	GTGAATTGGGTCATTGGGAG	60.173	20	214	838	1051	AGCTTTGCTTTTCCAGCTCA	60.27	20	GTGAATTGGGTCATTGGGAG	60.173	20	240	812	1051
Unigene0013174	2	p5	(GAGAG)4	20	1369	1388
Unigene0013175	1	p2	(TC)7	14	1360	1373	ACAAATGGCACTACCTCCCA	60.375	20	TGTCTCTCCACAATCCACCA	60.088	20	263	1225	1487	TGGCACTACCTCCCAAAACT	59.592	20	TGTCTCTCCACAATCCACCA	60.088	20	258	1230	1487	ACAAATGGCACTACCTCCCA	60.375	20	ATGGTGGGTTGTCTCTCCAC	59.817	20	272	1225	1496
Unigene0013177	1	p2	(CT)6	12	312	323	CTGGCCAGATTATTTGCGTT	60.096	20	ACAAAGGACTCACAGGGGAA	59.549	20	238	203	440	GATTATTTGCGTTGATGGGG	60.153	20	ACAAAGGACTCACAGGGGAA	59.549	20	231	210	440	CTGGCCAGATTATTTGCGTT	60.096	20	ATGCCAACAGCTCAGTGAAA	59.445	20	219	203	421
Unigene0013179	1	p3	(TTC)6	18	57	74	AACACACCAAAGTCCCAACA	58.879	20	CTTCGCCTTCTCTTTTGACG	60.125	20	198	4	201	AACACACCAAAGTCCCAACA	58.879	20	GGCGTCGTCTTCTTGATTGT	60.263	20	109	4	112	AAACACACCAAAGTCCCAACA	60.297	21	CTTCGCCTTCTCTTTTGACG	60.125	20	199	3	201
Unigene0013180	1	p3	(TTC)6	18	57	74	AACACACCAAAGTCCCAACA	58.879	20	CTTCGCCTTCTCTTTTGACG	60.125	20	198	4	201	AACACACCAAAGTCCCAACA	58.879	20	GGCGTCGTCTTCTTGATTGT	60.263	20	109	4	112	AAACACACCAAAGTCCCAACA	60.297	21	CTTCGCCTTCTCTTTTGACG	60.125	20	199	3	201
Unigene0013181	1	p3	(TTC)6	18	57	74	AACACACCAAAGTCCCAACA	58.879	20	CTTCGCCTTCTCTTTTGACG	60.125	20	198	4	201	AACACACCAAAGTCCCAACA	58.879	20	GGCGTCGTCTTCTTGATTGT	60.263	20	109	4	112	AAACACACCAAAGTCCCAACA	60.297	21	CTTCGCCTTCTCTTTTGACG	60.125	20	199	3	201
Unigene0013183	1	p2	(CT)6	12	991	1002	TTTCGAGATCGGGAAGAATG	60.148	20	CCGAAAGACTGAAGACAGGC	59.989	20	251	890	1140	TCGAGATCGGGAAGAATGTC	60.158	20	CCGAAAGACTGAAGACAGGC	59.989	20	249	892	1140	CGAGCTGCTCCACAGTGTAA	60.199	20	CCGAAAGACTGAAGACAGGC	59.989	20	206	935	1140
Unigene0013187	1	p3	(CAT)5	15	263	277
Unigene0013196	1	p3	(GCT)7	21	137	157	GAGTTCTGACACAGCCACCA	59.872	20	CGCCTCTTGCTCTTGAGAAT	59.717	20	232	77	308	TGAGTTCTGACACAGCCACC	59.872	20	CGCCTCTTGCTCTTGAGAAT	59.717	20	233	76	308	GAGTTCTGACACAGCCACCA	59.872	20	ACACAAAGTGCAAAACCACG	59.658	20	210	77	286
Unigene0013201	1	p2	(TC)9	18	1	18
Unigene0013202	1	p2	(TC)9	18	1	18
Unigene0013203	1	p2	(AT)8	16	32	47	GAAAGATACAATGCAAAAGACACA	58.371	24	CACTTCTTCCGATGCCTCTC	59.95	20	260	2	261	GAAAGATACAATGCAAAAGACACA	58.371	24	TCACTTCTTCCGATGCCTCT	59.95	20	261	2	262	GAAAGATACAATGCAAAAGACACA	58.371	24	GGCCATAACCTTCTTGACCA	59.933	20	205	2	206
Unigene0013206	1	p2	(AG)8	16	107	122	TCAACACCACTGAACCCAAA	59.976	20	CAGCAGCACTGAGGATGAGA	60.294	20	189	64	252	CAAATCCCAGAAAATTGCGT	59.938	20	TCCAACAACAGCAACCAGAA	60.278	20	271	80	350	CAAATCCCAGAAAATTGCGT	59.938	20	TTCCAACAACAGCAACCAGA	60.278	20	272	80	351
Unigene0013218	1	p2	(GA)11	22	1062	1083
Unigene0013220	1	p2	(GA)11	22	1806	1827
Unigene0013221	1	p2	(GA)11	22	1884	1905
Unigene0013228	1	p2	(GA)8	16	1470	1485
Unigene0013229	1	p2	(GA)8	16	1093	1108
Unigene0013230	1	p2	(GA)8	16	1188	1203
Unigene0013231	1	p2	(GA)8	16	1494	1509
Unigene0013285	1	p2	(CT)6	12	40	51	TTGAAATTTGCTCACCTCCC	60.051	20	TATCCGCCATTGAAGAAAGG	60.031	20	199	0	198	TTGAAATTTGCTCACCTCCC	60.051	20	GGAAGAATCTGTATCCGCCA	60.036	20	210	0	209	TTGAAATTTGCTCACCTCCC	60.051	20	TGGAAGAATCTGTATCCGCC	60.036	20	211	0	210
Unigene0013288	1	p2	(GA)10	20	1391	1410
Unigene0013295	1	p2	(TC)9	18	1	18
Unigene0013297	1	p2	(TC)9	18	1	18
Unigene0013302	1	c	(CCA)7attccagccacaa(CAC)5	49	2246	2294
Unigene0013312	1	p2	(GA)9	18	1700	1717	CCCAAATTCTAGGGCTTTCC	59.903	20	TCTGATCTCTCTCCTTCGCTC	58.857	21	197	1545	1741	CCCCAAATTCTAGGGCTTTC	59.903	20	TCTGATCTCTCTCCTTCGCTC	58.857	21	198	1544	1741	ACGTAGTCGCCATCACCTTC	60.142	20	TCTGATCTCTCTCCTTCGCTC	58.857	21	248	1494	1741
Unigene0013316	1	p3	(GCT)5	15	411	425	GCCAATAAATCTCCGGCATA	59.892	20	CTAATCCACTGAGGCCAGGA	60.21	20	272	242	513	AAACAATTCCGTTGCTCGTC	60.118	20	CTAATCCACTGAGGCCAGGA	60.21	20	172	342	513	GAAACAATTCCGTTGCTCGT	60.118	20	CTAATCCACTGAGGCCAGGA	60.21	20	173	341	513
Unigene0013317	1	p3	(GCT)5	15	411	425	GAAACAATTCCGTTGCTCGT	60.118	20	CTGGTTGAATGGTGTGATGC	59.967	20	263	341	603	AAACAATTCCGTTGCTCGTC	60.118	20	CTGGTTGAATGGTGTGATGC	59.967	20	262	342	603	AGAAACAATTCCGTTGCTCG	60.249	20	CTGGTTGAATGGTGTGATGC	59.967	20	264	340	603
Unigene0013318	1	p3	(CTT)5	15	1286	1300	TGAATCCCTCTCCCCTTCTT	60.008	20	GAGGCAAAAGCTCGATTACG	59.982	20	250	1247	1496	TGAATCCCTCTCCCCTTCTT	60.008	20	AGATGACGGAATTCTCGGTG	60.073	20	190	1247	1436	TGAATCCCTCTCCCCTTCTT	60.008	20	AAGCACGACCCATTTTTCAG	60.11	20	276	1247	1522
Unigene0013319	1	p2	(TC)6	12	195	206	GGTGATATGCAGGCCAAACT	59.962	20	GCACCTGATAAACTGGGGTG	60.375	20	227	9	235	GGTGATATGCAGGCCAAACT	59.962	20	CACCTGATAAACTGGGGTGC	60.375	20	226	9	234	GGTGATATGCAGGCCAAACT	59.962	20	GAGCACCTGATAAACTGGGG	59.55	20	229	9	237
Unigene0013349	1	p2	(AG)9	18	1	18
Unigene0013350	1	p2	(CT)9	18	1	18
Unigene0013374	1	p2	(GA)6	12	58	69	TCCTCTTCCATCACTCTCTCTTG	60.002	23	AAAGCCCATTTGAGCACATC	60.081	20	255	1	255	TCCTCTTCCATCACTCTCTCTTG	60.002	23	AAACAGCATGATCCAAAGCC	60.081	20	269	1	269	TCCTCTTCCATCACTCTCTCTTG	60.002	23	AATCATCTTTGCCAACAGCC	60.081	20	233	1	233
Unigene0013377	1	p2	(CT)8	16	1668	1683	TTCGTCCCATACAAAGGAGC	60.074	20	CCTTCATACTGGCAACAGCA	59.864	20	127	1587	1713	GCTTCGTCCCATACAAAGGA	60.074	20	CCTTCATACTGGCAACAGCA	59.864	20	129	1585	1713	AGTACCATCCAGCATTGGGA	60.34	20	CCTTCATACTGGCAACAGCA	59.864	20	191	1523	1713
Unigene0013382	1	c	(TC)8taactcgcgctatgtggttgagatcttctctctcttca(TC)8	70	2	71
Unigene0013397	1	p2	(TC)10	20	1	20
Unigene0013415	1	p2	(TC)8	16	1989	2004	TAGGATCCACCGCCACTATC	59.917	20	GGCCACTCACTGTCTGTTCA	59.872	20	112	1921	2032	TAGGATCCACCGCCACTATC	59.917	20	TGGCCACTCACTGTCTGTTC	59.872	20	113	1921	2033	CTTAGGATCCACCGCCACTA	60.088	20	GGCCACTCACTGTCTGTTCA	59.872	20	114	1919	2032
Unigene0013416	1	p2	(CT)9	18	1	18
Unigene0013428	1	p2	(GA)8	16	1950	1965	CCTTTTCGGGTCTCAATGAA	60.044	20	AGCCCAAGTCTCGACTCTCA	60.135	20	140	1913	2052	CCTTTTCGGGTCTCAATGAA	60.044	20	CAGCCCAAGTCTCGACTCTC	60.135	20	141	1913	2053	AAGTGAAACCCTTTTCGGGT	59.842	20	AGCCCAAGTCTCGACTCTCA	60.135	20	149	1904	2052
Unigene0013435	1	p2	(TG)8	16	1121	1136
Unigene0013438	1	p6	(GTGGTA)4	24	779	802	GGTCAAAGGAGACGGTTTCA	60.088	20	CACTGTATTCTCAAGCGCCA	60.011	20	226	713	938	GGTCAAAGGAGACGGTTTCA	60.088	20	TATTCTCAAGCGCCACCTCT	59.978	20	221	713	933	AGGAGGTCAAAGGAGACGGT	60.111	20	CACTGTATTCTCAAGCGCCA	60.011	20	230	709	938
Unigene0013438	2	p2	(AG)9	18	983	1000	AGAGGTGGCGCTTGAGAATA	59.978	20	TTCACTGTTTTCCCCCGA	60.015	18	149	914	1062	AGAGGTGGCGCTTGAGAATA	59.978	20	TTCACTGTTTTCCCCCGAG	61.018	19	149	914	1062	GAGGTGGCGCTTGAGAATAC	59.843	20	TTCACTGTTTTCCCCCGA	60.015	18	148	915	1062
Unigene0013439	1	p6	(GTGGTA)4	24	696	719	GGTCAAAGGAGACGGTTTCA	60.088	20	CACTGTATTCTCAAGCGCCA	60.011	20	226	630	855	GGTCAAAGGAGACGGTTTCA	60.088	20	TATTCTCAAGCGCCACCTCT	59.978	20	221	630	850	AGGAGGTCAAAGGAGACGGT	60.111	20	CACTGTATTCTCAAGCGCCA	60.011	20	230	626	855
Unigene0013439	2	p2	(AG)9	18	900	917	AGAGGTGGCGCTTGAGAATA	59.978	20	TTCACTGTTTTCCCCCGA	60.015	18	149	831	979	AGAGGTGGCGCTTGAGAATA	59.978	20	TTCACTGTTTTCCCCCGAG	61.018	19	149	831	979	GAGGTGGCGCTTGAGAATAC	59.843	20	TTCACTGTTTTCCCCCGA	60.015	18	148	832	979
Unigene0013440	1	p2	(AG)6	12	1110	1121
Unigene0013441	1	p2	(AG)6	12	1126	1137
Unigene0013446	1	p2	(AC)6	12	305	316	ATGTAGAGGGGGCATCTCCT	59.919	20	ATAGGCCTCTGTGGGGTTCT	59.957	20	237	183	419	AGGGCATAATGTAGAGGGGG	60.166	20	ATAGGCCTCTGTGGGGTTCT	59.957	20	245	175	419	AGGTAAACCAAGGAGGGCAT	59.827	20	ATAGGCCTCTGTGGGGTTCT	59.957	20	258	162	419
Unigene0013447	1	p2	(AG)8	16	2103	2118
Unigene0013493	1	p3	(CAG)7	21	523	543
Unigene0013494	1	p3	(CTG)7	21	471	491
Unigene0013495	1	p3	(TAT)5	15	1642	1656	CTGTTGAAGCTGGGAGGAAG	59.982	20	CCAATTAATTCTTCTGTTGGGG	59.711	22	251	1506	1756	CTGTTGAAGCTGGGAGGAAG	59.982	20	CCCCAATTAATTCTTCTGTTGG	59.711	22	253	1506	1758	CTGTTGAAGCTGGGAGGAAG	59.982	20	CCCAATTAATTCTTCTGTTGGG	59.711	22	252	1506	1757
Unigene0013508	1	p2	(CA)10	20	5	24
Unigene0013512	1	p2	(AG)10	20	1	20
Unigene0013520	1	p3	(GAT)5	15	479	493	TGCAAAATCCGATGACAGAA	60.197	20	ATATGCCAGGTTTAGGCGTG	59.982	20	257	341	597	TGCAAAATCCGATGACAGAA	60.197	20	CATATGCCAGGTTTAGGCGT	59.982	20	258	341	598	TGCAAAATCCGATGACAGAA	60.197	20	GGTTGTAGCTCCTGGCCATA	60.096	20	214	341	554
Unigene0013534	1	p2	(GA)10	20	3	22
Unigene0013535	1	p2	(AG)9	18	214	231
Unigene0013552	1	p2	(TC)7	14	1	14
Unigene0013566	1	c	(GA)6gta(AG)6	27	1251	1277	ATGGCAGCAACAATTGCATA	60.103	20	GCTGCTCTCCGAGCTGAGTA	60.986	20	162	1161	1322	GAAACGGACCGTCCAGAGTA	60.111	20	GCTGCTCTCCGAGCTGAGTA	60.986	20	233	1090	1322	GCCATCGTTATCTATCGGGA	59.885	20	GCTGCTCTCCGAGCTGAGTA	60.986	20	120	1203	1322
Unigene0013567	1	p3	(GTG)5	15	202	216
Unigene0013581	1	p3	(AGC)6	18	184	201	ACACGTGTGAAGACGACCAA	60.203	20	AGCTGGAGCATCTATGCGTT	60.007	20	200	140	339	ACACGTGTGAAGACGACCAA	60.203	20	CATGTGTTTGGCGATGATTC	59.931	20	163	140	302	ACACGTGTGAAGACGACCAA	60.203	20	TGTGTCAATGACGGGCTTTA	60.111	20	131	140	270
Unigene0013592	1	p2	(GA)8	16	1	16
Unigene0013595	1	p2	(CT)9	18	70	87	TTGACCGTTTTGTCCCTTTC	59.948	20	TTCATTGGGTCCATGGAAAT	59.991	20	244	8	251	TTGACCGTTTTGTCCCTTTC	59.948	20	ACATGATTTCCTTTGCAGCC	60.081	20	125	8	132	TTGACCGTTTTGTCCCTTTC	59.948	20	TTCTCCACACACCTCCATGA	60.088	20	272	8	279
Unigene0013605	1	p2	(TC)9	18	1	18
Unigene0013605	2	p3	(CCA)5	15	232	246
Unigene0013606	1	p2	(TC)8	16	361	376	GCAAATGCCAATGCTAAGGT	60.103	20	TGGCCCACTTTACCCACTAC	59.853	20	263	263	525	TGCCAATGCTAAGGTTTCCT	59.708	20	TGGCCCACTTTACCCACTAC	59.853	20	258	268	525	TCCAATCTCACACCAACTGC	59.682	20	TGGCCCACTTTACCCACTAC	59.853	20	200	326	525
Unigene0013608	1	p2	(TG)10	20	1	20
Unigene0013609	1	c*	(TGAG)4(GT)10*	35	352	386
Unigene0013650	1	p2	(GA)6	12	11	22
Unigene0013651	1	p2	(GA)6	12	112	123	CAGCCAGATGGAAAGAGAGA	58.1	20	AGCTGGAAGCTCCACAGAAA	60.134	20	131	89	219	ACAGCCAGATGGAAAGAGAGA	59.029	21	AGCTGGAAGCTCCACAGAAA	60.134	20	132	88	219	CAGCCAGATGGAAAGAGAGA	58.1	20	CGGTGTACCTCCTTTCTTGG	59.587	20	234	89	322
Unigene0013652	1	p2	(GA)6	12	112	123	CAGCCAGATGGAAAGAGAGA	58.1	20	AGCTGGAAGCTCCACAGAAA	60.134	20	131	89	219	ACAGCCAGATGGAAAGAGAGA	59.029	21	AGCTGGAAGCTCCACAGAAA	60.134	20	132	88	219	CAGCCAGATGGAAAGAGAGA	58.1	20	CGGTGTACCTCCTTTCTTGG	59.587	20	179	89	267
Unigene0013666	1	p2	(GA)9	18	138	155	GACAATGGATATTACTGCCTTGG	59.75	23	AACGTCACCAATGAGAAGGG	59.966	20	171	29	199	GACAATGGATATTACTGCCTTGG	59.75	23	AATGAGAAGGGTCTGGGGAC	60.314	20	162	29	190	GACAATGGATATTACTGCCTTGG	59.75	23	CCGTAACGTCACCAATGAGA	59.566	20	175	29	203
Unigene0013666	2	c	(GAA)5(GAC)6	33	1759	1791	CATATGGACCCCAGAGCAAC	60.34	20	TTTGGCTCGATTTTGAAGAAA	59.818	21	245	1640	1884	CATATGGACCCCAGAGCAAC	60.34	20	TTTTGGCTCGATTTTGAAGAA	59.818	21	246	1640	1885	CATATGGACCCCAGAGCAAC	60.34	20	TTTTTGGCTCGATTTTGAAGA	59.818	21	247	1640	1886
Unigene0013677	1	p3	(GCC)5	15	56	70	GCAGCATGAAACACGACAAT	59.728	20	GGGGACCTGAATAGACGATG	59.361	20	126	11	136	GCAGCATGAAACACGACAAT	59.728	20	AGTCCGTCAGATTGGTCGAA	60.656	20	106	11	116	GCAGCATGAAACACGACAAT	59.728	20	CATCGGGATCCCTCGATAAT	61.006	20	268	11	278
Unigene0013683	1	p3	(CCG)5	15	235	249	ATCTCTTTTGCGCTGTCGTT	60.022	20	CTGGGAAGAAACGGTTGAAG	59.705	20	255	65	319	ATCTCTTTTGCGCTGTCGTT	60.022	20	CTTCTGGGAAGAAACGGTTG	59.705	20	258	65	322	GCTGTCGTTTTGGCTTTGTT	60.292	20	CTGGGAAGAAACGGTTGAAG	59.705	20	244	76	319
Unigene0013687	1	p4	(TTAT)4	16	161	176	TTAGGGTATGCTGCGCTTTT	59.875	20	CAAAAGGGGTCTTGGGAAAT	60.159	20	199	82	280	ATGCTGCGCTTTTATTGACC	60.238	20	CAAAAGGGGTCTTGGGAAAT	60.159	20	192	89	280	AAAGGGTATGCTGAGGTGGA	59.55	20	CAAAAGGGGTCTTGGGAAAT	60.159	20	248	33	280
Unigene0013690	1	p3	(GGA)6	18	335	352	AAGTGGGGTTTGCTCCTTCT	60.11	20	TTAGAACAAATCTCGCGCCT	59.982	20	241	259	499	AAGTGGGGTTTGCTCCTTCT	60.11	20	CTTAGAACAAATCTCGCGCC	59.982	20	242	259	500	AAGTGGGGTTTGCTCCTTCT	60.11	20	GCACGATCACGCTTAGAACA	60.019	20	253	259	511
Unigene0013696	1	p4	(CTTC)6	24	1	24
Unigene0013700	1	p3	(CAC)6	18	111	128	CCTGCCCTTAACCTACCACA	59.986	20	TTCCGCCATTAATTCCAAAG	59.901	20	177	65	241	GAAAAAGCCCTGCCCTTAAC	60.075	20	TTCCGCCATTAATTCCAAAG	59.901	20	185	57	241	AAAGCCCTGCCCTTAACCTA	60.089	20	TTCCGCCATTAATTCCAAAG	59.901	20	182	60	241
Unigene0013701	1	p3	(GGA)5	15	135	149	TTCGATTCTTTCTGTCTGCG	59.148	20	TTTGGAGCCATATTTCCAGC	60.038	20	224	75	298	AAGACTGTGAACGCTGAACG	59.086	20	TTTGGAGCCATATTTCCAGC	60.038	20	269	30	298	TCGATTCTTTCTGTCTGCGTT	60.008	21	TTTGGAGCCATATTTCCAGC	60.038	20	223	76	298
Unigene0013703	1	p2	(AG)12	24	1	24
Unigene0013711	1	c	(AG)7gagtatttcagaagctcactgcttcgctgattttgaggcatgca(AG)8	74	18	91
Unigene0013715	1	p4	(AAAG)5	20	713	732
Unigene0013716	1	p2	(AT)6	12	597	608
Unigene0013731	1	p2	(CT)6	12	133	144	TCTGCAAGTCTCGCCAAGTA	59.74	20	CCACTCTCAAATTCCAGGCT	59.284	20	139	82	220	CGCCAAGTAAACAAGGTGCT	60.305	20	CCACTCTCAAATTCCAGGCT	59.284	20	128	93	220	TGCAAGTCTCGCCAAGTAAA	59.609	20	CCACTCTCAAATTCCAGGCT	59.284	20	137	84	220
Unigene0013732	1	p2	(CT)6	12	395	406	TTTCCTCAACCGTCAGTTCC	60.088	20	CCACTCTCAAATTCCAGGCT	59.284	20	219	264	482	TTCCTTTCCTCAACCGTCAG	60.224	20	CCACTCTCAAATTCCAGGCT	59.284	20	223	260	482	TCTGCAAGTCTCGCCAAGTA	59.74	20	CCACTCTCAAATTCCAGGCT	59.284	20	139	344	482
Unigene0013735	1	p3	(CCT)5	15	954	968	TTCTTCTCGTTCTTCCTGCG	60.647	20	CCCTCATGAGCTGAGAGACC	59.945	20	260	833	1092	AGCAGAGCAAGCAAAAGACG	60.847	20	CCCTCATGAGCTGAGAGACC	59.945	20	280	813	1092	CCACACCCTCCAAAGAAACT	59.037	20	CCCTCATGAGCTGAGAGACC	59.945	20	227	866	1092
Unigene0013759	1	p3	(CAT)5	15	265	279	ATTCTCTTTGGCTGTGTGGC	60.263	20	TTTCCCCTTACCAAATGCTG	59.931	20	218	137	354	ATTCTCTTTGGCTGTGTGGC	60.263	20	TTCGTATCCCACAGCTTTCC	60.074	20	233	137	369	ATTCTCTTTGGCTGTGTGGC	60.263	20	CACAGCTTTCCCCTTACCAA	60.103	20	224	137	360
Unigene0013760	1	p2	(GA)7	14	931	944
Unigene0013761	1	p2	(GA)7	14	1008	1021
Unigene0013779	1	p2	(GA)7	14	3	16
Unigene0013780	1	p2	(GA)7	14	3	16
Unigene0013784	1	p4	(TTTG)4	16	1216	1231	CGATGCTCTGTTTGCTTCCT	60.538	20	TCGATTAGCAATCTTTCCCC	59.115	20	280	1106	1385	CGATGCTCTGTTTGCTTCCT	60.538	20	TCGATTAGCAATCTTTCCCCT	60.048	21	280	1106	1385	CGATGCTCTGTTTGCTTCCT	60.538	20	CGATTAGCAATCTTTCCCCTT	59.58	21	279	1106	1384
Unigene0013788	1	c	(TG)6atctggtgctatatgattccaggagcaagggttacagtaatttctgatctgatgatagagcgagatagatcagagagtaagagagagaga(AG)6	114	891	1004
Unigene0013824	1	p2	(CT)6	12	66	77	ATGTTCAAACCCGTAACCAA	57.85	20	TGGGAGCCTCATAAACCAAG	60.066	20	104	43	146	ATGTTCAAACCCGTAACCAA	57.85	20	CTGGGAGCCTCATAAACCAA	60.066	20	105	43	147	ATGTTCAAACCCGTAACCAA	57.85	20	CACTAATTTGGAGGAGCCCA	60.066	20	184	43	226
Unigene0013829	1	p3	(AAC)5	15	10	24
Unigene0013830	1	p3	(TTC)5	15	10	24
Unigene0013831	1	c	(TC)8tatactatagtctatatctcacgcactgacgtatacaccca(CT)7	71	1	71
Unigene0013849	1	p3	(AAG)7	21	1	21
Unigene0013852	1	p3	(CTG)5	15	951	965
Unigene0013853	1	p3	(CTG)5	15	897	911
Unigene0013854	1	p3	(CTG)5	15	604	618
Unigene0013869	1	p2	(GA)6	12	243	254
Unigene0013870	1	p2	(AG)7	14	2031	2044	CATGGACCATCATTTTGCAG	59.924	20	ACTTTGTGCCCGTACGATTC	60	20	175	2003	2177	CATGGACCATCATTTTGCAG	59.924	20	ATCCGACCCCTTATCCAAAC	60.017	20	193	2003	2195	CATGGACCATCATTTTGCAG	59.924	20	TGCCCGTACGATTCCTTATC	59.923	20	169	2003	2171
Unigene0013899	1	p6	(TGGGTT)4	24	484	507
Unigene0013900	1	p6	(TGGGTT)4	24	1361	1384
Unigene0013901	1	p3	(TGA)7	21	1	21
Unigene0013901	2	p2	(TC)7	14	230	243	TGGTTCACTCTCCGTTCCTC	60.238	20	CTCCAGCAAAGAGGGTGTGT	60.298	20	106	172	277	TGGTTCACTCTCCGTTCCTC	60.238	20	ACTCCAGCAAAGAGGGTGTG	60.298	20	107	172	278	TGGTTCACTCTCCGTTCCTC	60.238	20	CACTCCAGCAAAGAGGGTGT	60.298	20	108	172	279
Unigene0013902	1	p3	(TGA)7	21	1	21
Unigene0013903	1	p2	(GA)6	12	478	489
Unigene0013906	1	c	(CAT)7cgctatccccaccatcattcataaccc(CAT)6	66	143	208	GCAAGCCTCCTAGCAATCAA	60.49	20	TAAGCAGCAATCAGCACCTG	60.157	20	252	93	344	TTGCAAGCCTCCTAGCAATC	60.49	20	TAAGCAGCAATCAGCACCTG	60.157	20	254	91	344	AATCAACTCATGTGGGGGTG	60.634	20	TAAGCAGCAATCAGCACCTG	60.157	20	238	107	344
Unigene0013907	1	c	(ATC)7gctatccccaccatcattcataaccc(CAT)6	65	1	65
Unigene0013909	1	p2	(TC)7	14	567	580	CTTCTTGGCGTTGGCTTTAC	59.883	20	TTTGTAGGGTAGCAGACCCG	60.125	20	168	449	616	CTGCCAAACTCTGAGAAGGC	60.134	20	TTTGTAGGGTAGCAGACCCG	60.125	20	189	428	616	CTTCTTGGCGTTGGCTTTAC	59.883	20	GGTAGCAGACCCGATCAGAG	59.827	20	161	449	609
Unigene0013910	1	p2	(TC)7	14	495	508	CTTCTTGGCGTTGGCTTTAC	59.883	20	TTTGTAGGGTAGCAGACCCG	60.125	20	168	377	544	CTGCCAAACTCTGAGAAGGC	60.134	20	TTTGTAGGGTAGCAGACCCG	60.125	20	189	356	544	CTTCTTGGCGTTGGCTTTAC	59.883	20	GGTAGCAGACCCGATCAGAG	59.827	20	161	377	537
Unigene0013916	1	p3	(CTC)5	15	77	91	TTCCTTTTCTTCTCCACCCA	59.641	20	AAACCCACATCCAAAAACCA	60.066	20	240	49	288	TTCCTTTTCTTCTCCACCCA	59.641	20	CAAACCCACATCCAAAAACC	60.066	20	241	49	289	TTCCTTTTCTTCTCCACCCA	59.641	20	TTCGCTCTTGAATCAAACCC	60.192	20	254	49	302
Unigene0013943	1	p2	(AG)7	14	969	982	ACAACCCTAGCGAAGCAAGA	60.015	20	ATTTCCCCCTTCTTCCGTAT	58.779	20	255	764	1018	AAAACCCCACCCAAAATCTC	60.032	20	ATTTCCCCCTTCTTCCGTAT	58.779	20	134	885	1018	GAAAACCCCACCCAAAATCT	60.032	20	ATTTCCCCCTTCTTCCGTAT	58.779	20	135	884	1018
Unigene0013944	1	p2	(GA)9	18	1	18
Unigene0013944	2	p2	(GA)6	12	1078	1089	TCCGTTTGGTTCCTGGTAAG	59.964	20	AGGACCTAGGTTGTTTTTCTCA	57.037	22	171	955	1125	CCGTTTGGTTCCTGGTAAGA	59.964	20	AGGACCTAGGTTGTTTTTCTCA	57.037	22	170	956	1125	CCGTTTGGTTCCTGGTAAGA	59.964	20	GGACCTAGGTTGTTTTTCTCATTT	59.02	24	169	956	1124
Unigene0013961	1	p3	(CTC)6	18	868	885	TATCGGGAATACAGGTCGGA	60.288	20	TGGAGAGCAGGAAGAAGATGA	60.081	21	133	777	909	GTCGTAGTCGGCGTAGAGGA	60.419	20	TGGAGAGCAGGAAGAAGATGA	60.081	21	166	744	909	CGTAGTCGGCGTAGAGGAGT	59.52	20	TGGAGAGCAGGAAGAAGATGA	60.081	21	164	746	909
Unigene0013966	1	p2	(GA)8	16	1382	1397
Unigene0013967	1	p3	(GAA)5	15	326	340	AGCAGACCAAATTCACCCAC	59.973	20	TCGTCATTGTTTTCGAGCTG	59.988	20	229	202	430	GCAGACCAAATTCACCCACT	59.973	20	TCGTCATTGTTTTCGAGCTG	59.988	20	228	203	430	TCACCCACTTTCCAAAAACC	59.807	20	TCGTCATTGTTTTCGAGCTG	59.988	20	217	214	430
Unigene0013969	1	p3	(CCA)5	15	68	82	AAGAAAACTTGGTCGAGGCA	59.853	20	AAATCAACGGCTCTGGTCAC	60.119	20	102	21	122	CGAAGAAAACTTGGTCGAGG	59.846	20	AAATCAACGGCTCTGGTCAC	60.119	20	104	19	122	AAGAAAACTTGGTCGAGGCA	59.853	20	TGGTTAGGGTACTGAACGGG	59.846	20	164	21	184
Unigene0013969	2	p2	(AG)8	16	230	245
Unigene0013970	1	p3	(GGT)6	18	5	22
Unigene0013970	2	p2	(AT)10	20	817	836
Unigene0014001	1	p2	(TC)6	12	13	24
Unigene0014022	1	p2	(TC)10	20	1	20
Unigene0014037	1	p2	(TA)6	12	249	260
Unigene0014041	1	p6	(GACCGA)4	24	139	162	TCCACTTTCACATTCCACCA	59.935	20	GTCTCGCTCTCGTTCTCGAT	59.709	20	175	65	239	TCCACTTTCACATTCCACCA	59.935	20	GTTCACGTTCTCGGTCGTCT	60.307	20	146	65	210	TCCACTTTCACATTCCACCA	59.935	20	TCTCGTTCTCGATCCCTGTC	60.349	20	168	65	232
Unigene0014043	1	p5	(TTGGT)4	20	687	706
Unigene0014059	1	p2	(TC)10	20	1	20
Unigene0014097	1	p2	(TC)8	16	15	30
Unigene0014106	1	p2	(AG)8	16	704	719
Unigene0014118	1	p3	(TCA)5	15	514	528	CCGAAAACATTTCCCGTCTA	59.931	20	AACTCACCACCCCCTTTCTC	60.349	20	223	350	572	CCTCAAGCACCGAAAACATT	60.11	20	AACTCACCACCCCCTTTCTC	60.349	20	232	341	572	TCCCGTCTACTCGAAGGTTG	60.246	20	AACTCACCACCCCCTTTCTC	60.349	20	212	361	572
Unigene0014127	1	p3	(TAA)6	18	804	821
Unigene0014136	1	p2	(AG)7	14	9	22
Unigene0014136	2	p2	(AG)8	16	200	215
Unigene0014138	1	p2	(GA)9	18	1	18
Unigene0014160	1	p3	(AGA)5	15	223	237	GGTTTTGATGGATCAAGCGT	59.939	20	TCTGCACCATTTCTCTCCCT	59.803	20	149	135	283	TTTTGATGGATCAAGCGTCA	60.197	20	TCTGCACCATTTCTCTCCCT	59.803	20	147	137	283	TTTGATGGATCAAGCGTCAG	59.799	20	TCTGCACCATTTCTCTCCCT	59.803	20	146	138	283
Unigene0014167	1	p2	(CT)8	16	697	712
Unigene0014172	1	p2	(AG)7	14	1436	1449	TAACCCGAAGCACTGCTCTT	60.015	20	ATGGCCCGGTAGGGTTTT	61.46	18	234	1239	1472	CTGTGGATTCGTTCCCCTTA	59.926	20	ATGGCCCGGTAGGGTTTT	61.46	18	162	1311	1472	GGATTCGTTCCCCTTATGCT	60.286	20	ATGGCCCGGTAGGGTTTT	61.46	18	158	1315	1472
Unigene0014177	1	p2	(AC)8	16	393	408	GCGAAGCAAGGTGGTAAGAG	60.015	20	CACATATGCTGTTTTTGGCA	58.201	20	278	154	431	GCGAAGCAAGGTGGTAAGAG	60.015	20	ACACATATGCTGTTTTTGGCA	59.101	21	279	154	432	CGAAGCAAGGTGGTAAGAGG	59.869	20	CACATATGCTGTTTTTGGCA	58.201	20	277	155	431
Unigene0014179	1	p2	(TA)6	12	29	40
Unigene0014183	1	p2	(TC)6	12	12	23
Unigene0014183	2	p2	(CT)9	18	431	448	CGGGTCAGGTCGTATGTCTT	59.989	20	AACCCATCGCTCTCTTCAAC	59.288	20	264	274	537	CGGGTCAGGTCGTATGTCTT	59.989	20	ACAACCCATCGCTCTCTTCA	60.801	20	266	274	539	CCCCTCATCCTAACTGGGTT	60.183	20	AACCCATCGCTCTCTTCAAC	59.288	20	174	364	537
Unigene0014200	1	p3	(CAA)7	21	1	21
Unigene0014201	1	p3	(CAA)7	21	1	21
Unigene0014202	1	p3	(TGT)6	18	1	18
Unigene0014203	1	p2	(GA)6	12	864	875
Unigene0014205	1	p2	(GA)6	12	1521	1532
Unigene0014206	1	p2	(GA)6	12	1617	1628
Unigene0014207	1	p2	(GA)9	18	2	19
Unigene0014207	2	p3	(ACC)6	18	340	357	CTGGCTCTGGCATTACCTTC	59.836	20	ATGGCCATTTGCTTTGCTAC	60.103	20	244	314	557	CCCAACAGGGTTTTGTTCAT	59.688	20	TACCACCCACCCAGCTCTAC	59.989	20	187	219	405	CACTGGCTCTGGCATTACCT	60.277	20	ATGGCCATTTGCTTTGCTAC	60.103	20	246	312	557
Unigene0014208	1	p2	(TA)8	16	1168	1183
Unigene0014216	1	p4	(AAGC)4	16	86	101	GCGCAACCACGTCTTAGAAT	60.278	20	CCATCAACCCAGCACTAACC	60.375	20	135	45	179	GCGCAACCACGTCTTAGAAT	60.278	20	CCCAGCACTAACCTTTTTGG	59.604	20	128	45	172	GCGCAACCACGTCTTAGAAT	60.278	20	TGGTCTCCATTTGTACGGCT	60.517	20	111	45	155
Unigene0014234	1	p2	(TC)8	16	1	16
Unigene0014248	1	p3	(ATA)7	21	1	21
Unigene0014250	1	p2	(GA)9	18	6	23
Unigene0014258	1	c	(CTC)5caccacct(CCA)5	38	101	138	ACATCCATGGCAACCATTTT	60.059	20	TAGTGGCGGTGATTTGATGA	60.073	20	129	62	190	ACATCCATGGCAACCATTTT	60.059	20	GTGATGGGTCTGCTAGGGAA	60.073	20	226	62	287	CTTTGCTCTTCCCCACACAT	60.111	20	TAGTGGCGGTGATTTGATGA	60.073	20	145	46	190
Unigene0014261	1	p2	(TC)9	18	1323	1340
Unigene0014267	1	p2	(GA)10	20	1	20
Unigene0014269	1	p2	(GA)10	20	1	20
Unigene0014277	1	p2	(AG)7	14	1	14
Unigene0014290	1	p2	(GA)9	18	1	18
Unigene0014294	1	p2	(AG)6	12	2320	2331
Unigene0014299	1	p2	(CT)8	16	31	46	CACGGGTTTGCAGTTAGTACTGT	60.5	23	TCAGCTGTGACGAAGAATGG	59.984	20	212	0	211	CACGGGTTTGCAGTTAGTACTGT	60.5	23	TTCCTTTCTTCCCCATTTCC	60.237	20	242	0	241	CACGGGTTTGCAGTTAGTACTGT	60.5	23	CGAAAAGATCAGCTGTGACG	59.591	20	220	0	219
Unigene0014333	1	p2	(AG)8	16	765	780
Unigene0014334	1	p2	(AG)8	16	556	571
Unigene0014350	1	c	(CA)8tctatccacc(CT)8	42	8	49
Unigene0014350	2	p3	(CCA)5	15	168	182	CCACTCTTCCTCCCCTCTGT	60.638	20	TCTGTTCATCATTGGGCAAA	60.049	20	277	115	391	TCTCCTAATAATTCCGGCCA	59.502	20	GTGGGCGTGGATAGAGAGAA	60.218	20	208	53	260	TCTCCTAATAATTCCGGCCA	59.502	20	ATTACTGGGTGTTGCACGGT	60.299	20	253	53	305
Unigene0014351	1	c	(CA)8tctatccacc(CT)8	42	8	49
Unigene0014351	2	p3	(CCA)5	15	168	182	CCACTCTTCCTCCCCTCTGT	60.638	20	TCTGTTCATCATTGGGCAAA	60.049	20	277	115	391	TCTCCTAATAATTCCGGCCA	59.502	20	GTGGGCGTGGATAGAGAGAA	60.218	20	208	53	260	TCTCCTAATAATTCCGGCCA	59.502	20	ATTACTGGGTGTTGCACGGT	60.299	20	253	53	305
Unigene0014354	1	p2	(TC)6	12	173	184	GCTTCCTGCCTTTACACTGC	60.022	20	TATGCACCAATTCTGGGGAT	60.155	20	200	133	332	GCTTCCTGCCTTTACACTGC	60.022	20	ATTTCCAACAACTTGGGCAC	59.836	20	145	133	277	TCCTTTGCTTCCTGCCTTTA	59.953	20	TATGCACCAATTCTGGGGAT	60.155	20	206	127	332
Unigene0014356	1	p2	(GA)6	12	53	64	ATAGAGCGGGGAGAGACGAG	60.883	20	TAGCTGCCTAGCCGACAAAT	60.003	20	215	28	242	AGATAGAGCGGGGAGAGACG	60.883	20	TAGCTGCCTAGCCGACAAAT	60.003	20	217	26	242	ATAGAGCGGGGAGAGACGAG	60.883	20	CTCTCTAGCTGCCTAGCCGA	60.015	20	220	28	247
Unigene0014357	1	p2	(GA)6	12	53	64	ATAGAGCGGGGAGAGACGAG	60.883	20	TAGCTGCCTAGCCGACAAAT	60.003	20	215	28	242	AGATAGAGCGGGGAGAGACG	60.883	20	TAGCTGCCTAGCCGACAAAT	60.003	20	217	26	242	ATAGAGCGGGGAGAGACGAG	60.883	20	CTCTCTAGCTGCCTAGCCGA	60.015	20	220	28	247
Unigene0014361	1	p2	(TG)6	12	1063	1074
Unigene0014368	1	p2	(GA)9	18	1	18
Unigene0014369	1	p2	(GA)9	18	1	18
Unigene0014370	1	p2	(GA)9	18	1	18
Unigene0014373	1	p2	(CT)6	12	70	81	CCCAAACCCAAAATAAACCC	60.265	20	TACCACCAGGATCAGGAAGG	59.92	20	261	45	305	GCCCAAACCCAAAATAAACC	60.4	20	TACCACCAGGATCAGGAAGG	59.92	20	262	44	305	GGCCCAAACCCAAAATAAAC	60.4	20	TACCACCAGGATCAGGAAGG	59.92	20	263	43	305
Unigene0014393	1	p2	(TG)6	12	102	113	ATCCTTGCCCTTTGTTTGTG	59.971	20	CCCTTTGGGGTTTAACTCGT	60.214	20	231	46	276	CATCCTTGCCCTTTGTTTGT	59.971	20	CCCTTTGGGGTTTAACTCGT	60.214	20	232	45	276	ATCCTTGCCCTTTGTTTGTG	59.971	20	ACCCTTTGGGGTTTAACTCG	60.214	20	232	46	277
Unigene0014394	1	p2	(AG)7	14	74	87	AAAGAGGCACACACAGAGCA	59.622	20	GTCGTCAGTGCTCACCTTCA	60.03	20	196	37	232	AAGAGGCACACACAGAGCAA	59.622	20	GTCGTCAGTGCTCACCTTCA	60.03	20	195	38	232	AAAGAGGCACACACAGAGCA	59.622	20	CGCAAAAGCAAAGAGGAGAC	60.132	20	100	37	136
Unigene0014399	1	p2	(AG)6	12	35	46	CCATGGCTGTGGCTAAGAAG	60.786	20	TTAACACCTCCTGATGGCCT	59.55	20	106	12	117	CCATGGCTGTGGCTAAGAAG	60.786	20	CCCGGGTTGATCACATTCTA	60.713	20	146	12	157	CCATGGCTGTGGCTAAGAAG	60.786	20	TTTTCCGGTGCCAAGTTATG	60.856	20	265	12	276
Unigene0014435	1	p2	(AT)6	12	47	58
Unigene0014436	1	p2	(AT)6	12	47	58
Unigene0014445	1	p5	(CCAAT)4	20	52	71	TCCAAAGCTCAGCCCATTTA	60.712	20	CCCTAGGCTGAAACACCGTA	60.125	20	186	16	201	TCCAAAGCTCAGCCCATTTA	60.712	20	GATCACTCCGTTCAAACGCT	60.263	20	112	16	127	TCCAAAGCTCAGCCCATTTA	60.712	20	CAACGGAAGGACCACCATAG	60.366	20	237	16	252
Unigene0014451	1	p2	(CT)9	18	172	189	CCACCCCATCTGTCTCTGAT	59.92	20	CTGCAACCACAAATCACCAC	60.008	20	199	54	252	CCACCCCATCTGTCTCTGAT	59.92	20	ACTGCAACCACAAATCACCA	60.008	20	200	54	253	CCACCCCATCTGTCTCTGAT	59.92	20	CACTGCAACCACAAATCACC	60.008	20	201	54	254
Unigene0014451	2	p2	(AG)9	18	571	588
Unigene0014452	1	p3	(GAA)6	18	652	669	AAGGGGAAACAGAAAATGGG	60.159	20	GCTGTTGTTCAGCTTGAATCC	59.874	21	183	583	765	AGGGGAAACAGAAAATGGGT	59.668	20	GCTGTTGTTCAGCTTGAATCC	59.874	21	182	584	765	TGGGGAAAGAGAAAATGGGT	60.663	20	GCTGTTGTTCAGCTTGAATCC	59.874	21	269	497	765
Unigene0014474	1	p2	(AG)6	12	262	273	TTCATCACTCCTGATTGCCA	60.201	20	TGTGTAATCCATTCCGGGTT	60.051	20	251	193	443	TTCATCACTCCTGATTGCCA	60.201	20	TTGTGTAATCCATTCCGGGT	60.051	20	252	193	444	TTCATCACTCCTGATTGCCA	60.201	20	ATGCCCTTTCAGACAGCCTA	59.836	20	220	193	412
Unigene0014482	1	p2	(AG)8	16	1	16
Unigene0014483	1	p2	(GA)8	16	236	251
Unigene0014484	1	p2	(CT)10	20	1	20
Unigene0014485	1	p2	(CT)10	20	1	20
Unigene0014487	1	p3	(AGC)7	21	1	21
Unigene0014488	1	p3	(CAG)5	15	458	472
Unigene0014511	1	p2	(GA)9	18	1	18
Unigene0014513	1	p2	(AG)10	20	740	759
Unigene0014522	1	p2	(TA)7	14	193	206
Unigene0014524	1	p3	(GAT)7	21	2	22
Unigene0014525	1	c	(AGA)5agcagttgaagaggatgatcagacggtgaatgttaaaccagaggaaaacgacgattctgattctaaggacgag(GAT)6	106	403	508
Unigene0014526	1	p2	(AG)6	12	939	950	GGACTTGGAGGTGGAGTCAA	60.088	20	AGGCTGTTCACCTGCATTTT	59.74	20	275	704	978	ATGAGGATTGATGAGGTGGC	59.893	20	AGGCTGTTCACCTGCATTTT	59.74	20	223	756	978	CATCTGGGGTTAGTGGGATG	60.187	20	AGGCTGTTCACCTGCATTTT	59.74	20	174	805	978
Unigene0014530	1	p2	(AG)6	12	797	808	GCGTTGTTGAACAGAGCAGA	60.183	20	CCAAACACCCTTTTCAAATCTC	59.85	22	223	612	834	GAAGCCAGATATGGTGGTGG	60.34	20	CCAAACACCCTTTTCAAATCTC	59.85	22	100	735	834	GGAAGCCAGATATGGTGGTG	60.34	20	CCAAACACCCTTTTCAAATCTC	59.85	22	101	734	834
Unigene0014533	1	p6	(CACAAC)4	24	45	68	CAACCTCAGCCACAGTCTCA	60.022	20	TTATGTGGTGCCTGCATGAT	59.955	20	250	4	253	ACCTCAGCCACAGTCTCAGC	60.618	20	TTATGTGGTGCCTGCATGAT	59.955	20	248	6	253	CAACCTCAGCCACAGTCTCA	60.022	20	GAGTTTATGTGGTGCCTGCAT	60.015	21	254	4	257
Unigene0014536	1	p6	(GGTCGT)4	24	611	634	GTATGCCATTTTGAGCCGTT	59.967	20	TATGAAGACTGCCCACCTCC	60.073	20	276	570	845	GTATGCCATTTTGAGCCGTT	59.967	20	TATGCCCTCCTCCAATACCA	60.288	20	176	570	745	CTTACAAACATTGCGGCCTT	60.131	20	TATGCCCTCCTCCAATACCA	60.288	20	260	486	745
Unigene0014536	2	p3	(GGC)5	15	764	778	GTATGCCATTTTGAGCCGTT	59.967	20	TATGAAGACTGCCCACCTCC	60.073	20	276	570	845	TGGTATTGGAGGAGGGCATA	60.288	20	TTTCTCCATTTGGGTTTTGC	59.916	20	277	726	1002	AGTATGCCATTTTGAGCCGT	59.597	20	TATGAAGACTGCCCACCTCC	60.073	20	277	569	845
Unigene0014538	1	p3	(GAT)5	15	925	939
Unigene0014540	1	p2	(AT)6	12	8	19
Unigene0014545	1	p2	(AG)6	12	2049	2060	TGGCTCTGTGAACTAGCGAA	59.74	20	ATATGGCAAAAGCCAAATGC	59.935	20	125	1980	2104	ACCATTTCCTCGTCTGTGCT	59.727	20	ATATGGCAAAAGCCAAATGC	59.935	20	180	1925	2104	CATGGCTCTGTGAACTAGCG	59.615	20	ATATGGCAAAAGCCAAATGC	59.935	20	127	1978	2104
Unigene0014545	2	p3	(TAT)5	15	2268	2282
Unigene0014559	1	p3	(GGT)6	18	1	18
Unigene0014560	1	p2	(AG)10	20	1	20
Unigene0014561	1	p3	(TCC)5	15	1541	1555	GTGCCGTAAGGTACTCCCAA	59.993	20	ACCACTCCGATTGCATTCTC	60.081	20	188	1463	1650	GTGCCGTAAGGTACTCCCAA	59.993	20	ACTGAGGATGATACGGCCAG	60.096	20	117	1463	1579	GTGCCGTAAGGTACTCCCAA	59.993	20	GTGTCCCCTTTGTCGCTTTA	60.11	20	145	1463	1607
Unigene0014561	2	p3	(GGT)5	15	1968	1982
Unigene0014562	1	p2	(AG)10	20	1	20
Unigene0014562	2	p3	(TCC)5	15	515	529	GTGCCGTAAGGTACTCCCAA	59.993	20	ACCACTCCGATTGCATTCTC	60.081	20	188	437	624	GTGCCGTAAGGTACTCCCAA	59.993	20	ACTGAGGATGATACGGCCAG	60.096	20	117	437	553	GTGCCGTAAGGTACTCCCAA	59.993	20	GTGTCCCCTTTGTCGCTTTA	60.11	20	145	437	581
Unigene0014562	3	p3	(GGT)5	15	942	956
Unigene0014565	1	p3	(TGC)6	18	527	544	TCCATATTGGCACTTCCCTC	59.894	20	AGCAGCAACAGCAGCAACT	59.945	19	223	376	598	TCTCCATATTGGCACTTCCC	59.894	20	AGCAGCAACAGCAGCAACT	59.945	19	225	374	598	TCCATATTGGCACTTCCCTC	59.894	20	AACTGCAGATGCAACAGCTT	58.679	20	208	376	583
Unigene0014569	1	p3	(TGG)5	15	2093	2107	GCTAATGTACGCAGGGGAGA	60.235	20	ACGGTCTCTTCCACCATCAC	59.969	20	275	2045	2319	CTCGGCGTTGAATGTGTAGA	59.864	20	TCACCATGATCACCATGACC	60.189	20	235	2000	2234	GCTAATGTACGCAGGGGAGA	60.235	20	TCACCATGATCACCATGACC	60.189	20	190	2045	2234
Unigene0014600	1	p3	(TCT)8	24	1056	1079
Unigene0014601	1	p3	(TCT)8	24	1166	1189
Unigene0014602	1	p2	(AG)6	12	589	600	CGGATCAGCTGCTTCATTTT	60.352	20	ACTACCCCCAAACGCTTCTC	60.496	20	143	529	671	ACTGTACTGCGAGGAGTCGG	60.466	20	ACTACCCCCAAACGCTTCTC	60.496	20	180	492	671	CGGATCAGCTGCTTCATTTT	60.352	20	CTACCCCCAAACGCTTCTCT	60.621	20	142	529	670
Unigene0014603	1	p2	(CT)6	12	223	234	CCTCTCGATTACCCGACAAA	60.066	20	CGAGCGAGTGACTGAGTGAG	59.915	20	203	77	279	CCGTTCAACCCTCTCGATTA	60.066	20	CGAGCGAGTGACTGAGTGAG	59.915	20	212	68	279	CCAACAAACAAACCAAACCC	60.103	20	CGAGCGAGTGACTGAGTGAG	59.915	20	273	7	279
Unigene0014603	2	p2	(AC)6	12	2452	2463	TTCTGGTTGACATTGTGGGA	59.935	20	CCACAGTGGGGAGTTCAATC	60.363	20	274	2269	2542	TGACATTGTGGGATTGGAGA	59.893	20	CCACAGTGGGGAGTTCAATC	60.363	20	267	2276	2542	CCCAACCAAAACTACCACCA	60.638	20	TCCCCAATCAGCATGATACA	59.883	20	245	2411	2655
Unigene0014609	1	p2	(AG)6	12	2451	2462	TGGACTTTGGTGGGTGAGTT	60.399	20	CCCTCTCCATTTTCCCTCTC	60.008	20	100	2387	2486	TTGGACTTTGGTGGGTGAGT	60.399	20	CCCTCTCCATTTTCCCTCTC	60.008	20	101	2386	2486	TTGGACTTTGGTGGGTGAGT	60.399	20	CCTCTCCATTTTCCCTCTCC	60.008	20	100	2386	2485
Unigene0014614	1	p3	(GGC)5	15	1359	1373	GTGGTGTTGAGGAGGCATTT	59.973	20	CATTTACCCAAACAAAGCCG	60.348	20	270	1173	1442	TGGTAAGGAGAGGGGTTGTG	59.959	20	CATTTACCCAAACAAAGCCG	60.348	20	251	1192	1442	TGGTAAGGAGAGGGGTTGTG	59.959	20	ACCACGAAATGGAACCAGAA	60.353	20	210	1192	1401
Unigene0014615	1	p3	(GTG)6	18	2654	2671	TGGGTTTTGGTTTTGGAGAG	59.942	20	GGATGGGATAGTGCATTTGG	60.155	20	260	2627	2886	TGGGTTTTGGTTTTGGAGAG	59.942	20	GGGATGGGATAGTGCATTTG	60.155	20	261	2627	2887	TGGGTTTTGGTTTTGGAGAG	59.942	20	TGGGATGGGATAGTGCATTT	60.155	20	262	2627	2888
Unigene0014616	1	p2	(TA)6	12	1365	1376
Unigene0014617	1	p2	(GA)9	18	1952	1969
Unigene0014619	1	p4	(CAAA)4	16	21	36
Unigene0014628	1	p2	(TC)7	14	77	90	GTTTGAAATTCCCACTTCGC	59.551	20	CAAGCTGCTAATTTCGGAGG	59.975	20	271	14	284	GTTTGAAATTCCCACTTCGC	59.551	20	GCCAATTCATCTGCCATTTT	59.907	20	183	14	196	GCCCCTCCACTACCCTTACT	59.461	20	GGACAACTTCTCCAAGCTGC	59.997	20	265	32	296
Unigene0014630	1	p3	(CTT)5	15	1670	1684	CTCTGCACCTCTCCCAAGAC	59.986	20	CCAATTGCAGCAACAGAGAA	59.988	20	221	1516	1736	CTGCACCTCTCCCAAGACTC	59.986	20	CCAATTGCAGCAACAGAGAA	59.988	20	219	1518	1736	TCTGCACCTCTCCCAAGACT	59.986	20	CCAATTGCAGCAACAGAGAA	59.988	20	220	1517	1736
Unigene0014631	1	p3	(CTT)5	15	1577	1591	CTCTGCACCTCTCCCAAGAC	59.986	20	CCAATTGCAGCAACAGAGAA	59.988	20	221	1423	1643	CTGCACCTCTCCCAAGACTC	59.986	20	CCAATTGCAGCAACAGAGAA	59.988	20	219	1425	1643	TCTGCACCTCTCCCAAGACT	59.986	20	CCAATTGCAGCAACAGAGAA	59.988	20	220	1424	1643
Unigene0014647	1	c	(TC)9tgaaaattgtcctgccttctcactgagatatatcccttggaatcggtctctttc(GA)7	86	1	86
Unigene0014649	1	p3	(AGC)7	21	1	21
Unigene0014650	1	p3	(AGC)7	21	1	21
Unigene0014652	1	p3	(GCT)5	15	1	15
Unigene0014664	1	p3	(AGG)5	15	602	616	TAAATCAAGGCAGGAGGGTG	60.066	20	TCCCATTAGGCACTGAGCTT	59.836	20	249	441	689	TGTAAATCAAGGCAGGAGGG	60.066	20	TCCCATTAGGCACTGAGCTT	59.836	20	251	439	689	GGGAAGCAGTACGCTTGTTC	59.882	20	TCCCATTAGGCACTGAGCTT	59.836	20	164	526	689
Unigene0014664	2	p4	(TATG)4	16	2161	2176	TCCAAAAATGAACGAGAGGG	60.044	20	TCAAGGTCATTCTAGTTTGGCA	59.747	22	199	2045	2243	TCCAAAAATGAACGAGAGGG	60.044	20	ATCAAGGTCATTCTAGTTTGGCA	60.014	23	200	2045	2244	CCAAAAATGAACGAGAGGGA	60.044	20	CAAGGTCATTCTAGTTTGGCAAC	60.048	23	197	2046	2242
Unigene0014666	1	p3	(TCT)6	18	112	129	GTGGTCCCAGATGTTGACCT	59.817	20	GAATTGGGGATCTGGGTTTT	59.996	20	173	26	198	GTGGTCCCAGATGTTGACCT	59.817	20	CAGAGACGAAAACAGGCACA	60.025	20	229	26	254	TGATGAGGCCATGTTCTGAC	59.637	20	GAATTGGGGATCTGGGTTTT	59.996	20	127	72	198
Unigene0014687	1	p4	(AAAT)4	16	910	925	AGAATACACAGCAGCTCCGC	60.569	20	TGAGGTAGGCTTGGCGTTTA	60.762	20	248	853	1100	AGAATACACAGCAGCTCCGC	60.569	20	AGAGGTGAGGTAGGCTTGGC	60.786	20	253	853	1105	AGAATACACAGCAGCTCCGC	60.569	20	GCTTGGCGTTTAATACCGTT	59.146	20	240	853	1092
Unigene0014688	1	p4	(AAAT)4	16	126	141	CCAATGGAGGTGTGTTTCAA	59.389	20	TGAGGTAGGCTTGGCGTTTA	60.762	20	242	75	316	CCAATGGAGGTGTGTTTCAA	59.389	20	AGAGGTGAGGTAGGCTTGGC	60.786	20	247	75	321	CCAATGGAGGTGTGTTTCAA	59.389	20	GCTTGGCGTTTAATACCGTT	59.146	20	234	75	308
Unigene0014694	1	p2	(GA)9	18	3297	3314
Unigene0014695	1	p2	(GA)9	18	3436	3453
Unigene0014699	1	p3	(ATG)5	15	279	293	GCGGGATTGGAAACAGTAGA	60.074	20	ACTGCTGCCCTCAGATAGGA	59.973	20	227	253	479	AATGATAATGCGGGATTGGA	60.117	20	ACTGCTGCCCTCAGATAGGA	59.973	20	236	244	479	ATGATAATGCGGGATTGGAA	60.117	20	ACTGCTGCCCTCAGATAGGA	59.973	20	235	245	479
Unigene0014702	1	c	(GGA)6a(GAG)5	34	1	34
Unigene0014708	1	p2	(AT)11	22	572	593	ACCATGAGAGAATGGCAACC	59.934	20	ACCATGAGAGAATGGCAACC	59.934	20	198	483	680	ACCATGAGAGAATGGCAACC	59.934	20	TGACCATGAGAGAATGGCAA	60.201	20	200	483	682	TGACCATGAGAGAATGGCAA	60.201	20	ACCATGAGAGAATGGCAACC	59.934	20	200	481	680
Unigene0014711	1	p3	(AGG)6	18	360	377	TGTAGTCTATGCGACGCCAC	59.895	20	GGGACCATCCTTCCATTTTT	59.996	20	132	312	443	GTGTAGTCTATGCGACGCCA	59.895	20	GGGACCATCCTTCCATTTTT	59.996	20	133	311	443	AATCAGACCGACGAAACAGC	60.263	20	GGGACCATCCTTCCATTTTT	59.996	20	219	225	443
Unigene0014713	1	p2	(TG)6	12	355	366	GTCACTGTGTCCTGTGGTGG	60.045	20	CATCTGGCGTTCATTATCCC	60.296	20	242	224	465	GTCACTGTGTCCTGTGGTGG	60.045	20	TGGCGTTCATTATCCCAACT	60.331	20	238	224	461	GTCACTGTGTCCTGTGGTGG	60.045	20	CTGGCGTTCATTATCCCAAC	60.331	20	239	224	462
Unigene0014720	1	p3	(GAC)5	15	8	22
Unigene0014729	1	p2	(CT)6	12	134	145	TGGATCTCAAGTCCTTTGCAT	59.685	21	CTCCCAAAACTGTTGGCTGT	60.149	20	200	0	199	TGGATCTCAAGTCCTTTGCAT	59.685	21	CCAAGGAAACCTCATCATCAA	59.918	21	228	0	227	TGGATCTCAAGTCCTTTGCAT	59.685	21	CCCAAAACTGTTGGCTGTG	60.136	19	198	0	197
Unigene0014730	1	p2	(AG)7	14	597	610
Unigene0014731	1	p2	(AG)7	14	509	522
Unigene0014741	1	p2	(TA)6	12	75	86	CATTTATTCAGTTGTAATTTGGGG	58.776	24	CGTCTTTGCCAAGAAAGCTC	60.132	20	174	13	186	TCATTTATTCAGTTGTAATTTGGGG	60.324	25	CGTCTTTGCCAAGAAAGCTC	60.132	20	175	12	186	CATTTATTCAGTTGTAATTTGGGG	58.776	24	TTCCCAAATCCAAAACCATC	59.599	20	264	13	276
Unigene0014743	1	p3	(ACG)7	21	71	91	TTCCATTTCGCACTCAAAAA	59.277	20	ACTGCTGGTCTCGCTTCATT	60.02	20	258	33	290	TTCCATTTCGCACTCAAAAA	59.277	20	ATTGGGATTGGATTGGCATA	59.979	20	114	33	146	TTCCATTTCGCACTCAAAAA	59.277	20	ATGGAGATGCCAACGGTAAC	59.82	20	214	33	246
Unigene0014752	1	p2	(TC)6	12	284	295
Unigene0014762	1	p6	(CTTTAC)4	24	291	314	TACCATCACCCCCAAACAGT	60.088	20	AAAAGTGGTGGTGGAGAACG	60.005	20	213	239	451	TACCATCACCCCCAAACAGT	60.088	20	GGAAAAGTGGTGGTGGAGAA	59.943	20	215	239	453	TACCATCACCCCCAAACAGT	60.088	20	TCAGCGAGTGGAATGAGATG	59.942	20	178	239	416
Unigene0014767	1	p5	(AATCC)5	25	24	48
Unigene0014780	1	p2	(TA)11	22	1	22
Unigene0014780	2	p3	(GTG)5	15	156	170	TTGCCTCCTTTTCTCATGCT	59.955	20	GCACCCTTTCTCAGCTCTTG	60.134	20	186	98	283	TTGCCTCCTTTTCTCATGCT	59.955	20	TGCACCCTTTCTCAGCTCTT	60.134	20	187	98	284	TGATCGGCAAGTCATCTCTG	59.942	20	TGCACCCTTTCTCAGCTCTT	60.134	20	216	69	284
Unigene0014780	3	p2	(AT)6	12	574	585	TTTTCGATTTGGTGGAGGAG	60.044	20	CATGACCCACCTATTTGATGA	58.284	21	210	412	621	ACGTTTTCGATTTGGTGGAG	59.971	20	TTCGATGGAAAACTACATCTGC	59.229	22	256	409	664	GTTTTCGATTTGGTGGAGGA	59.91	20	CATGACCCACCTATTTGATGA	58.284	21	211	411	621
Unigene0014782	1	p2	(TA)11	22	1	22
Unigene0014782	2	p3	(GTG)5	15	156	170	TTGCCTCCTTTTCTCATGCT	59.955	20	GCACCCTTTCTCAGCTCTTG	60.134	20	186	98	283	TTGCCTCCTTTTCTCATGCT	59.955	20	TGCACCCTTTCTCAGCTCTT	60.134	20	187	98	284	TGATCGGCAAGTCATCTCTG	59.942	20	TGCACCCTTTCTCAGCTCTT	60.134	20	216	69	284
Unigene0014785	1	p2	(GA)8	16	517	532
Unigene0014795	1	p3	(CAG)7	21	275	295
Unigene0014801	1	p2	(AG)9	18	1428	1445
Unigene0014806	1	p4	(CTTC)4	16	9	24
Unigene0014816	1	p2	(CT)9	18	1	18
Unigene0014825	1	p3	(ATG)5	15	1598	1612	TTCTGGGTTTGTTTTGGGAG	59.942	20	GTGTGAACAGAGGAAACCCG	60.545	20	209	1452	1660	TTGTTTTGGGAGTCTCTGGG	60.081	20	GTGTGAACAGAGGAAACCCG	60.545	20	201	1460	1660	TTCTGGGTTTGTTTTGGGAG	59.942	20	AGAGGAAACCCGGAGAAGTG	60.619	20	201	1452	1652
Unigene0014830	1	p3	(TCT)5	15	9	23
Unigene0014847	1	p2	(CT)11	22	1	22
Unigene0014854	1	p2	(TA)7	14	687	700
Unigene0014860	1	c	(GA)6acgaggagggggcagagagtcttccctaatattgcgtttggtgaattgctctagttttctcagatcatcaaagaga(AGC)5	103	55	157	CCCGCCCCTTCTACATCTAC	60.836	20	AAGAGGTGATGAATCTGGCG	60.218	20	175	16	190	CCCGCCCCTTCTACATCTAC	60.836	20	GCTTGTGAGGGGAAATCTTG	59.67	20	202	16	217	CCCGCCCCTTCTACATCTAC	60.836	20	TTGTGAGGGGAAATCTTGGA	60.43	20	200	16	215
Unigene0014863	1	p2	(GA)8	16	1280	1295	CCTCTCATCCTCGCTTTCTG	60.088	20	ATTCTCCTTTTCGCTCTCCC	59.789	20	244	1105	1348	CTCATCCTCGCTTTCTGAGG	60.088	20	ATTCTCCTTTTCGCTCTCCC	59.789	20	241	1108	1348	AGAGTGGAGATGGGTATGCG	60.096	20	ATTCTCCTTTTCGCTCTCCC	59.789	20	172	1177	1348
Unigene0014864	1	p2	(GA)8	16	1203	1218	CCTCTCATCCTCGCTTTCTG	60.088	20	ATTCTCCTTTTCGCTCTCCC	59.789	20	244	1028	1271	CTCATCCTCGCTTTCTGAGG	60.088	20	ATTCTCCTTTTCGCTCTCCC	59.789	20	241	1031	1271	AGAGTGGAGATGGGTATGCG	60.096	20	ATTCTCCTTTTCGCTCTCCC	59.789	20	172	1100	1271
Unigene0014870	1	p2	(AG)9	18	1	18
Unigene0014881	1	p4	(ATGT)4	16	58	73	AACATAAATGAGTACATACAAACATGC	57.751	27	AGTGGAAGCCAGGTAAAGCA	59.875	20	280	16	295	AACATAAATGAGTACATACAAACATGC	57.751	27	CATCAACCACATGAACTGGG	59.806	20	108	16	123	AACATAAATGAGTACATACAAACATGC	57.751	27	GTGGAAGCCAGGTAAAGCAC	59.74	20	279	16	294
Unigene0014882	1	p4	(GTCA)4	16	208	223	AATCAGTCCCCCACTCCTCT	59.929	20	CAGCAGACCATACTGCCTCA	60.008	20	260	115	374	CGCGGAAGCAACTAACTTTC	60.018	20	GCCATCTTCCCAAAACAAAA	59.916	20	258	10	267	AGTCCCCCACTCCTCTCTGT	60.112	20	CAGCAGACCATACTGCCTCA	60.008	20	256	119	374
Unigene0014890	1	p2	(GA)7	14	102	115	TCGGATCGAAAGAGGAAGAA	59.887	20	TGGTGTTGCTGATGACCCTA	60.112	20	205	53	257	TCGGATCGAAAGAGGAAGAA	59.887	20	CTGGTGGTGTTGCTGATGAC	60.162	20	209	53	261	TCGGATCGAAAGAGGAAGAA	59.887	20	GAAGGCCTTGAGCTGAGAGA	59.827	20	240	53	292
Unigene0014918	1	c	(AG)6tgaggtttt(AG)7	35	1860	1894	ACTTTGCGAAATGGGTTTTG	59.975	20	TTGGACAGACGTGAGCTTTG	60.025	20	247	1783	2029	CACTTTGCGAAATGGGTTTT	59.975	20	TTGGACAGACGTGAGCTTTG	60.025	20	248	1782	2029	GAATGGAAGTCGGGTAGGGT	60.19	20	TTGGACAGACGTGAGCTTTG	60.025	20	222	1808	2029
Unigene0014926	1	p3	(AAG)6	18	280	297	CTCTTGACAAGCTTCCCGTC	59.989	20	TCTACCATGCTCTGCCACTG	60.008	20	208	136	343	TCTCTTGACAAGCTTCCCGT	59.989	20	TCTACCATGCTCTGCCACTG	60.008	20	209	135	343	GAAATGGATGGAAAGCTGGA	60.014	20	TCTACCATGCTCTGCCACTG	60.008	20	233	111	343
Unigene0014927	1	p3	(AAG)6	18	280	297	CTCTTGACAAGCTTCCCGTC	59.989	20	TCTACCATGCTCTGCCACTG	60.008	20	208	136	343	TCTCTTGACAAGCTTCCCGT	59.989	20	TCTACCATGCTCTGCCACTG	60.008	20	209	135	343	GAAATGGATGGAAAGCTGGA	60.014	20	TCTACCATGCTCTGCCACTG	60.008	20	233	111	343
Unigene0014928	1	p4	(TTTC)4	16	116	131	TGCAGCTATTTGGTGCTTTG	60.014	20	TCGAGAAGTGTTTTGATGCAG	59.061	21	223	93	315	TGCAGCTATTTGGTGCTTTG	60.014	20	CGAGAAGTGTTTTGATGCAGA	59.061	21	222	93	314	TGCAGCTATTTGGTGCTTTG	60.014	20	TTCGAGAAGTGTTTTGATGCAG	60.42	22	224	93	316
Unigene0014930	1	p3	(CAT)5	15	863	877	CACTTGGGGCTTTTTCACAT	59.971	20	ATCAGGTGAGTGGGCAGAAC	60.12	20	236	725	960	CTTCTTCCTCCTCCCACTCC	60.186	20	CATAGCTGGGTTCTCTTCCG	59.83	20	253	785	1037	ACTCCCCCATTCATCATCAG	59.737	20	ATCAGGTGAGTGGGCAGAAC	60.12	20	161	800	960
Unigene0014934	1	p2	(GA)9	18	1	18
Unigene0014950	1	p2	(AG)8	16	1	16
Unigene0014952	1	p2	(CT)7	14	13	26
Unigene0014953	1	p2	(CT)7	14	13	26
Unigene0014959	1	p2	(AT)8	16	46	61	GCCAACGCTAAGTAGAACTACGA	59.985	23	CCTGCCTTATCCTCACCTCA	60.21	20	270	7	276	GCCAACGCTAAGTAGAACTACGA	59.985	23	GCCTTATCCTCACCTCACGA	60.218	20	267	7	273	GCCAACGCTAAGTAGAACTACGA	59.985	23	CACGAAATTTTCAACACCCA	59.415	20	252	7	258
Unigene0014964	1	p2	(AT)8	16	168	183	AGGCGAATGTGATCTACCCA	60.483	20	GTCTCATTTTTGAGAGGCCG	59.813	20	162	138	299	AGGCGAATGTGATCTACCCA	60.483	20	TCTTGATGATTGATGCCTGC	59.763	20	200	138	337	TCTCAAAAAGGCGAATGTGA	59.395	20	TCTTGATGATTGATGCCTGC	59.763	20	208	130	337
Unigene0014965	1	p2	(AG)10	20	486	505
Unigene0014979	1	p2	(AG)7	14	1822	1835	ATATGGTTCTTCATTGGCCG	59.784	20	CCAGCAACCCACCATAGTTC	60.375	20	198	1680	1877	ATATGGTTCTTCATTGGCCG	59.784	20	TCCAGCAACCCACCATAGTT	60.375	20	199	1680	1878	AGCTGATGCGAAAGGGACTA	59.978	20	GCAACCCACCATAGTTCTCC	59.41	20	277	1598	1874
Unigene0014982	1	p2	(AG)6	12	1649	1660
Unigene0014996	1	p3	(GAA)5	15	1325	1339
Unigene0014998	1	p2	(GA)9	18	115	132	GGGTGGATATTCTTTGTGGG	59.101	20	TCTTCCTTGGCTTTCTTGGA	59.926	20	214	74	287	CGCTTGGGTGGATATTCTTT	59.043	20	TCTTCCTTGGCTTTCTTGGA	59.926	20	219	69	287	TCACCGGTTCATATTGTGCT	59.002	20	TCTTCCTTGGCTTTCTTGGA	59.926	20	248	40	287
Unigene0015002	1	p3	(GCC)5	15	288	302	CTTCATTTTCATGGCGGTCT	60.074	20	CCAGCTCCACCTTCAACATT	60.111	20	219	134	352	CTTCATTTTCATGGCGGTCT	60.074	20	GACCCAGAACTCGATCTTGC	59.81	20	261	134	394	AATCTTCATTTTCATGGCGG	59.901	20	GACCCAGAACTCGATCTTGC	59.81	20	264	131	394
Unigene0015005	1	p3	(TGA)6	18	1283	1300	GTTCCCAACCCTCCAAAAAT	60.032	20	GGGAGAGAGAAAAGATGGAGAA	58.92	22	270	1065	1334	AAAATGCCTCACTTGGCATC	60.081	20	GGGAGAGAGAAAAGATGGAGAA	58.92	22	255	1080	1334	TCCAGTAGGAGTGAGGGGTG	60.104	20	GGGAGAGAGAAAAGATGGAGAA	58.92	22	143	1192	1334
Unigene0015008	1	p2	(AG)8	16	2509	2524	GCACAACCCAGTTTTGGTCT	60.012	20	TTCGACCAACCAATTCACCT	60.353	20	275	2353	2627	GCACAACCCAGTTTTGGTCT	60.012	20	CTTCGACCAACCAATTCACC	60.353	20	276	2353	2628	TGGTCTTTTCGTTAGGTGGG	59.964	20	TTCGACCAACCAATTCACCT	60.353	20	261	2367	2627
Unigene0015012	1	p2	(CT)6	12	25	36	CTAAAAGTCCAGACAACCTGCT	57.69	22	AAATCGAAAACCCTCCCAAG	60.291	20	145	0	144	CTAAAAGTCCAGACAACCTGCT	57.69	22	GGGAAAATCGAGCAGATCAC	59.635	20	177	0	176	CTAAAAGTCCAGACAACCTGCT	57.69	22	CCTAGAAAAAGCGTGGGAAA	59.334	20	191	0	190
Unigene0015013	1	p2	(CT)6	12	25	36	CTAAAAGTCCAGACAACCTGCT	57.69	22	AAATCGAAAACCCTCCCAAG	60.291	20	145	0	144	CTAAAAGTCCAGACAACCTGCT	57.69	22	GGGAAAATCGAGCAGATCAC	59.635	20	177	0	176	CTAAAAGTCCAGACAACCTGCT	57.69	22	CCTAGAAAAAGCGTGGGAAA	59.334	20	191	0	190
Unigene0015014	1	p2	(CT)6	12	25	36	CTAAAAGTCCAGACAACCTGCT	57.69	22	AAATCGAAAACCCTCCCAAG	60.291	20	145	0	144	CTAAAAGTCCAGACAACCTGCT	57.69	22	GGGAAAATCGAGCAGATCAC	59.635	20	177	0	176	CTAAAAGTCCAGACAACCTGCT	57.69	22	CCTAGAAAAAGCGTGGGAAA	59.334	20	191	0	190
Unigene0015020	1	p2	(CT)6	12	143	154	TCTTTGCATTGGCTTTAGGC	60.343	20	TGCACGATCTTACGAAATGG	59.688	20	256	64	319	TCTTTGCATTGGCTTTAGGC	60.343	20	ACGAAATGGGAGGATGTTGA	60.317	20	245	64	308	TCTTTGCATTGGCTTTAGGC	60.343	20	CGAAATGGGAGGATGTTGAC	60.317	20	244	64	307
Unigene0015023	1	p2	(GA)7	14	537	550	TGGGTATGCACTGTGGAGAG	59.701	20	TGATGCCATGAATCAGCAAT	60.041	20	258	510	767	TGGGTATGCACTGTGGAGAG	59.701	20	ACGCCTATAGCACGCTGTCT	60.067	20	193	510	702	TTTGGGTATGCACTGTGGAG	59.566	20	TGATGCCATGAATCAGCAAT	60.041	20	260	508	767
Unigene0015031	1	p2	(CT)8	16	1	16
Unigene0015034	1	p2	(CG)6	12	290	301	CAGGAGCTTCTCGTGTCCTC	60.135	20	TGATCGAAAACGTCAAAACG	59.706	20	229	127	355	CACCATCTGATTCCCCTCAT	59.737	20	CCCACGAAATTGGTAACGTC	60.227	20	224	244	467	CCTTCGTCTCTGCCATTTTC	59.813	20	CCGCCCTCTAACCCTTGTAT	60.332	20	249	163	411
Unigene0015053	1	p2	(AG)10	20	1315	1334
Unigene0015054	1	p3	(AAT)5	15	30	44
Unigene0015093	1	p2	(CT)8	16	63	78	CCTCACTTTCACCCATCGTT	59.966	20	CGGAAGTGGAGGAGTCGTAA	60.246	20	170	15	184	TCACTTTCACCCATCGTTCA	60.088	20	CGGAAGTGGAGGAGTCGTAA	60.246	20	168	17	184	CCTCACTTTCACCCATCGTT	59.966	20	CATGGTTGAAGGATTTCCCA	60.692	20	145	15	159
Unigene0015093	2	p3	(CTC)5	15	205	219	TTACGACTCCTCCACTTCCG	60.246	20	GTGAACAGCATCTGAAGCGA	60.144	20	211	165	375	GAATCAGGCATGATGAGCAA	59.763	20	TTGGCGATGACAGTTTCAAG	59.84	20	254	79	332	TTACGACTCCTCCACTTCCG	60.246	20	TTGGCGATGACAGTTTCAAG	59.84	20	168	165	332
Unigene0015096	1	p3	(AGC)7	21	1024	1044
Unigene0015097	1	p3	(TGC)7	21	1615	1635
Unigene0015117	1	p3	(GGA)7	21	4	24
Unigene0015118	1	p3	(GGA)7	21	4	24
Unigene0015121	1	p3	(GTG)6	18	1	18
Unigene0015123	1	p2	(CT)8	16	30	45	TTTCTTTTCCTTTAGGCTTTTGA	58.663	23	CAAGTCCTGTGGGTGTTCCT	60.002	20	202	0	201	TTTCTTTTCCTTTAGGCTTTTGA	58.663	23	GACGATCAAGTCCTGTGGGT	59.969	20	208	0	207	TTTCTTTTCCTTTAGGCTTTTGAG	59.493	24	CAAGTCCTGTGGGTGTTCCT	60.002	20	202	0	201
Unigene0015123	2	p3	(TGG)7	21	925	945
Unigene0015126	1	p2	(GA)6	12	1637	1648	AGGCAATGGCCAACATAGTC	59.962	20	GCTCTAGAGGCAGTGTGGCT	59.775	20	244	1600	1843	AGGCAATGGCCAACATAGTC	59.962	20	AGCTCTAGAGGCAGTGTGGC	59.775	20	245	1600	1844	ATGGCCAACATAGTCAAGGC	59.962	20	GCTCTAGAGGCAGTGTGGCT	59.775	20	239	1605	1843
Unigene0015127	1	p2	(GA)8	16	1497	1512
Unigene0015140	1	p2	(AT)6	12	74	85	AAATTTTGTTCATGGGGTCG	59.662	20	CCGGGACTACTAATGCTGCT	59.359	20	154	27	180	AAATTTTGTTCATGGGGTCG	59.662	20	GTGCCGGGACTACTAATGCT	59.222	20	157	27	183	CATGGGGTCGATCCAATTAT	59.463	20	CCGGGACTACTAATGCTGCT	59.359	20	144	37	180
Unigene0015140	2	p3	(CCA)6	18	187	204
Unigene0015141	1	p3	(GGT)6	18	1006	1023
Unigene0015158	1	p4	(AAAG)4	16	375	390	CCTAATAGCAACGGCAGCTC	60.003	20	AACTGGATGTTGTTGGCACA	60.008	20	202	227	428	CCTAATAGCAACGGCAGCTC	60.003	20	GCACAGGAGAAAACCCAGAA	60.232	20	187	227	413	CCTAATAGCAACGGCAGCTC	60.003	20	TGTTGTTGGCACAGGAGAAA	60.278	20	195	227	421
Unigene0015159	1	p4	(AAAG)4	16	496	511	CCTAATAGCAACGGCAGCTC	60.003	20	AACTGGATGTTGTTGGCACA	60.008	20	202	348	549	CCTAATAGCAACGGCAGCTC	60.003	20	GCACAGGAGAAAACCCAGAA	60.232	20	187	348	534	CCTAATAGCAACGGCAGCTC	60.003	20	TGTTGTTGGCACAGGAGAAA	60.278	20	195	348	542
Unigene0015169	1	p2	(TA)8	16	280	295	TCCATTTGCATGGCTCTTATC	60.052	21	TTTCTGGACCCTACCAAACG	59.964	20	139	189	327	TCCATTTGCATGGCTCTTATC	60.052	21	TACCCAATTACCCCACCAGA	60.044	20	180	189	368	CTCCATTTGCATGGCTCTTA	58.869	20	TTTCTGGACCCTACCAAACG	59.964	20	140	188	327
Unigene0015174	1	p3	(GCA)5	15	81	95	ATGGTTTTGAATGGAGCAGC	60.081	20	GAACGAAGTACAGCTTGCCC	59.882	20	238	44	281	ATGGTTTTGAATGGAGCAGC	60.081	20	ACATGAAGCATGGCAACAAA	60.119	20	215	44	258	TTGGCGTTCTGAATTTTGTG	59.706	20	GAACGAAGTACAGCTTGCCC	59.882	20	279	3	281
Unigene0015175	1	p2	(GA)8	16	2862	2877
Unigene0015179	1	p2	(GA)9	18	89	106	TTGCACAATGTTCTTTTGGG	59.561	20	GGAGCAATCAAGGGATCAAA	60.014	20	251	38	288	TTGCACAATGTTCTTTTGGG	59.561	20	TCCCCTCTATTTTTGGAGCA	59.64	20	265	38	302	TTGCACAATGTTCTTTTGGG	59.561	20	TTTTGGAGCAATCAAGGGAT	59.505	20	255	38	292
Unigene0015185	1	p2	(CT)6	12	848	859	CGCCGCTTTCCAAGTATAAA	60.218	20	CAGAAAAATTGGCGTACGTG	59.226	20	173	784	956	CGCCGCTTTCCAAGTATAAA	60.218	20	GCAACTTCACTCCCTTCACG	60.833	20	109	784	892	TCGCCGCTTTCCAAGTATAA	60.71	20	TCCCTTCACGTTTGGAACAT	60.353	20	100	783	882
Unigene0015186	1	p2	(CT)6	12	863	874	AAACCCAGTTGGGATTTTCC	60.032	20	CAGAAAAATTGGCGTACGTG	59.226	20	263	709	971	AAACCCAGTTGGGATTTTCC	60.032	20	GCAACTTCACTCCCTTCACG	60.833	20	199	709	907	CGCCGCTTTCCAAGTATAAA	60.218	20	CAGAAAAATTGGCGTACGTG	59.226	20	173	799	971
Unigene0015194	1	p2	(CT)7	14	113	126	CAAAGTCCCATTCCAACGAC	60.353	20	ACAGCCGGTAATGATAACGC	59.988	20	212	29	240	CAAAGTCCCATTCCAACGAC	60.353	20	TTGCCAGTCTCCTCCTCCTA	59.943	20	157	29	185	CAAAGTCCCATTCCAACGAC	60.353	20	CCTCCTTGATCATTGCCAGT	60.073	20	169	29	197
Unigene0015210	1	p2	(AG)7	14	730	743	AACCGCTGCAAAATTGATTC	60.081	20	ATTGTCCGAACTCGAACCC	59.918	19	105	677	781	CCGTCCATCTTTAATTCCCA	59.756	20	ATTGTCCGAACTCGAACCC	59.918	19	257	525	781	AACCGCTGCAAAATTGATTC	60.081	20	AATTGTCCGAACTCGAACCC	61.249	20	106	677	782
Unigene0015213	1	p2	(CT)7	14	90	103	CCCCTCAATCCTCCACTACA	59.92	20	TCCATGACAATGGGTTGAGA	59.893	20	145	46	190	TTCTGAACTTCAACTGGGCA	59.415	20	TCCATGACAATGGGTTGAGA	59.893	20	179	12	190	CCCCTCAATCCTCCACTACA	59.92	20	CCATGACAATGGGTTGAGAA	59.343	20	144	46	189
Unigene0015231	1	p2	(TC)6	12	75	86	CAATGTGGCCAGTGAGTACG	60.175	20	AGGAAAGGATTTGCGGTTTT	59.945	20	129	47	175	CAATGTGGCCAGTGAGTACG	60.175	20	AGGCAGAGAGGGAGAGAAGC	60.238	20	231	47	277	ATGTGGCCAGTGAGTACGTG	59.622	20	AGGAAAGGATTTGCGGTTTT	59.945	20	127	49	175
Unigene0015234	1	p2	(GA)9	18	2493	2510
Unigene0015248	1	p2	(CA)8	16	7	22
Unigene0015255	1	p2	(AG)10	20	1267	1286
Unigene0015258	1	p2	(GA)9	18	1	18
Unigene0015259	1	p2	(AG)9	18	1512	1529
Unigene0015282	1	p3	(CAT)5	15	658	672	AACCCCAGAAGCCTCATTCT	60.074	20	CGGAGGATGCAAGAGCTAAG	60.11	20	158	586	743	ACCCCAGAAGCCTCATTCTT	60.074	20	CGGAGGATGCAAGAGCTAAG	60.11	20	157	587	743	AACCCCAGAAGCCTCATTCT	60.074	20	GCATAAGCTAAAGCAAGCGG	60.137	20	175	586	760
Unigene0015298	1	p2	(CT)7	14	205	218	TAACGGCTAGAATTGGGGTG	59.953	20	CAGTACCCATCTTTTCCCCA	59.784	20	179	102	280	TAACGGCTAGAATTGGGGTG	59.953	20	TACCCATCTTTTCCCCACAC	59.647	20	176	102	277	TAACGGCTAGAATTGGGGTG	59.953	20	GTACCCATCTTTTCCCCACA	59.647	20	177	102	278
Unigene0015312	1	p3	(TTC)6	18	4	21
Unigene0015312	2	p2	(GA)6	12	291	302	AGATACAAGCCGAGAAGCCA	59.978	20	TCCTTCGTTTCCATTTAACCA	59.438	21	118	213	330	TGAGGAAGGGTGTAGTTGGG	59.959	20	TCCTTCGTTTCCATTTAACCA	59.438	21	150	181	330	GGTTGGGAAAAGGGTTTGTT	60.068	20	TCCTTCGTTTCCATTTAACCA	59.438	21	228	103	330
Unigene0015313	1	p3	(TTC)5	15	1296	1310
Unigene0015335	1	p2	(AT)6	12	1519	1530	ATGATCTCCATGGGCAATTC	59.715	20	GTGGGTTTTGGTTCTTCAGC	59.574	20	268	1399	1666	TGATCTCCATGGGCAATTCT	60.426	20	GTGGGTTTTGGTTCTTCAGC	59.574	20	267	1400	1666	AGATGATCTCCATGGGCAAT	59.321	20	GTGGGTTTTGGTTCTTCAGC	59.574	20	270	1397	1666
Unigene0015339	1	p2	(AG)8	16	1553	1568
Unigene0015341	1	p2	(GA)7	14	153	166	CAAATGGTGCGGTCTCAAAT	60.894	20	TTTATGCCAACCGAAAAACC	59.81	20	160	31	190	CCCACTGGTGGTCTTTGAGA	61.101	20	TTTATGCCAACCGAAAAACC	59.81	20	181	10	190	CTTTGAGACCAAATGGTGCG	61.598	20	TTTATGCCAACCGAAAAACC	59.81	20	169	22	190
Unigene0015348	1	p3	(CAT)5	15	1059	1073	CCTGAAATCGCCACAAGTTT	60.11	20	TTCCTTTGGAGATGACCAGG	60.042	20	199	906	1104	TCCGCATCTTAAATGGCTTC	60.175	20	TTCCTTTGGAGATGACCAGG	60.042	20	110	995	1104	TCCGCATCTTAAATGGCTTC	60.175	20	GTGGATCTGCTCCAACCAAT	59.934	20	261	995	1255
Unigene0015350	1	p3	(CTT)6	18	134	151	GCATCTTCCTCTGCCTGTTC	59.957	20	TTGCCCAGAAAGAGAGCAAT	59.955	20	247	26	272	GCATCTTCCTCTGCCTGTTC	59.957	20	GATTTTGGAGTTGCCCAGAA	60.051	20	257	26	282	GCATCTTCCTCTGCCTGTTC	59.957	20	AGTTGCCCAGAAAGAGAGCA	60.134	20	249	26	274
Unigene0015364	1	p2	(TC)9	18	1	18
Unigene0015372	1	p3	(TGG)6	18	509	526	CACCACATTGTTGTTCTGCC	60.008	20	TTCCACCTTCTTCTCACGCT	59.989	20	196	381	576	CACCACATTGTTGTTCTGCC	60.008	20	CTTCCACCTTCTTCTCACGC	59.989	20	197	381	577	GACTGATTTTGGTTGCGGTT	59.978	20	TTCCACCTTCTTCTCACGCT	59.989	20	111	466	576
Unigene0015372	2	p2	(AG)7	14	758	771	GCGTGAGAAGAAGGTGGAAG	59.989	20	CGATCTGAATACCCAAACGG	60.323	20	274	558	831	AGCGTGAGAAGAAGGTGGAA	59.989	20	CGATCTGAATACCCAAACGG	60.323	20	275	557	831	GCGTGAGAAGAAGGTGGAAG	59.989	20	CCGATCTGAATACCCAAACG	60.323	20	275	558	832
Unigene0015373	1	p3	(TGG)6	18	789	806	TGATAAGGCGGTGTTGCATA	60.096	20	TTCCACCTTCTTCTCACGCT	59.989	20	209	648	856	TGATAAGGCGGTGTTGCATA	60.096	20	CTTCCACCTTCTTCTCACGC	59.989	20	210	648	857	GGTTGAATTGCAGGCTGTTT	60.118	20	TTCCACCTTCTTCTCACGCT	59.989	20	119	738	856
Unigene0015373	2	p2	(AG)7	14	1038	1051	GCGTGAGAAGAAGGTGGAAG	59.989	20	CGATCTGAATACCCAAACGG	60.323	20	274	838	1111	AGCGTGAGAAGAAGGTGGAA	59.989	20	CGATCTGAATACCCAAACGG	60.323	20	275	837	1111	GCGTGAGAAGAAGGTGGAAG	59.989	20	CCGATCTGAATACCCAAACG	60.323	20	275	838	1112
Unigene0015378	1	p2	(TC)8	16	1024	1039	CTTGGCTTCATCAGCATTCA	59.948	20	CCATTGCACCTTCCAAATTC	60.309	20	271	831	1101	CTTGGCTTCATCAGCATTCA	59.948	20	CAAATTCTTGGGCCACTCTC	59.67	20	258	831	1088	CTTGGCTTCATCAGCATTCA	59.948	20	AAATTCTTGGGCCACTCTCA	59.67	20	257	831	1087
Unigene0015382	1	p2	(GA)8	16	1	16
Unigene0015383	1	p2	(GA)9	18	622	639
Unigene0015396	1	p2	(GT)6	12	287	298
Unigene0015401	1	p2	(TC)6	12	69	80	CTGCGGCTCACTTGACAGTA	60.199	20	AAACTTACCGGAGCAGAGCA	60.015	20	205	9	213	CTGCGGCTCACTTGACAGTA	60.199	20	AGCAAGAGAATCGACCTGGA	59.95	20	113	9	121	CTGCGGCTCACTTGACAGTA	60.199	20	GAGCAAGAGAATCGACCTGG	59.95	20	114	9	122
Unigene0015402	1	p2	(TC)6	12	69	80	CTGCGGCTCACTTGACAGTA	60.199	20	AAACTTACCGGAGCAGAGCA	60.015	20	205	9	213	CTGCGGCTCACTTGACAGTA	60.199	20	AGCAAGAGAATCGACCTGGA	59.95	20	113	9	121	CTGCGGCTCACTTGACAGTA	60.199	20	GAGCAAGAGAATCGACCTGG	59.95	20	114	9	122
Unigene0015406	1	p3	(TGC)5	15	742	756	CTGCCTTGGACATGTGAGAA	59.831	20	GTGCTTTCCATGCTTTCCAT	60.081	20	266	644	909	TTTATCTTCAGGGGGTGGTG	59.784	20	GTGCTTTCCATGCTTTCCAT	60.081	20	211	699	909	CTGCATACCATATTCCCGCT	59.945	20	AACTTTCCATGGTGCTGCTT	59.74	20	232	626	857
Unigene0015407	1	p3	(TGC)5	15	397	411	ATCCCCAACAAGGTTATCCC	59.881	20	AACTTTCCATGGTGCTGCTT	59.74	20	253	260	512	ATCCCCAACAAGGTTATCCC	59.881	20	AAACTTTCCATGGTGCTGCT	59.74	20	254	260	513	CATGGGTATCCACCACAACA	60.088	20	TATTGACCACCACCATGAGC	59.374	20	257	220	476
Unigene0015437	1	p4	(CAAT)4	16	330	345	ACGATTTCAAAGCAAAACGG	60.11	20	GCAGAAGTCCTTCGATGAGG	59.95	20	172	307	478	TTCAAAGCACATCCGTACCA	60.111	20	GCAGAAGTCCTTCGATGAGG	59.95	20	240	239	478	ACGATTTCAAAGCAAAACGG	60.11	20	GGTCACGTGGAAAGAAGGAA	60.088	20	250	307	556
Unigene0015438	1	p4	(CAAT)4	16	149	164	CGTTGCACGCGACTGTATAA	60.858	20	GCAGAAGTCCTTCGATGAGG	59.95	20	231	67	297	CGTTGCACGCGACTGTATAA	60.858	20	CTGCATCTTCCACAAGCAGA	60.136	20	246	67	312	CGTTGCACGCGACTGTATAA	60.858	20	GTTGCCATAAGGACGGTGTT	59.859	20	133	67	199
Unigene0015446	1	p3	(TCT)6	18	303	320	CTTCCAGCTGATTCTGGCAT	60.362	20	GCCTAGTCTACGGCCCAAAT	60.471	20	149	218	366	GGTGGGAGAGACCTCTGATG	59.638	20	GCCTAGTCTACGGCCCAAAT	60.471	20	230	137	366	GGGTGGGAGAGACCTCTGAT	60.469	20	GCCTAGTCTACGGCCCAAAT	60.471	20	231	136	366
Unigene0015447	1	p3	(TCT)6	18	398	415	CTTCCAGCTGATTCTGGCAT	60.362	20	GCCTAGTCTACGGCCCAAAT	60.471	20	149	313	461	GGTGGGAGAGACCTCTGATG	59.638	20	GCCTAGTCTACGGCCCAAAT	60.471	20	230	232	461	GGGTGGGAGAGACCTCTGAT	60.469	20	GCCTAGTCTACGGCCCAAAT	60.471	20	231	231	461
Unigene0015452	1	p2	(AG)8	16	8	23
Unigene0015452	2	p2	(GA)9	18	314	331
Unigene0015453	1	p3	(GGT)5	15	442	456	GTGATTGAACTCCGGTGGAT	59.786	20	AGGGTCTGATTCCGTTTGTG	59.966	20	261	410	670	GTGATTGAACTCCGGTGGAT	59.786	20	ATTCCGTTTGTGTACAGGGC	59.859	20	253	410	662	CAAACCGGTGATTGAACTCC	60.353	20	AGGGTCTGATTCCGTTTGTG	59.966	20	268	403	670
Unigene0015456	1	p2	(TC)6	12	43	54	CCCTCATCTCCAAAACCAAA	59.903	20	ATGGCTACTGCAGCCTTGTT	59.904	20	277	4	280	CCCTCATCTCCAAAACCAAA	59.903	20	AAAAGAAGTGGCGGTTGTTG	60.147	20	208	4	211	CCCTCATCTCCAAAACCAAA	59.903	20	CAAAAGAAGTGGCGGTTGTT	60.147	20	209	4	212
Unigene0015461	1	p3	(ATA)6	18	459	476	AACCTGGAGTGAGGGTGATG	59.962	20	TTGTCGTTGTTGATTTTGTTGA	59.108	22	173	339	511	AACCTGGAGTGAGGGTGATG	59.962	20	TGTCGTTGTTGATTTTGTTGAA	59.108	22	172	339	510	CAACCTGGAGTGAGGGTGAT	59.962	20	TTGTCGTTGTTGATTTTGTTGA	59.108	22	174	338	511
Unigene0015462	1	p3	(ATA)6	18	571	588	AACCTGGAGTGAGGGTGATG	59.962	20	TTGTCGTTGTTGATTTTGTTGA	59.108	22	173	451	623	AACCTGGAGTGAGGGTGATG	59.962	20	TGTCGTTGTTGATTTTGTTGAA	59.108	22	172	451	622	CAACCTGGAGTGAGGGTGAT	59.962	20	TTGTCGTTGTTGATTTTGTTGA	59.108	22	174	450	623
Unigene0015463	1	p2	(TC)9	18	1	18
Unigene0015463	2	p4	(TTTC)4	16	175	190	GTCAGCGACTCTCCTCCTTG	60.135	20	GGCATGCAAATTCTTGGTTT	59.945	20	201	66	266	GTCAGCGACTCTCCTCCTTG	60.135	20	TGGACGTAATAGGCATGCAA	60.096	20	212	66	277	GTCAGCGACTCTCCTCCTTG	60.135	20	GGGAGATGGGTTTTGGGTAT	59.881	20	159	66	224
Unigene0015466	1	p3	(GAA)5	15	772	786
Unigene0015475	1	p2	(TC)7	14	1	14
Unigene0015478	1	p4	(GATC)4	16	261	276	TAGGCTCAACATTTGGAGGG	60.066	20	ACCCACCTAGGGTTTCGTTC	60.225	20	226	102	327	GGCAGCAATTCTGAACCATT	60.081	20	AGAAAATTCTCGCTCCCCTC	59.789	20	247	140	386	AGCAATTCTGAACCATTGGC	60.081	20	AGAAAATTCTCGCTCCCCTC	59.789	20	244	143	386
Unigene0015489	1	p3	(ACC)6	18	582	599	CTTCTCTTGGCTGCTGCTCT	60.035	20	GGGATCGAAATTTCTGACGA	60.014	20	241	509	749	TGGCTGCTGCTCTTTATCCT	60.118	20	GGGATCGAAATTTCTGACGA	60.014	20	234	516	749	GACTTTCGCGATTCGATCAT	60.185	20	GGGATCGAAATTTCTGACGA	60.014	20	263	487	749
Unigene0015490	1	p2	(AT)6	12	20	31
Unigene0015490	2	p2	(GA)8	16	1159	1174
Unigene0015491	1	p2	(AT)6	12	20	31
Unigene0015491	2	p2	(GA)8	16	1352	1367
Unigene0015492	1	p2	(AG)7	14	101	114	AATATCATCAGCCACCACCC	59.635	20	GGTTTTTGGGTTGACGTTTG	60.241	20	176	9	184	AATATCATCAGCCACCACCC	59.635	20	TGCATTACGAGGTTTTTGGG	60.856	20	186	9	194	CAGCAAACCCCAAACAAAAA	60.866	20	AGGTGATCAAAAGGATGGCA	60.461	20	268	28	295
Unigene0015526	1	p2	(TC)6	12	1	12
Unigene0015534	1	p3	(AAG)7	21	735	755
Unigene0015539	1	p4	(ATAA)4	16	150	165	CCTCGTTTCTCTCGTCAACC	59.844	20	CCCCCTTCACTAATCAGCTC	58.741	20	273	27	299	CCTCGTTTCTCTCGTCAACC	59.844	20	CCCCCTTCACTAATCAGCTCT	59.721	21	273	27	299	TGACCTCGTTTCTCTCGTCA	59.545	20	CCCCCTTCACTAATCAGCTC	58.741	20	276	24	299
Unigene0015554	1	p2	(GA)9	18	1105	1122
Unigene0015559	1	p2	(AG)8	16	5	20
Unigene0015567	1	p2	(TA)7	14	106	119	CTGGGGAGAAGAAGGAGCTT	59.95	20	GAAAGAGAGTTGGCAGTGGC	59.997	20	136	67	202	CTGGGGAGAAGAAGGAGCTT	59.95	20	GTTTCTCAGCAGTGGAAGCC	59.997	20	271	67	337	CTGGGGAGAAGAAGGAGCTT	59.95	20	AGCCCTGATTGGTGTAGTGG	59.989	20	255	67	321
Unigene0015567	2	p2	(TC)9	18	2034	2051	TTGCATTTGTTGAGGCTTGA	60.379	20	ATCTTGCCATAGGCACTGGA	60.624	20	246	1939	2184	TTGCATTTGTTGAGGCTTGA	60.379	20	ACCATGCAATTCAAACATGG	59.251	20	191	1939	2129	TATGGAGAGGCAGTGCAAGA	59.547	20	ACCATGCAATTCAAACATGG	59.251	20	278	1852	2129
Unigene0015568	1	p2	(TA)7	14	106	119	CTGGGGAGAAGAAGGAGCTT	59.95	20	GAAAGAGAGTTGGCAGTGGC	59.997	20	136	67	202	ATCTGGGGAGAAGAAGGAGC	59.778	20	GAAAGAGAGTTGGCAGTGGC	59.997	20	138	65	202	TGGGGAGAAGAAGGAGCTTT	60.319	20	GAAAGAGAGTTGGCAGTGGC	59.997	20	135	68	202
Unigene0015568	2	p2	(TC)9	18	1770	1787	TTGCATTTGTTGAGGCTTGA	60.379	20	ATCTTGCCATAGGCACTGGA	60.624	20	246	1675	1920	TTGCATTTGTTGAGGCTTGA	60.379	20	ACCATGCAATTCAAACATGG	59.251	20	191	1675	1865	TATGGAGAGGCAGTGCAAGA	59.547	20	ACCATGCAATTCAAACATGG	59.251	20	278	1588	1865
Unigene0015569	1	p2	(TA)7	14	106	119	CTGGGGAGAAGAAGGAGCTT	59.95	20	GAAAGAGAGTTGGCAGTGGC	59.997	20	136	67	202	CTGGGGAGAAGAAGGAGCTT	59.95	20	GTTTCTCAGCAGTGGAAGCC	59.997	20	271	67	337	CTGGGGAGAAGAAGGAGCTT	59.95	20	AGCCCTGATTGGTGTAGTGG	59.989	20	255	67	321
Unigene0015569	2	p2	(TC)9	18	2370	2387	TTGCATTTGTTGAGGCTTGA	60.379	20	ATCTTGCCATAGGCACTGGA	60.624	20	246	2275	2520	TTGCATTTGTTGAGGCTTGA	60.379	20	ACCATGCAATTCAAACATGG	59.251	20	191	2275	2465	TATGGAGAGGCAGTGCAAGA	59.547	20	ACCATGCAATTCAAACATGG	59.251	20	278	2188	2465
Unigene0015570	1	p2	(TA)7	14	106	119	CTGGGGAGAAGAAGGAGCTT	59.95	20	GAAAGAGAGTTGGCAGTGGC	59.997	20	136	67	202	CTGGGGAGAAGAAGGAGCTT	59.95	20	GTTTCTCAGCAGTGGAAGCC	59.997	20	271	67	337	CTGGGGAGAAGAAGGAGCTT	59.95	20	AGCCCTGATTGGTGTAGTGG	59.989	20	255	67	321
Unigene0015570	2	p2	(TC)9	18	2551	2568	TTGCATTTGTTGAGGCTTGA	60.379	20	ATCTTGCCATAGGCACTGGA	60.624	20	246	2456	2701	TTGCATTTGTTGAGGCTTGA	60.379	20	ACCATGCAATTCAAACATGG	59.251	20	191	2456	2646	TATGGAGAGGCAGTGCAAGA	59.547	20	ACCATGCAATTCAAACATGG	59.251	20	278	2369	2646
Unigene0015571	1	p2	(TA)7	14	106	119	CTGGGGAGAAGAAGGAGCTT	59.95	20	GAAAGAGAGTTGGCAGTGGC	59.997	20	136	67	202	CTGGGGAGAAGAAGGAGCTT	59.95	20	GTTTCTCAGCAGTGGAAGCC	59.997	20	271	67	337	CTGGGGAGAAGAAGGAGCTT	59.95	20	AGCCCTGATTGGTGTAGTGG	59.989	20	255	67	321
Unigene0015571	2	p2	(TC)9	18	2218	2235	TTGCATTTGTTGAGGCTTGA	60.379	20	ATCTTGCCATAGGCACTGGA	60.624	20	246	2123	2368	TTGCATTTGTTGAGGCTTGA	60.379	20	ACCATGCAATTCAAACATGG	59.251	20	191	2123	2313	TATGGAGAGGCAGTGCAAGA	59.547	20	ACCATGCAATTCAAACATGG	59.251	20	278	2036	2313
Unigene0015573	1	p2	(GA)7	14	949	962	GTTTGTGACGGAGAAAGGGA	60.088	20	GTTGAGGCTGACCTGACCAT	60.12	20	176	866	1041	GCAGAGAGGCGAGTAACAGG	60.156	20	GTTGAGGCTGACCTGACCAT	60.12	20	267	775	1041	GAGTTTCGAGCATGGTAGCC	59.843	20	GTTGAGGCTGACCTGACCAT	60.12	20	245	797	1041
Unigene0015591	1	c	(GT)8gcgcgtgtgtgtgcgtgt(GA)7gccaccaccacagaccaccaccgccactccaatatgttgaacc(AG)6	103	8	110
Unigene0015607	1	p2	(CT)6	12	191	202	GATAGGCCCCTTTTGGTCTC	59.903	20	TTTGAGATCCTTGGGATTGG	59.864	20	278	148	425	TCTCGCTCTCTGCTCAACAA	60.008	20	TTTGACGAGCGACTAAAGCA	59.752	20	275	124	398	TCTCGCTCTCTGCTCAACAA	60.008	20	GAGCGACTAAAGCAGGGAGA	59.717	20	269	124	392
Unigene0015608	1	p2	(CT)6	12	191	202	TCTCGCTCTCTGCTCAACAA	60.008	20	ATCATTTTGAGGCCCCTTCT	59.903	20	274	124	397	TCTCGCTCTCTGCTCAACAA	60.008	20	TTTGAGATCCTTGGGATTGG	59.864	20	249	124	372	GAAAGATAGGCCCCTTTTGG	59.903	20	ATCATTTTGAGGCCCCTTCT	59.903	20	254	144	397
Unigene0015620	1	p3	(CTT)5	15	132	146	CCCACGAACCAGTCTTCATT	59.966	20	CGCCTGGAACACCATTAGTT	59.993	20	231	58	288	CCCACGAACCAGTCTTCATT	59.966	20	TTGCTGTGTCGATTTCTTCG	59.988	20	176	58	233	CCCACGAACCAGTCTTCATT	59.966	20	AGAAATCTTCGCCTGGAACA	59.813	20	240	58	297
Unigene0015625	1	p3	(GCA)6	18	1	18
Unigene0015626	1	p2	(CA)7	14	10	23
Unigene0015627	1	p2	(CA)7	14	10	23
Unigene0015627	2	p3	(CAG)5	15	817	831
Unigene0015628	1	p2	(CT)6	12	97	108	GCTCACATCTCACCTCTCCC	59.799	20	TACGAACACCACGTTTTGGA	60.004	20	270	69	338	AAAGAAAAAGCCCCAGGAAA	60.048	20	CTGGGGGTGAGATTGTTGTT	59.82	20	183	3	185	AAAGAAAAAGCCCCAGGAAA	60.048	20	GTTGAGAGGAGGGAGCAATG	59.803	20	136	3	138
Unigene0015629	1	p2	(CT)6	12	97	108	GCTCACATCTCACCTCTCCC	59.799	20	TACGAACACCACGTTTTGGA	60.004	20	270	69	338	AAAGAAAAAGCCCCAGGAAA	60.048	20	CTGGGGGTGAGATTGTTGTT	59.82	20	183	3	185	AAAGAAAAAGCCCCAGGAAA	60.048	20	GTTGAGAGGAGGGAGCAATG	59.803	20	136	3	138
Unigene0015630	1	p2	(CT)6	12	97	108	GCTCACATCTCACCTCTCCC	59.799	20	TACGAACACCACGTTTTGGA	60.004	20	270	69	338	AAAGAAAAAGCCCCAGGAAA	60.048	20	CTGGGGGTGAGATTGTTGTT	59.82	20	183	3	185	AAAGAAAAAGCCCCAGGAAA	60.048	20	GTTGAGAGGAGGGAGCAATG	59.803	20	136	3	138
Unigene0015639	1	p2	(AG)7	14	2988	3001	TACGAGAGCGCTGAGTCTGA	60.032	20	TCTTGAATCTTGATTCCCCG	60.006	20	155	2874	3028	TACGAGAGCGCTGAGTCTGA	60.032	20	TGAATCTTGATTCCCCGTTC	59.871	20	152	2874	3025	TGATGGTGAATACGAGAGCG	59.823	20	TCTTGAATCTTGATTCCCCG	60.006	20	165	2864	3028
Unigene0015648	1	c	(GA)6atggagaaagcgatcaacagacagagagtcttgctcgaacatcttcgcc(CTT)5	76	185	260	ATTCACCTCATCGCCCATAC	59.78	20	CATTGTGCAGTCCGATATGC	60.104	20	259	125	383	ATTCACCTCATCGCCCATAC	59.78	20	GCATTGTGCAGTCCGATATG	60.104	20	260	125	384	ATTCACCTCATCGCCCATAC	59.78	20	CTGTCTCCGGCTAAGCAGAC	60.156	20	187	125	311
Unigene0015650	1	p3	(TCA)5	15	170	184	CAACAACCACCTGCATCAAC	60.008	20	TGTGGACCTGTGGTGGTAAA	59.848	20	267	8	274	CAACAACCACCTGCATCAAC	60.008	20	TTGTGGACCTGTGGTGGTAA	59.848	20	268	8	275	ATCAACAACCACCTGCATCA	59.967	20	TGTGGACCTGTGGTGGTAAA	59.848	20	269	6	274
Unigene0015651	1	p2	(AG)9	18	1485	1502
Unigene0015652	1	p2	(AG)9	18	899	916
Unigene0015668	1	p2	(TC)8	16	36	51	AAAGCCTCCACATTCACCAC	59.973	20	TGAGAGAGAAATGGTGAGGAAA	58.909	22	243	9	251	AAAGCCTCCACATTCACCAC	59.973	20	GAGTGAGAGAGAAATGGTGAGGA	59.87	23	246	9	254	AAAGCCTCCACATTCACCAC	59.973	20	GTGAGAGAGAAATGGTGAGGAAA	59.743	23	244	9	252
Unigene0015672	1	p3	(GGC)5	15	25	39	TCTGCTGGGGGTAGTAATGA	58.173	20	CCACTGTTCCAACCTGATCC	60.363	20	242	0	241	TCTGCTGGGGGTAGTAATGA	58.173	20	TGTTCCACTGTTCCAACCTG	59.565	20	246	0	245	TCTGCTGGGGGTAGTAATGA	58.173	20	TTCCAACCTGATCCTTGGTT	59.381	20	236	0	235
Unigene0015677	1	c	(AG)6gggtataaaagatttgattgacagacagagtataacgtt(TC)8tagaagata(TC)6	88	129	216	GAGGCCCAGAAATCATGAAA	60.014	20	CGAAAATACCACACAAAGGTGA	59.898	22	182	83	264	ATCATTCAACAGAGGCCCAG	60.073	20	CGAAAATACCACACAAAGGTGA	59.898	22	193	72	264	GACTTGGGAATGGACTGGAA	59.903	20	CGAAAATACCACACAAAGGTGA	59.898	22	250	15	264
Unigene0015687	1	c	(ATG)6acgatcacagtactgataaacaagaagatgaacacacaaaacatcgttatgg(TGA)5	85	1	85
Unigene0015701	1	p2	(AG)7	14	1464	1477	TAGGCGGTGTTTAGGAGTGG	60.125	20	GCACCAAATTGGGTCTTCTC	59.532	20	198	1326	1523	GCGGTGTTTAGGAGTGGAAT	59.056	20	GCACCAAATTGGGTCTTCTC	59.532	20	195	1329	1523	TAGGCGGTGTTTAGGAGTGG	60.125	20	TGGGTCTTCTCTCTCATGCTC	59.545	21	189	1326	1514
Unigene0015709	1	p2	(AG)9	18	1	18
Unigene0015710	1	p2	(TC)10	20	1	20
Unigene0015713	1	c	(GT)6gcgcgtgtgtgttacaccgaattttagatttaaatgataatttaatgtttcctata(TG)6	80	244	323	TTCAGGATATGCCTTTTGCC	60.038	20	ACATGCGCAATTCAAAAATG	59.567	20	250	133	382	GAGGGGAGAGCAGAGGAAAC	60.336	20	CTACATCCATGATGGGAGGG	60.15	20	272	196	467	CAGGATATGCCTTTTGCCAT	59.923	20	ACATGCGCAATTCAAAAATG	59.567	20	248	135	382
Unigene0015718	1	p2	(AG)9	18	1039	1056
Unigene0015724	1	p2	(TC)6	12	165	176	CCATCTCCTCAATATTTGCCA	59.908	21	TCGAAGATGAATTTTTCGGG	60.009	20	278	38	315	CACCCTTCTCCTCCTCTTTG	58.863	20	TCGAAGATGAATTTTTCGGG	60.009	20	183	133	315	CACCCTTCTCCTCCTCTTTGT	59.725	21	TCGAAGATGAATTTTTCGGG	60.009	20	183	133	315
Unigene0015733	1	p2	(AG)6	12	2148	2159
Unigene0015794	1	p3	(TCA)6	18	1695	1712	ATGCTCAGTTTCAGTTCCGC	60.406	20	GGCAGGTTCGAGAAGAAGAA	59.55	20	200	1663	1862	GTCCTGCATTTTGAGCTCGT	60.406	20	GGCAGGTTCGAGAAGAAGAA	59.55	20	267	1596	1862	ATGCTCAGTTTCAGTTCCGC	60.406	20	GGACTAAGGCAGGTTCGAGA	59.43	20	207	1663	1869
Unigene0015796	1	p2	(TG)6	12	369	380	CTTCCACTGAGCTCACCTCC	59.986	20	TGAAAATGCTTGAGACGACG	59.988	20	175	265	439	CTTCCACTGAGCTCACCTCC	59.986	20	GCTCGAGCCTATGAAAATGC	59.951	20	186	265	450	TCACCTCCATTTCCATAGCC	59.894	20	TGAAAATGCTTGAGACGACG	59.988	20	163	277	439
Unigene0015813	1	p2	(CA)6	12	245	256	TCTCTGGAATGGAAAGGGTG	60.042	20	AAGACAAAGGATGAGACAAGCA	58.983	22	174	117	290	TGGAATGGAAAGGGTGGTAG	59.784	20	AAGACAAAGGATGAGACAAGCA	58.983	22	170	121	290	CTGGAATGGAAAGGGTGGTA	59.784	20	AAGACAAAGGATGAGACAAGCA	58.983	22	171	120	290
Unigene0015825	1	p2	(GA)8	16	1805	1820
Unigene0015826	1	p2	(GA)10	20	2084	2103
Unigene0015838	1	p2	(GA)10	20	1	20
Unigene0015849	1	p2	(AG)8	16	2793	2808
Unigene0015856	1	p2	(TC)6	12	1294	1305	CAGCATGGCTAGGGTTTGTT	60.132	20	GGGTCTGAGCAACCACATTT	59.973	20	241	1202	1442	AACAGCATGGCTAGGGTTTG	60.132	20	GGGTCTGAGCAACCACATTT	59.973	20	243	1200	1442	ACTTCGCACGGTCTTTGAAT	59.74	20	GGGTCTGAGCAACCACATTT	59.973	20	186	1257	1442
Unigene0015857	1	p2	(TC)6	12	1252	1263	CAGCATGGCTAGGGTTTGTT	60.132	20	GGGTCTGAGCAACCACATTT	59.973	20	241	1160	1400	AACAGCATGGCTAGGGTTTG	60.132	20	GGGTCTGAGCAACCACATTT	59.973	20	243	1158	1400	ACTTCGCACGGTCTTTGAAT	59.74	20	GGGTCTGAGCAACCACATTT	59.973	20	186	1215	1400
Unigene0015879	1	p6	(AAGCCC)4	24	586	609	GGGAGGAAGAGGATCTGGAC	60.012	20	CGACTGCCATTCCTGAAAAT	60.074	20	223	480	702	CAAATCAGTTTGAGGGGGAA	59.903	20	CGACTGCCATTCCTGAAAAT	60.074	20	186	517	702	GAGGGGGAACCATTTCATCT	60.133	20	CGACTGCCATTCCTGAAAAT	60.074	20	175	528	702
Unigene0015880	1	p3	(AGA)7	21	1358	1378
Unigene0015882	1	p3	(AGA)7	21	1003	1023
Unigene0015883	1	p3	(AGA)7	21	810	830
Unigene0015887	1	p2	(AG)9	18	1	18
Unigene0015888	1	p2	(AG)9	18	2	19
Unigene0015897	1	p3	(CAG)5	15	696	710
Unigene0015898	1	p3	(CAG)5	15	923	937
Unigene0015899	1	p3	(CAG)5	15	814	828
Unigene0015900	1	p2	(GA)6	12	1125	1136	AGGGTCAAGTCAGGTCGAGA	59.835	20	TCACACTTCCACTCACCTCG	59.864	20	111	1102	1212	GAGGGTCAAGTCAGGTCGAG	59.835	20	TAGCCCTCACCCTCTCACAC	60.261	20	126	1101	1226	AGGGTCAAGTCAGGTCGAGA	59.835	20	TAGCCCTCACCCTCTCACAC	60.261	20	125	1102	1226
Unigene0015925	1	p2	(AC)6	12	227	238	AAACCCTCAAATCAATGGCA	60.309	20	AACAAGGGAAATAGGCAGCA	59.708	20	264	17	280	AAACCCTCAAATCAATGGCA	60.309	20	AAGGGAAATAGGCAGCACAG	59.336	20	261	17	277	AAACCCTCAAATCAATGGCA	60.309	20	ACAAGGGAAATAGGCAGCAC	59.198	20	263	17	279
Unigene0015926	1	p2	(TC)6	12	223	234	CCATCGCCATCTCACTCTTT	60.218	20	ATAGAAGAGCTCGTCGGCAG	59.74	20	114	167	280	GGAAGGAGAACAGCGAAAGA	59.55	20	GGAGAGGCGAGGAGAGAGAT	60.058	20	201	122	322	CCATCGCCATCTCACTCTTT	60.218	20	GGAAGTGCTGGAGGAAGCTA	59.574	20	195	167	361
Unigene0015933	1	p3	(TTC)5	15	382	396	TGCCGTTTAGGAGGTACTGG	60.125	20	AGCAGGGTGCTGCAGTATTT	59.904	20	238	231	468	ATCCAAAGCGAAGTCTTCCA	59.813	20	CTACGCCAAAGAGCACAACA	60.05	20	258	338	595	ATCCAAAGCGAAGTCTTCCA	59.813	20	AGCAGGGTGCTGCAGTATTT	59.904	20	131	338	468
Unigene0015957	1	p2	(AG)9	18	1	18
Unigene0015978	1	p3	(AAG)5	15	533	547	GGATACGGATACGGATGGTG	60.036	20	AAACGTCTCCTAATCCGCCT	60.096	20	230	407	636	TGGATACGGATACGGATGGT	60.036	20	AAACGTCTCCTAATCCGCCT	60.096	20	231	406	636	GGATACGGATACGGATGGTG	60.036	20	TCCTAATCCGCCTGTCTTTG	60.206	20	223	407	629
Unigene0015983	1	p2	(TA)6	12	1	12
Unigene0015984	1	p2	(TA)6	12	1	12
Unigene0015995	1	p3	(ATG)5	15	1909	1923	CCCATGCTACTGTTGTGGTG	60.025	20	TTGTCTCAGAGCAGCAAGGA	59.855	20	107	1876	1982	CACCCATGCTACTGTTGTGG	60.025	20	TTGTCTCAGAGCAGCAAGGA	59.855	20	109	1874	1982	TTCCAAGCCCTAGAAGCAGA	60.088	20	TTGTCTCAGAGCAGCAAGGA	59.855	20	230	1753	1982
Unigene0015997	1	p2	(AT)7	14	2392	2405	CTCAAGCTGGGTAGGGATCA	60.21	20	ATCATGCCAATCATGAACCA	59.738	20	237	2202	2438	CAACTCAAGCTGGGTAGGGA	60.246	20	CATCATGCCAATCATGAACC	59.738	20	241	2199	2439	CAACTCAAGCTGGGTAGGGA	60.246	20	ATCATGCCAATCATGAACCA	59.738	20	240	2199	2438
Unigene0016004	1	p5	(CGTAT)4	20	79	98	TCCTAGCCGTATTCGTATCCTT	59.166	22	TGTCAGCAAGTAGTCTCGGC	59.191	20	187	44	230	CCTAGCCGTATTCGTATCCTTTT	59.906	23	TGTCAGCAAGTAGTCTCGGC	59.191	20	186	45	230	TCCTAGCCGTATTCGTATCCT	57.874	21	TGTCAGCAAGTAGTCTCGGC	59.191	20	187	44	230
Unigene0016013	1	p3	(GAG)7	21	1292	1312
Unigene0016014	1	p3	(GAG)7	21	1420	1440
Unigene0016015	1	p3	(GGA)6	18	1	18
Unigene0016020	1	c	(GA)7gtttgagagagagaaaatagagtt(AG)6	50	41	90	TGTCAGCTTGTAGTTGCAGAGA	58.877	22	ACAGATCCTCCACCTGCATC	60.08	20	219	5	223	TGTCAGCTTGTAGTTGCAGAGAA	60.239	23	ACAGATCCTCCACCTGCATC	60.08	20	219	5	223	TTGTCAGCTTGTAGTTGCAGAGA	60.239	23	ACAGATCCTCCACCTGCATC	60.08	20	220	4	223
Unigene0016024	1	p4	(CTTC)4	16	213	228	CAACACAAACTCCCAAGCAA	59.734	20	GCTTCAGCATGGAAACCCTA	60.214	20	260	83	342	AGCAACACAAACTCCCAAGC	60.299	20	GCTTCAGCATGGAAACCCTA	60.214	20	262	81	342	CAACACAAACTCCCAAGCAA	59.734	20	AGTATGGGCTTCAGCATGGA	60.624	20	267	83	349
Unigene0016030	1	p2	(AG)9	18	1075	1092
Unigene0016035	1	p4	(GAGT)5	20	378	397
Unigene0016041	1	p2	(CT)6	12	120	131	CCGTTTTCTTTGGGAGTCAA	60.081	20	TCCTTCGCCATTCTCCTCTA	59.91	20	213	63	275	AACTAGTACCCGCCCGTTTT	59.892	20	TCCTTCGCCATTCTCCTCTA	59.91	20	226	50	275	AAACTAGTACCCGCCCGTTT	59.892	20	TCCTTCGCCATTCTCCTCTA	59.91	20	227	49	275
Unigene0016043	1	p2	(CT)6	12	120	131	CCGTTTTCTTTGGGAGTCAA	60.081	20	TCCTTCGCCATTCTCCTCTA	59.91	20	213	63	275	AACTAGTACCCGCCCGTTTT	59.892	20	TCCTTCGCCATTCTCCTCTA	59.91	20	226	50	275	AAACTAGTACCCGCCCGTTT	59.892	20	TCCTTCGCCATTCTCCTCTA	59.91	20	227	49	275
Unigene0016055	1	p2	(CT)8	16	2481	2496	TGATGATTACAGCGATGGAAAA	60.456	22	CGATTACACGAATGTGTGTGTG	59.951	22	231	2309	2539	TGATGATTACAGCGATGGAAAA	60.456	22	CACGAATGTGTGTGTGAGAAAA	59.658	22	225	2309	2533	TGATGATTACAGCGATGGAAAA	60.456	22	TGTGAGAAAAACAGAGACAGCC	59.52	22	213	2309	2521
Unigene0016069	1	p2	(AG)8	16	1	16
Unigene0016077	1	p3	(CCT)7	21	37	57	TTCGCAGTCAGTTACGACTCA	59.649	21	CCTAGGAATCTGGAGTGGCA	60.21	20	224	5	228	TTCGCAGTCAGTTACGACTCA	59.649	21	TAGGGTTTTGTGGTCGGTGT	60.269	20	163	5	167	TTCGCAGTCAGTTACGACTCA	59.649	21	CTAGGGTTTTGTGGTCGGTG	60.401	20	164	5	168
Unigene0016078	1	p3	(CCT)7	21	37	57	TTCGCAGTCAGTTACGACTCA	59.649	21	CCTAGGAATCTGGAGTGGCA	60.21	20	224	5	228	TTCGCAGTCAGTTACGACTCA	59.649	21	TAGGGTTTTGTGGTCGGTGT	60.269	20	163	5	167	TTCGCAGTCAGTTACGACTCA	59.649	21	CTAGGGTTTTGTGGTCGGTG	60.401	20	164	5	168
Unigene0016081	1	p2	(GA)7	14	125	138	CAGAGGATCTAGGATGGAGGG	60.037	21	GTGCATCCAATGATCGTGAC	59.933	20	178	3	180	GCAGAGGATCTAGGATGGAGG	60.183	21	GTGCATCCAATGATCGTGAC	59.933	20	179	2	180	GATGGAGGGATTTTCTCATCC	59.719	21	GTGCATCCAATGATCGTGAC	59.933	20	166	15	180
Unigene0016089	1	p2	(TC)8	16	225	240	GCCTCTCATCAAAACAAGCC	59.82	20	CGTTGGACTCGTAGGGAGAG	59.861	20	203	196	398	GCCTCTCATCAAAACAAGCC	59.82	20	GAGTTGACGAGGGAGGTGAG	59.835	20	234	196	429	GCCTCTCATCAAAACAAGCC	59.82	20	ACGTTGGACTCGTAGGGAGA	59.721	20	204	196	399
Unigene0016090	1	p2	(TC)8	16	225	240	GCCTCTCATCAAAACAAGCC	59.82	20	CGTTGGACTCGTAGGGAGAG	59.861	20	203	196	398	GCCTCTCATCAAAACAAGCC	59.82	20	GAGTTGACGAGGGAGGTGAG	59.835	20	234	196	429	GCCTCTCATCAAAACAAGCC	59.82	20	ACGTTGGACTCGTAGGGAGA	59.721	20	204	196	399
Unigene0016097	1	p3	(AGA)5	15	689	703	CCCTGGCAAAAAGAAATGAA	60.046	20	ATTCCCTTCTGGCACTTCCT	60.074	20	272	661	932	CCCTGGCAAAAAGAAATGAA	60.046	20	ACTTCCTTCAAAGGCGGTTT	60.11	20	259	661	919	CCCTGGCAAAAAGAAATGAA	60.046	20	CAATTCCCTTCTGGCACTTC	59.67	20	274	661	934
Unigene0016099	1	p2	(CT)8	16	138	153	CAGCGTTTTGGTTATTTCCC	59.451	20	AAAAACACCCCACAAAGCAC	59.875	20	272	92	363	AGCGTTTTGGTTATTTCCCA	59.451	20	AAAAACACCCCACAAAGCAC	59.875	20	271	93	363	GCGTTTTGGTTATTTCCCAC	59.32	20	AAAAACACCCCACAAAGCAC	59.875	20	270	94	363
Unigene0016099	2	p3	(GAT)5	15	1402	1416	AAAATGAGAATGGTGGTGGC	59.797	20	GCTTCCACGTCTCTCCACTC	59.993	20	235	1333	1567	AAAGCCCATAAACCAGACCC	60.187	20	CAGGCAAGACTCTTCTTCGG	60.126	20	237	1266	1502	AAAATGAGAATGGTGGTGGC	59.797	20	CAGGCAAGACTCTTCTTCGG	60.126	20	170	1333	1502
Unigene0016101	1	p2	(CT)9	18	991	1008	AGCACCCACTCTAGCTCCAA	60.012	20	GGACAAATCACATTACTGTACCAAA	59.257	25	231	853	1083	TCTCCCCTCTCCCTCTCTTC	59.883	20	GGACAAATCACATTACTGTACCAAA	59.257	25	118	966	1083	GCACCCACTCTAGCTCCAAC	59.874	20	GGACAAATCACATTACTGTACCAAA	59.257	25	230	854	1083
Unigene0016102	1	p2	(AG)10	20	1	20
Unigene0016103	1	p2	(AG)7	14	416	429	AATCCGTTTCCACGTACTGC	60	20	AAATCCAAACCCCAAATTCA	59.111	20	237	217	453	AATCCGTTTCCACGTACTGC	60	20	AATCCAAACCCCAAATTCAA	59.111	20	236	217	452	CTTTTCCGGTCAACTTCTGC	59.853	20	AAATCCAAACCCCAAATTCA	59.111	20	279	175	453
Unigene0016105	1	p3	(TGA)6	18	1	18
Unigene0016108	1	p2	(GA)7	14	113	126	TTGACGCTTCGTGTTCTTCA	60.574	20	TGGTATGTCCTCTTTTCGGG	59.926	20	159	87	245	TGACGCTTCGTGTTCTTCAA	60.574	20	TGGTATGTCCTCTTTTCGGG	59.926	20	158	88	245	TTGACGCTTCGTGTTCTTCA	60.574	20	TCTGAGATCTTCTTCGGGGA	59.879	20	254	87	340
Unigene0016108	2	p3	(GAT)7	21	880	900
Unigene0016109	1	p2	(GA)7	14	113	126	TTGACGCTTCGTGTTCTTCA	60.574	20	TGGTATGTCCTCTTTTCGGG	59.926	20	159	87	245	TGACGCTTCGTGTTCTTCAA	60.574	20	TGGTATGTCCTCTTTTCGGG	59.926	20	158	88	245	TTGACGCTTCGTGTTCTTCA	60.574	20	TCTGAGATCTTCTTCGGGGA	59.879	20	254	87	340
Unigene0016109	2	p3	(GAT)7	21	802	822
Unigene0016111	1	p2	(AG)7	14	324	337	AGCTTGCCAGCTTCACAGTT	60.201	20	GAGCCCAACCGAATTGAATA	59.901	20	251	245	495	AGCTTGCCAGCTTCACAGTT	60.201	20	TAACTGCCTCAGTGGAACCC	60.111	20	205	245	449	AGCTTGCCAGCTTCACAGTT	60.201	20	AAAGAGAGTTGCAGAGCCCA	60.134	20	264	245	508
Unigene0016112	1	p2	(AG)7	14	324	337	AGCTTGCCAGCTTCACAGTT	60.201	20	GAGCCCAACCGAATTGAATA	59.901	20	251	245	495	AGCTTGCCAGCTTCACAGTT	60.201	20	TAACTGCCTCAGTGGAACCC	60.111	20	205	245	449	AGCTTGCCAGCTTCACAGTT	60.201	20	AAAGAGAGTTGCAGAGCCCA	60.134	20	264	245	508
Unigene0016126	1	p4	(TCTT)4	16	32	47	TCGTCCACTCCTCCTCACTC	60.397	20	TTACGCGTCAACACAAAAGG	59.769	20	244	5	248	TCTCGTCCACTCCTCCTCAC	60.397	20	TTACGCGTCAACACAAAAGG	59.769	20	246	3	248	TCTCGTCCACTCCTCCTCAC	60.397	20	TACGCGTCAACACAAAAGGA	60.293	20	245	3	247
Unigene0016170	1	p4	(TTTA)4	16	4	19
Unigene0016193	1	p3	(TTC)5	15	2409	2423	TTGATAGCCCCAATCCTCTG	60.029	20	AAAGTAACGAAAATTTGAAATAGATGA	58.046	27	138	2316	2453	GTTTCTCAGCGAAGAATGGC	59.962	20	AAAGTAACGAAAATTTGAAATAGATGA	58.046	27	169	2285	2453	TTCTCAGCGAAGAATGGCTT	60.096	20	AAAGTAACGAAAATTTGAAATAGATGA	58.046	27	167	2287	2453
Unigene0016196	1	p2	(TC)9	18	1372	1389
Unigene0016207	1	p3	(TCA)5	15	1251	1265	TGGCTTGGTCAAGAGTTGTG	59.873	20	CAAGCTTCGTCTTCCTTGCT	59.757	20	198	1149	1346	GCGTCTAAAAATGAGTCGCC	59.851	20	CAAGCTTCGTCTTCCTTGCT	59.757	20	154	1193	1346	GCAACATGTTTGCTGTTTGG	60.157	20	CAAGCTTCGTCTTCCTTGCT	59.757	20	121	1226	1346
Unigene0016208	1	c	(AG)7aagaaagagatggg(AT)6ttatatattgtgctaatttttgcgttttcctcgagtttatagtagttgaagatgcgtgtggttcagagag(GA)6agcataaagtcaaaggcattgttggatagagaaagaag(GA)6	172	4179	4350	TGCAAGTACTGTACAGATGCAAA	58.577	23	ACATTTCTTGCAATGGCCG	61.963	19	276	4111	4386	TGCAAGTACTGTACAGATGCAAA	58.577	23	CATTTCTTGCAATGGCCG	61.163	18	275	4111	4385	TGCAAGTACTGTACAGATGCAAAT	58.904	24	ACATTTCTTGCAATGGCCG	61.963	19	276	4111	4386
Unigene0016209	1	c	(GCTG)5ccttctctaagctttcagatctgct(TC)9	63	1307	1369	TTTGTGGAAATAAGGGCGTC	59.938	20	GGTTTGGTGGAAAGCACTGT	60.012	20	223	1182	1404	AAGACCTTGTGGGATTGTGG	59.82	20	GGTTTGGTGGAAAGCACTGT	60.012	20	136	1269	1404	CTGGATGGTGGAGGAGAGAA	60.191	20	GGTTTGGTGGAAAGCACTGT	60.012	20	247	1158	1404
Unigene0016211	1	p3	(GTA)6	18	448	465	CATTAGCTTTGGCTGCTTCC	59.982	20	TTGTGGAATTCCCTTTCTGC	60.051	20	115	394	508	TTAGCTTTGGCTGCTTCCAT	59.982	20	TTGTGGAATTCCCTTTCTGC	60.051	20	113	396	508	CAGTTAAGCAACTGGGGGAA	60.103	20	TTGTGGAATTCCCTTTCTGC	60.051	20	218	291	508
Unigene0016212	1	p2	(CT)7	14	75	88	TTTACTCCCTTCCTCCCTCC	59.508	20	CCAGCCTAGTCACGGCTATC	59.859	20	255	52	306	TTTACTCCCTTCCTCCCTCC	59.508	20	AGCATCTCGCCAAAGCTAAC	59.62	20	145	52	196	TTTACTCCCTTCCTCCCTCC	59.508	20	ACCTGGGGCTTTCAAGAATC	60.443	20	215	52	266
Unigene0016217	1	p2	(AG)10	20	863	882
Unigene0016218	1	p2	(AG)10	20	779	798
Unigene0016219	1	p2	(GA)8	16	569	584	CCTTTGACGGTCCAGATGTT	59.966	20	TTCAAAGTTCAACCTGCGTG	59.881	20	119	497	615	CCTTTGACGGTCCAGATGTT	59.966	20	GCCTTCAAAGTTCAACCTGC	59.859	20	122	497	618	TTTGACGGTCCAGATGTTCA	60.088	20	TTCAAAGTTCAACCTGCGTG	59.881	20	117	499	615
Unigene0016220	1	p2	(GA)8	16	650	665	CAGCTACAAATGGCACCTCA	59.864	20	TTCAAAGTTCAACCTGCGTG	59.881	20	226	471	696	CAGCTACAAATGGCACCTCA	59.864	20	GCCTTCAAAGTTCAACCTGC	59.859	20	229	471	699	CAGCTACAAATGGCACCTCA	59.864	20	CCTGCCTTCAAAGTTCAACC	59.711	20	232	471	702
Unigene0016253	1	p3	(TTC)5	15	52	66	GAAGATAGGGGGCCAAAGAG	60.032	20	TCTCATGAACAAGCTCGGTG	59.984	20	249	11	259	GAAGATAGGGGGCCAAAGAG	60.032	20	ATGAACAAGCTCGGTGGTCT	59.727	20	245	11	255	GAAGATAGGGGGCCAAAGAG	60.032	20	CCAGGAAAATGCGAGAAAAC	59.685	20	142	11	152
Unigene0016254	1	p3	(TTC)5	15	52	66	GAAGATAGGGGGCCAAAGAG	60.032	20	TCTCATGAACAAGCTCGGTG	59.984	20	249	11	259	GAAGATAGGGGGCCAAAGAG	60.032	20	ATGAACAAGCTCGGTGGTCT	59.727	20	245	11	255	GAAGATAGGGGGCCAAAGAG	60.032	20	CCAGGAAAATGCGAGAAAAC	59.685	20	142	11	152
Unigene0016256	1	p2	(AG)7	14	1390	1403	TTCACCTTTTGGGGTTTCAG	59.942	20	TACCATATGCCTCTCCGGTC	59.917	20	157	1319	1475	TTGGGGTTTCAGAAGTTTGG	59.942	20	TACCATATGCCTCTCCGGTC	59.917	20	149	1327	1475	GGGCAGTCATGTAGGGAGAA	60.073	20	TACCATATGCCTCTCCGGTC	59.917	20	254	1222	1475
Unigene0016272	1	p2	(TG)7	14	217	230	CCTTGCTTCTGGTAGGCAAC	59.875	20	ACTGCATTTGGTCCTGGTTC	59.973	20	243	168	410	CCTTGCTTCTGGTAGGCAAC	59.875	20	CAAGGATGGGATGCGTACTT	59.955	20	280	168	447	CCTTGCTTCTGGTAGGCAAC	59.875	20	TCCTGGTTCCCTTGACAAAC	59.943	20	232	168	399
Unigene0016288	1	p2	(TC)6	12	53	64	AACCAACCCCTCTCTCTCACT	59.21	21	ACATTTGGTTGTTCGGGTTC	59.694	20	172	0	171	AACCAACCCCTCTCTCTCAC	58.159	20	ACATTTGGTTGTTCGGGTTC	59.694	20	172	0	171	AACCAACCCCTCTCTCTCACT	59.21	21	GACGAACTGTGTTCCACCAA	59.571	20	270	0	269
Unigene0016289	1	p2	(TC)6	12	53	64	AACCAACCCCTCTCTCTCACT	59.21	21	ACATTTGGTTGTTCGGGTTC	59.694	20	172	0	171	AACCAACCCCTCTCTCTCAC	58.159	20	ACATTTGGTTGTTCGGGTTC	59.694	20	172	0	171	AACCAACCCCTCTCTCTCACT	59.21	21	TGGTTGTTCGGGTTCCTCTA	60.486	20	167	0	166
Unigene0016291	1	p3	(GAA)6	18	30	47	GCCCAGGTTTTTATGATCCTC	59.791	21	TTACCGCAATTTTACACGCA	60.131	20	172	1	172	GCCCAGGTTTTTATGATCCTC	59.791	21	TACCGCAATTTTACACGCAA	60.131	20	171	1	171	GCCCAGGTTTTTATGATCCTC	59.791	21	CCCCACTGTAGTAGAAGCCG	59.751	20	123	1	123
Unigene0016292	1	p2	(AG)8	16	3200	3215	CTCTACACTCGCCGGAGAAC	60.012	20	TAGGTCTCGACCGAACCAAC	60.111	20	162	3113	3274	TCTACACTCGCCGGAGAACT	60.012	20	TAGGTCTCGACCGAACCAAC	60.111	20	161	3114	3274	CTCTACACTCGCCGGAGAAC	60.012	20	CTCGACCGAACCAACTCACT	60.298	20	157	3113	3269
Unigene0016296	1	p3	(CAC)5	15	1289	1303	CAGGTTGTGGTACCTTGGCT	60.028	20	CTCTCCTCAAACCCCATCAA	60.042	20	269	1216	1484	CAGGTTGTGGTACCTTGGCT	60.028	20	TCTCCTCAAACCCCATCAAC	59.903	20	268	1216	1483	ACGTTCCTTAGTGCACCACC	60.035	20	TCATAATCCCCAGCTTCCAC	59.894	20	267	1077	1343
Unigene0016297	1	p2	(CT)10	20	1	20
Unigene0016302	1	p2	(AG)8	16	1477	1492
Unigene0016303	1	p2	(AG)8	16	1390	1405
Unigene0016304	1	p2	(TC)6	12	1772	1783	GCAGTCTATGCTGCCTGTGA	60.168	20	TTCTTGAGGTAGAGAGAGAGGCA	59.781	23	221	1593	1813	ATTCGTCGTCTGCTTTCCAT	59.7	20	TTCTTGAGGTAGAGAGAGAGGCA	59.781	23	174	1640	1813	CGAAAATTCGTCGTCTGCTT	60.386	20	TTCTTGAGGTAGAGAGAGAGGCA	59.781	23	179	1635	1813
Unigene0016305	1	p2	(GA)7	14	783	796
Unigene0016308	1	p5	(TTATT)4	20	582	601
Unigene0016318	1	c	(GAA)5tgaaaacaaggtactaatgaagagaagtggtagcatggaaaatgatggttttcttctgaagatggtgttcccaatttctttgagatca(AAG)6	121	645	765	TCTTGTGGAACAACCCATGA	59.935	20	TGCTCCCCAACTCCACACTA	61.655	20	273	518	790	TGGAAATATGCAAGGAAGGG	59.894	20	TGCTCCCCAACTCCACACTA	61.655	20	198	593	790	TGGAACAACCCATGATCCTT	60.173	20	TGCTCCCCAACTCCACACTA	61.655	20	268	523	790
Unigene0016320	1	p3	(AGA)7	21	1	21
Unigene0016321	1	p2	(GA)10	20	1	20
Unigene0016322	1	p2	(GA)8	16	1	16
Unigene0016324	1	p2	(AG)6	12	2234	2245
Unigene0016335	1	p4	(ACCA)4	16	107	122	CTGCCAAAATCTCACCCAGT	60.111	20	TTAGAGTCGGCGACAGAGGT	60.012	20	250	38	287	CTGCCAAAATCTCACCCAGT	60.111	20	AGAGTCGGCGACAGAGGTAA	60.012	20	248	38	285	CTGCCAAAATCTCACCCAGT	60.111	20	AACGATCTTTCGCTTCGCTA	60.117	20	221	38	258
Unigene0016336	1	p3	(AAG)5	15	63	77	TTTGAAGACCCTCTGTTGCC	60.232	20	AGCCACTTGTTATTGCCCAC	60	20	262	25	286	TTTGAAGACCCTCTGTTGCC	60.232	20	TTGCGATGGTCAGCAAGTAG	60.011	20	100	25	124	TTTGAAGACCCTCTGTTGCC	60.232	20	CACCAGTCTTCACGAACCAA	59.72	20	243	25	267
Unigene0016340	1	p2	(AG)7	14	347	360
Unigene0016350	1	p3	(CAC)5	15	873	887	CGTTACATACCCTTGTGGCA	59.464	20	TGATGTGGCAGTGATGTGTG	60.167	20	174	778	951	TGCCACGTTACATACCCTTG	59.464	20	TGATGTGGCAGTGATGTGTG	60.167	20	179	773	951	TGTGGCACAACACATTAGCA	59.746	20	GGATCGCATTAGCTTGGATG	60.574	20	270	791	1060
Unigene0016358	1	p3	(CAG)5	15	1738	1752	AGGGCGATCTCAAGTTCAAG	59.43	20	GGTCAGGACATTTCTTTCGG	59.526	20	232	1676	1907	TAAAAATGTCTTCCCAGGGC	59.019	20	GGTCAGGACATTTCTTTCGG	59.526	20	247	1661	1907	CAGGGCGATCTCAAGTTCA	59.926	19	GGTCAGGACATTTCTTTCGG	59.526	20	233	1675	1907
Unigene0016371	1	p2	(AG)8	16	2049	2064
Unigene0016378	1	p3	(CCA)6	18	710	727	TTTGCTTATGCCCCAAAGAC	60.074	20	TGGTGGCGGAGATTTGTAAT	60.331	20	225	592	816	TTTGCTTATGCCCCAAAGAC	60.074	20	GATGGAGGTGGTGGTGATTT	59.636	20	185	592	776	TCACTGCACTTCTCCACCAC	59.872	20	GTGGAGAGTGAGAAGGTGGG	59.682	20	224	657	880
Unigene0016378	2	p3	(CCA)6	18	1142	1159
Unigene0016380	1	p2	(GA)9	18	765	782
Unigene0016381	1	p2	(GA)9	18	684	701
Unigene0016392	1	p2	(TC)8	16	1	16
Unigene0016401	1	p2	(GA)9	18	3343	3360
Unigene0016402	1	p2	(GA)9	18	3418	3435
Unigene0016414	1	p2	(TG)6	12	113	124	TAAACTCCAAAGCAGGCCAC	60.249	20	CTCCCACGCTCTCTGTCTTC	60.135	20	158	56	213	TTAAACTCCAAAGCAGGCCA	60.742	20	CTCCCACGCTCTCTGTCTTC	60.135	20	159	55	213	TAAACTCCAAAGCAGGCCAC	60.249	20	AACTCCCACGCTCTCTGTCT	59.053	20	160	56	215
Unigene0016425	1	p2	(TC)6	12	2349	2360	AAGCCACTCTTCCCCAAAGT	60.11	20	AAATCGTTGTTCCTCGATGC	60.081	20	143	2260	2402	AGCCACTCTTCCCCAAAGTT	60.11	20	AAATCGTTGTTCCTCGATGC	60.081	20	142	2261	2402	AATCCATCCCCAGATAAGCC	60.117	20	AAATCGTTGTTCCTCGATGC	60.081	20	158	2245	2402
Unigene0016436	1	p2	(AG)9	18	1	18
Unigene0016437	1	p2	(GA)10	20	237	256
Unigene0016450	1	p2	(GA)10	20	1	20
Unigene0016451	1	p2	(GA)10	20	1	20
Unigene0016452	1	p2	(GA)7	14	1	14
Unigene0016454	1	p2	(AG)7	14	511	524
Unigene0016465	1	p3	(TAA)7	21	146	166	AGCTTCCACTCACAGGGAAA	59.844	20	ATTCGATTCTGCAATCCTGG	60.036	20	162	102	263	GCTTCCACTCACAGGGAAAA	60.232	20	ATTCGATTCTGCAATCCTGG	60.036	20	161	103	263	AGCTTCCACTCACAGGGAAA	59.844	20	AATCCTGGGATGGGCTTAAC	60.152	20	150	102	251
Unigene0016474	1	p2	(GA)10	20	1	20
Unigene0016479	1	p3	(ACC)5	15	170	184	TCTCTCTCGCAGGAGTTTCC	59.679	20	TCGAGAGGTTCAATTCGCTT	59.955	20	222	139	360	TCTCTCTCGCAGGAGTTTCC	59.679	20	GGTTCAATTCGCTTGAGCAT	60.221	20	216	139	354	TCTCTCGCAGGAGTTTCCAC	60.533	20	TCGAGAGGTTCAATTCGCTT	59.955	20	220	141	360
Unigene0016482	1	p2	(AG)9	18	858	875
Unigene0016483	1	p2	(AG)9	18	920	937
Unigene0016484	1	p2	(AG)9	18	877	894
Unigene0016487	1	p2	(GA)7	14	2457	2470	GGGTTTGTGTCAATCCGTCT	59.827	20	CACAATCCCATTACACGACG	59.84	20	168	2384	2551	GGGTTTGTGTCAATCCGTCT	59.827	20	GCCAACTTTCACAATCCCAT	59.797	20	177	2384	2560	GATGACAATGCAGAGCAAGC	59.558	20	CACAATCCCATTACACGACG	59.84	20	257	2295	2551
Unigene0016488	1	p2	(GA)7	14	2475	2488	GGGTTTGTGTCAATCCGTCT	59.827	20	CACAATCCCATTACACGACG	59.84	20	168	2402	2569	GGGTTTGTGTCAATCCGTCT	59.827	20	GCCAACTTTCACAATCCCAT	59.797	20	177	2402	2578	GATGACAATGCAGAGCAAGC	59.558	20	CACAATCCCATTACACGACG	59.84	20	257	2313	2569
Unigene0016496	1	p2	(CT)9	18	3	20
Unigene0016498	1	p2	(GA)6	12	965	976
Unigene0016514	1	p2	(GA)7	14	2386	2399
Unigene0016536	1	p2	(AG)6	12	617	628	CACGATGCTTTACTGCCAAA	59.872	20	CAGCTAGGCAAAAGACCACG	60.953	20	268	440	707	GATGCTTTACTGCCAAAGCC	59.851	20	CAGCTAGGCAAAAGACCACG	60.953	20	265	443	707	CGACGCACCAAGACTCTTAAC	59.928	21	ATCTCGCCTCTCCCTCTCTC	60.058	20	174	587	760
Unigene0016536	2	p2	(GA)6	12	736	747	CGTGGTCTTTTGCCTAGCTG	60.953	20	ATGTGCCCCTTCCTCTTCTT	60.074	20	100	688	787	CGACGCACCAAGACTCTTAAC	59.928	21	ATGTGCCCCTTCCTCTTCTT	60.074	20	201	587	787	ACACGACGCACCAAGACTC	59.888	19	ATGTGCCCCTTCCTCTTCTT	60.074	20	204	584	787
Unigene0016537	1	p3	(CTT)7	21	202	222	GAGCATTTTAAGTGGCCTCG	59.845	20	GGAGGAGTCACTTGCTCGAC	59.993	20	167	101	267	GAGCATTTTAAGTGGCCTCG	59.845	20	GGCTCTGGAGGAGTCACTTG	59.986	20	173	101	273	TGGCCTCGGAAAGTAGAAAA	59.817	20	GGAGGAGTCACTTGCTCGAC	59.993	20	155	113	267
Unigene0016544	1	p2	(CT)9	18	903	920
Unigene0016554	1	p2	(CA)6	12	1517	1528	TCGTGCTCTTCGATGTTTTG	59.988	20	CTTGAAACTGCCAAGAGGCT	59.615	20	278	1343	1620	TCGTGCTCTTCGATGTTTTG	59.988	20	ACTGCCAAGAGGCTCAACTC	59.604	20	272	1343	1614	CGTGCTCTTCGATGTTTTGA	59.988	20	ACTGCCAAGAGGCTCAACTC	59.604	20	271	1344	1614
Unigene0016557	1	p4	(TTGT)4	16	108	123	GCTAATCCGCTGACATCACA	59.83	20	CTCACGCCTCACACAGAAAA	60.025	20	216	57	272	GCTAATCCGCTGACATCACA	59.83	20	AAGAGTGGTGAGTGGCGAGT	59.907	20	142	57	198	GCTGACATCACACCCTGAAA	59.682	20	CTCACGCCTCACACAGAAAA	60.025	20	208	65	272
Unigene0016576	1	p2	(AG)8	16	437	452	TAATGATGCTGGTTTTGCCA	60.073	20	GCAAAATAAACAAAAGCCTCC	57.945	21	212	278	489	TAATGATGCTGGTTTTGCCA	60.073	20	AGCAAAATAAACAAAAGCCTCC	58.863	22	213	278	490	TAATGATGCTGGTTTTGCCA	60.073	20	GCAAAATAAACAAAAGCCTCCT	58.863	22	212	278	489
Unigene0016579	1	p2	(GA)8	16	1724	1739	GAAGGAGAAGAGCATGCCAC	59.957	20	CGGATAAAAACACAGAGCCAA	60.117	21	230	1539	1768	AGAAGAAACCAAAGCCCCAT	59.94	20	CGGATAAAAACACAGAGCCAA	60.117	21	177	1592	1768	CCAAAGCCCCATTGAAACTA	59.931	20	CGGATAAAAACACAGAGCCAA	60.117	21	169	1600	1768
Unigene0016580	1	p2	(GA)8	16	1572	1587	GAAGGAGAAGAGCATGCCAC	59.957	20	CGGATAAAAACACAGAGCCAA	60.117	21	230	1387	1616	AGAAGAAACCAAAGCCCCAT	59.94	20	CGGATAAAAACACAGAGCCAA	60.117	21	177	1440	1616	CCAAAGCCCCATTGAAACTA	59.931	20	CGGATAAAAACACAGAGCCAA	60.117	21	169	1448	1616
Unigene0016581	1	p2	(GA)10	20	1	20
Unigene0016581	2	p3	(TTC)7	21	480	500	GGCGAGTGTTCTTTCGTAGC	60.022	20	TTTCACGCAACAAGAACGAG	60.027	20	181	350	530	GGCGAGTGTTCTTTCGTAGC	60.022	20	TCACGCAACAAGAACGAGAC	60.032	20	179	350	528	ATAAACCCCGAAAAGGTTGG	60.048	20	TTTCACGCAACAAGAACGAG	60.027	20	199	332	530
Unigene0016601	1	p3	(TTG)6	18	846	863	TTGGCAGAATTAGTGTCCCC	59.933	20	GCCACCGCTAACGGTAATAA	59.985	20	110	821	930	TTGGCAGAATTAGTGTCCCC	59.933	20	CACAACAACGGTACTGCCAC	60.072	20	125	821	945	TTGGCAGAATTAGTGTCCCC	59.933	20	GGACCAGTGAGGAAGTGGAA	60.088	20	224	821	1044
Unigene0016609	1	c	(AC)6atc(TA)7	29	241	269	AATGTCCAGCTAGAAATGCCA	59.722	21	CCTGCAGTTCCTACATGGCT	60.277	20	219	208	426	TTCGAGCATATCTTGAGCCA	59.523	20	AACACATCCATAACCGTGCAT	60.133	21	262	44	305	TTCGAGCATATCTTGAGCCA	59.523	20	ACACATCCATAACCGTGCAT	58.726	20	261	44	304
Unigene0016610	1	p2	(AG)10	20	496	515
Unigene0016611	1	p2	(AG)10	20	1229	1248
Unigene0016623	1	p2	(AG)8	16	255	270	TGGAGACATGGAGTCATGGA	60.046	20	CCCTATTATGTTTCACTTCAGCC	59.07	23	279	26	304	TGGAGACATGGAGTCATGGA	60.046	20	CCCTATTATGTTTCACTTCAGCCT	59.926	24	279	26	304	CATGTCACGAAGGCGTTTTA	59.729	20	CCCTATTATGTTTCACTTCAGCC	59.07	23	251	54	304
Unigene0016645	1	p2	(GA)10	20	1	20
Unigene0016646	1	p4	(TTTC)4	16	187	202	AAGCGCTGATAGGCTGTAGG	59.637	20	TAAGGGGTGGATGTGAGGAA	60.309	20	271	69	339	AAGCGCTGATAGGCTGTAGG	59.637	20	TTAAGGGGTGGATGTGAGGA	60.309	20	272	69	340	CGAACAGCTCCTTCCATTTC	59.813	20	CGGAGCTTTGGTTGAAGTCT	59.473	20	260	40	299
Unigene0016647	1	p4	(TTTC)4	16	187	202	AAGCGCTGATAGGCTGTAGG	59.637	20	TAAGGGGTGGATGTGAGGAA	60.309	20	271	69	339	AAGCGCTGATAGGCTGTAGG	59.637	20	TTAAGGGGTGGATGTGAGGA	60.309	20	272	69	340	CGAACAGCTCCTTCCATTTC	59.813	20	CGGAGCTTTGGTTGAAGTCT	59.473	20	260	40	299
Unigene0016648	1	c	(CT)7attaattgcagatataggaggagc(GA)6	50	2774	2823	CATCAGCAATCATCGACCAC	60.08	20	CACATATGCGCACACAGTCA	60.347	20	219	2629	2847	AATCATCGACCACCCGATTA	60.155	20	CACATATGCGCACACAGTCA	60.347	20	212	2636	2847	ATCCAAAACCCGTTTCCTTC	60.166	20	CACATATGCGCACACAGTCA	60.347	20	277	2571	2847
Unigene0016662	1	p2	(AG)6	12	183	194	TTCCCAAACACACCAACAAA	59.834	20	CTGACTCTGGTCTTCGAGGC	60.135	20	264	103	366	TTTCCCAAACACACCAACAA	59.834	20	GACTCTGGTCTTCGAGGCTG	60.135	20	263	102	364	TTTCCCAAACACACCAACAA	59.834	20	CTGACTCTGGTCTTCGAGGC	60.135	20	265	102	366
Unigene0016678	1	p3	(GAA)6	18	851	868
Unigene0016685	1	p2	(GA)7	14	544	557
Unigene0016686	1	p2	(GA)7	14	599	612
Unigene0016701	1	p2	(AG)10	20	298	317
Unigene0016705	1	p2	(CT)9	18	1607	1624
Unigene0016706	1	p2	(CT)6	12	172	183	ATCTCTGTGTTTGCTGCGTG	60.056	20	TCCACTCCTCTTTCCCCTTT	60.045	20	237	102	338	ATCTCTGTGTTTGCTGCGTG	60.056	20	TTCCACTCCTCTTTCCCCTT	60.045	20	238	102	339	ATCTCTGTGTTTGCTGCGTG	60.056	20	CGAAACGCTTTTGGGTAGAG	59.876	20	107	102	208
Unigene0016716	1	p2	(AG)6	12	4	15
Unigene0016716	2	p4	(GTTT)4	16	398	413
Unigene0016732	1	p2	(GA)7	14	2432	2445	GATTGGAGCAGAGAACCGAG	59.95	20	CTCCCCCACTATGCTTGCTA	60.227	20	188	2318	2505	GATGGGATTGGAGCAGAGAA	60.158	20	CTCCCCCACTATGCTTGCTA	60.227	20	193	2313	2505	AGATGGGATTGGAGCAGAGA	59.761	20	CTCCCCCACTATGCTTGCTA	60.227	20	194	2312	2505
Unigene0016733	1	p2	(CT)6	12	473	484	TTTTCTGGCCTTTTCCCTTT	60.048	20	TGTGCAGCTGGAAAAAGATG	59.988	20	268	348	615	TTTTCTGGCCTTTTCCCTTT	60.048	20	AGAGGAACACAGGAGGGGTT	59.968	20	213	348	560	AGCCCTTTCAGCTTTTAGGC	59.987	20	GAACGACTGCAAATGCAAAA	59.856	20	258	276	533
Unigene0016753	1	p2	(GA)8	16	1519	1534
Unigene0016756	1	p2	(AG)6	12	118	129	TAATTCAGCACGAAGCGTGT	59.493	20	CCATTGGTTTCACACCACAA	60.255	20	170	34	203	TAATTCAGCACGAAGCGTGT	59.493	20	CAAGCACACCCAATTGAGAA	59.691	20	221	34	254	TAATTCAGCACGAAGCGTGT	59.493	20	TAAACAACACCAACGCATCC	59.444	20	131	34	164
Unigene0016759	1	p3	(ACT)6	18	425	442	GTAGTTGTGGAGGCCATGCT	60.142	20	GGGAACCAAAACCAGGAGTT	60.204	20	231	245	475	GTGGTAGTTGTGGAGGCCAT	59.851	20	GGGAACCAAAACCAGGAGTT	60.204	20	234	242	475	TAGTGATGCAAGCCGTGGTA	60.28	20	GGGAACCAAAACCAGGAGTT	60.204	20	260	216	475
Unigene0016761	1	p3	(ACT)6	18	425	442	GTAGTTGTGGAGGCCATGCT	60.142	20	GGGAACCAAAACCAGGAGTT	60.204	20	231	245	475	GTGGTAGTTGTGGAGGCCAT	59.851	20	GGGAACCAAAACCAGGAGTT	60.204	20	234	242	475	TAGTGATGCAAGCCGTGGTA	60.28	20	GGGAACCAAAACCAGGAGTT	60.204	20	260	216	475
Unigene0016769	1	p2	(GA)6	12	1943	1954
Unigene0016771	1	p2	(GA)6	12	2879	2890
Unigene0016776	1	p3	(CCG)7	21	78	98	AAACTCCCAACTCATGTGCC	59.973	20	TAGGAGAGCAGAGCAGGAGG	59.844	20	267	12	278	ACTCATGTGCCAAGCCTTCT	59.874	20	TGGGGAGAACATCGAGGTAG	60.065	20	179	21	199	AACTCATGTGCCAAGCCTTC	60.263	20	TGGGGAGAACATCGAGGTAG	60.065	20	180	20	199
Unigene0016791	1	p2	(AG)9	18	391	408
Unigene0016793	1	p2	(TA)7	14	176	189	CCGCTAATCGATTCACAAGG	60.597	20	ATACCCAATTACAGCGCCAG	59.982	20	256	107	362	CCGCTAATCGATTCACAAGG	60.597	20	GAAGCACCCATCCAAGAAAA	60.051	20	131	107	237	CCGCTAATCGATTCACAAGG	60.597	20	TAAAGCTCCGATGAAGCACC	60.352	20	143	107	249
Unigene0016794	1	p2	(TA)7	14	176	189	CCGCTAATCGATTCACAAGG	60.597	20	ATACCCAATTACAGCGCCAG	59.982	20	213	107	319	CCGCTAATCGATTCACAAGG	60.597	20	GAAGCACCCATCCAAGAAAA	60.051	20	131	107	237	CCGCTAATCGATTCACAAGG	60.597	20	TAAAGCTCCGATGAAGCACC	60.352	20	143	107	249
Unigene0016796	1	p2	(TC)6	12	622	633	ATCGTAGCACCTGCCTTTGT	59.763	20	ACACCGCCATACCCATAAAA	60.074	20	109	574	682	GTAGCACCTGCCTTTGTTCC	59.74	20	ACACCGCCATACCCATAAAA	60.074	20	106	577	682	AATCGTAGCACCTGCCTTTG	60.27	20	ACACCGCCATACCCATAAAA	60.074	20	110	573	682
Unigene0016799	1	p2	(GA)9	18	1	18
Unigene0016801	1	p2	(TC)6	12	98	109	GAACCTTCCTCCTCCGTTTC	60.052	20	TGAGAGCGTAGTCGTTGTGG	60.049	20	150	25	174	TAGGAACCTTCCTCCTCCGT	60.067	20	TGAGAGCGTAGTCGTTGTGG	60.049	20	153	22	174	GAACCTTCCTCCTCCGTTTC	60.052	20	AGAGCGTAGTCGTTGTGGCT	60.081	20	148	25	172
Unigene0016804	1	p3	(GGC)6	18	159	176	CGTTTTCTCTCTTTGGGCAG	59.986	20	TGCTGTTGCTTTTTGGTGAG	60.027	20	161	125	285	CGTTTTCTCTCTTTGGGCAG	59.986	20	TGGACAAACGTTGTTGGGTA	59.857	20	255	125	379	CGTTTTCTCTCTTTGGGCAG	59.986	20	TTCATGCTGTTGCTTTTTGG	59.849	20	165	125	289
Unigene0016806	1	p2	(GA)6	12	2338	2349	GTCTGCAACACCTCCTGCTT	60.453	20	AGGATTCGGTAATTCTGGGC	60.286	20	231	2294	2524	CTTGTCTGCAACACCTCCTG	59.461	20	AGGATTCGGTAATTCTGGGC	60.286	20	234	2291	2524	GATGGGTTTTGGTACACGGT	59.574	20	TCGTAGCGGATTATCCCAAA	60.415	20	213	2241	2453
Unigene0016808	1	p2	(TC)6	12	113	124	CTCTCCCTTCCTTTTCCCAC	60.045	20	TTGGGAGCTGATGGATTAGG	60.029	20	216	38	253	CACGTCTCTCTCGCTCTTCC	60.284	20	TTGGGAGCTGATGGATTAGG	60.029	20	173	81	253	TCTCTCGCTCTTCCTCCTCA	60.363	20	TTGGGAGCTGATGGATTAGG	60.029	20	167	87	253
Unigene0016812	1	p2	(GA)9	18	1	18
Unigene0016813	1	p2	(GA)9	18	1	18
Unigene0016815	1	p3	(GAT)7	21	171	191	ACTCCAGTAAACCCCCAACC	60.088	20	AAACCCTAATTGCGCTGAGA	59.845	20	245	2	246	ACTCCAGTAAACCCCCAACC	60.088	20	AGAAACCCTAATTGCGCTGA	59.845	20	247	2	248	ACTCCAGTAAACCCCCAACC	60.088	20	GAGAAACCCTAATTGCGCTG	59.845	20	248	2	249
Unigene0016815	2	p2	(AG)9	18	426	443
Unigene0016816	1	p2	(AG)9	18	1	18
Unigene0016816	2	p3	(TTG)7	21	964	984
Unigene0016817	1	p3	(GTT)7	21	1	21
Unigene0016825	1	p2	(AG)9	18	1	18
Unigene0016833	1	p3	(GAT)5	15	397	411	GAGCACTCCATGAATCAGCA	59.95	20	TCTCACTCTCTCAAACCCCAA	59.829	21	228	212	439	CGAAACGTTCCGTTTTTCTC	59.724	20	ACCTGCGATACAGACTCACG	58.909	20	175	297	471	TCGAAACGTTCCGTTTTTCT	59.724	20	ACCTGCGATACAGACTCACG	58.909	20	176	296	471
Unigene0016838	1	p2	(GA)9	18	6	23
Unigene0016841	1	p2	(AG)7	14	2189	2202
Unigene0016842	1	p2	(AG)7	14	1981	1994
Unigene0016844	1	p2	(AG)10	20	619	638	ATGCAGAGCCAAACCTGAAC	60.263	20	TCAAACTCACAAACTCAAACCAA	59.679	23	239	426	664	GAGAACCCAAATTTTGCAGC	59.691	20	TCAAACTCACAAACTCAAACCAA	59.679	23	172	493	664	GCAGAGCCAAACCTGAACTT	59.478	20	TCAAACTCACAAACTCAAACCAA	59.679	23	237	428	664
Unigene0016845	1	p2	(AG)10	20	1656	1675	GAGAACCCAAATTTTGCAGC	59.691	20	TCAAACTCACAAACTCAAACCAA	59.679	23	172	1530	1701	GAGAACCCAAATTTTGCAGC	59.691	20	CTCAAACTCACAAACTCAAACCA	59.314	23	173	1530	1702	GAGAACCCAAATTTTGCAGC	59.691	20	TCAAACTCACAAACTCAAACCA	58.309	22	172	1530	1701
Unigene0016847	1	p2	(CT)6	12	1	12
Unigene0016850	1	p2	(AG)8	16	1	16
Unigene0016853	1	p3	(GGC)5	15	531	545	CCAATTACAATCCCACCACC	59.91	20	AAACCTCCAAGCACATCCAC	59.973	20	176	464	639	CCAATTACAATCCCACCACC	59.91	20	ACCAAACCTCCAAGCACATC	59.973	20	179	464	642	CCAATTACAATCCCACCACC	59.91	20	ATTAATTGGACAAGTCGGCG	59.96	20	135	464	598
Unigene0016855	1	p3	(GCA)5	15	430	444
Unigene0016857	1	p3	(GCA)5	15	387	401
Unigene0016872	1	p2	(AG)6	12	2016	2027	GCTTCGCTGAGCAAAAATTC	60.103	20	TCATCATCAATCCACTTCGC	59.61	20	200	1892	2091	GGAGCCAAATTTGACGAGAG	59.813	20	TCATCATCAATCCACTTCGC	59.61	20	171	1921	2091	AGGAGCCAAATTTGACGAGA	59.813	20	TCATCATCAATCCACTTCGC	59.61	20	172	1920	2091
Unigene0016873	1	p2	(AG)6	12	1225	1236	GCTTCGCTGAGCAAAAATTC	60.103	20	TCATCATCAATCCACTTCGC	59.61	20	200	1101	1300	GGAGCCAAATTTGACGAGAG	59.813	20	TCATCATCAATCCACTTCGC	59.61	20	171	1130	1300	AGGAGCCAAATTTGACGAGA	59.813	20	TCATCATCAATCCACTTCGC	59.61	20	172	1129	1300
Unigene0016875	1	p2	(AG)6	12	1129	1140	GCTTCGCTGAGCAAAAATTC	60.103	20	TCATCATCAATCCACTTCGC	59.61	20	200	1005	1204	GGAGCCAAATTTGACGAGAG	59.813	20	TCATCATCAATCCACTTCGC	59.61	20	171	1034	1204	AGGAGCCAAATTTGACGAGA	59.813	20	TCATCATCAATCCACTTCGC	59.61	20	172	1033	1204
Unigene0016876	1	p2	(TC)8	16	133	148	CAGCCACCCACTCAACTTTT	60.149	20	GAGGATCAGTGTTGGGGTGT	59.817	20	139	85	223	TGAATCATAACACCCAGCCA	59.924	20	GGGATCGATAGTCGGTGATG	60.303	20	109	71	179	TGAATCATAACACCCAGCCA	59.924	20	GGATCGATAGTCGGTGATGG	60.303	20	108	71	178
Unigene0016880	1	p6	(GGCAGA)4	24	1	24
Unigene0016887	1	p2	(TC)6	12	949	960	TGATTGCCCAAAGACCTCTC	60.195	20	TTGTGGCTCAGTCTCTTCCA	59.545	20	185	805	989	CTTGATTGCCCAAAGACCTC	59.67	20	TTGTGGCTCAGTCTCTTCCA	59.545	20	187	803	989	TGATTGCCCAAAGACCTCTC	60.195	20	GGGTTTGTGGCTCAGTCTCT	59.305	20	189	805	993
Unigene0016889	1	p2	(AC)7	14	507	520	GCCTGTTGCGGACATATTTT	59.967	20	GAATCTTTAGCTAGATCTCATCCG	57.814	24	244	311	554	CCCTGACTTCGGGATTGATA	59.887	20	GAATCTTTAGCTAGATCTCATCCG	57.814	24	148	407	554	GCCTGTTGCGGACATATTTT	59.967	20	AGAATCTTTAGCTAGATCTCATCCG	58.704	25	245	311	555
Unigene0016900	1	p2	(TC)7	14	2474	2487	ACCAACATTGAATCCCCAAA	60.029	20	GCAATGTACCCAACCAATCC	60.059	20	242	2309	2550	ACCAACATTGAATCCCCAAA	60.029	20	TGTACCCAACCAATCCCTGT	60.088	20	238	2309	2546	ACCAACATTGAATCCCCAAA	60.029	20	CAATGTACCCAACCAATCCC	59.91	20	241	2309	2549
Unigene0016927	1	p2	(GA)10	20	1119	1138	TTCCACCACTAAAGAACCCG	59.964	20	AACTTCTCCCTTCTCTGAGTGC	59.138	22	275	892	1166	TTCCACCACTAAAGAACCCG	59.964	20	AACTTCTCCCTTCTCTGAGTGCT	60.068	23	275	892	1166	CCATTGATTTGCAGCACAAG	60.257	20	AACTTCTCCCTTCTCTGAGTGC	59.138	22	158	1009	1166
Unigene0016928	1	p2	(GA)10	20	1940	1959	TTCCACCACTAAAGAACCCG	59.964	20	AACTTCTCCCTTCTCTGAGTGC	59.138	22	275	1713	1987	TTCCACCACTAAAGAACCCG	59.964	20	AACTTCTCCCTTCTCTGAGTGCT	60.068	23	275	1713	1987	CCATTGATTTGCAGCACAAG	60.257	20	AACTTCTCCCTTCTCTGAGTGC	59.138	22	158	1830	1987
Unigene0016929	1	p2	(GA)10	20	2706	2725	TTCCACCACTAAAGAACCCG	59.964	20	AACTTCTCCCTTCTCTGAGTGC	59.138	22	275	2479	2753	TTCCACCACTAAAGAACCCG	59.964	20	AACTTCTCCCTTCTCTGAGTGCT	60.068	23	275	2479	2753	CCATTGATTTGCAGCACAAG	60.257	20	AACTTCTCCCTTCTCTGAGTGC	59.138	22	158	2596	2753
Unigene0016930	1	p2	(CT)7	14	88	101	TGGTCTCGAAACAGCTAGGTC	59.487	21	GCAAAGCCATTTTCCTTCTG	59.823	20	137	21	157	TGGTCTCGAAACAGCTAGGTC	59.487	21	CAAATGTTGTTTTCCCGGTT	59.702	20	215	21	235	TGGTCTCGAAACAGCTAGGTC	59.487	21	CAACACCAATTGTCGGTTCA	60.404	20	272	21	292
Unigene0016931	1	p2	(GT)8	16	300	315
Unigene0016932	1	p3	(ATC)5	15	417	431	TAACGACCCCCATCTATTCG	59.778	20	AATTTGCATTTTGTGGAGCC	59.945	20	154	391	544	TAACGACCCCCATCTATTCG	59.778	20	GCAGGTTACTTTTCACCGGA	60.11	20	269	391	659	TAACGACCCCCATCTATTCG	59.778	20	TCACCGGAAAAAGAACTTGC	60.227	20	257	391	647
Unigene0016943	1	p2	(AG)10	20	326	345	CCCCACAAGGAAACCAACTA	59.824	20	GAAGAAGACTAACGTGCGCC	60.022	20	169	298	466	CCCCACAAGGAAACCAACTA	59.824	20	GCCTCAGCTAATGTGGGTGT	60.142	20	108	298	405	CCCCACAAGGAAACCAACTA	59.824	20	AGCAGGAAGGAGAGGACGTT	60.393	20	149	298	446
Unigene0016943	2	p4	(TTGA)6	24	1081	1104	TTGTGCAAGGAACACTCACC	59.726	20	CAAGAAAGGCAGATCCAAGG	59.807	20	252	897	1148	ATAACAGAGCTGCTCGGAGG	59.598	20	AAAGGCAGATCCAAGGTGTG	60.111	20	196	949	1144	GAGGTGGTCCAAAGACAAGG	59.549	20	AAAGGCAGATCCAAGGTGTG	60.111	20	172	973	1144
Unigene0016945	1	p2	(TA)8	16	1099	1114	TGACCGATCAGTGGATTTGA	60.048	20	TCTTCCTTCTTTGATCCCCC	60.38	20	106	1059	1164	TGCAATGGACGTAACAGAGC	59.871	20	TCTTCCTTCTTTGATCCCCC	60.38	20	241	924	1164	GTAACAGAGCTGGTCGGAGG	59.867	20	TCTTCCTTCTTTGATCCCCC	60.38	20	231	934	1164
Unigene0016945	2	c	(GA)6tgtgtgttttttaataaacgggtgaggttaaagggaaattaagaaaatgaatggttggcattcccaatgg(GT)8gggt(GA)9	120	1376	1495
Unigene0016946	1	p2	(AG)10	20	326	345	CCCCACAAGGAAACCAACTA	59.824	20	GAAGAAGACTAACGTGCGCC	60.022	20	169	298	466	CCCCACAAGGAAACCAACTA	59.824	20	GCCTCAGCTAATGTGGGTGT	60.142	20	108	298	405	CCCCACAAGGAAACCAACTA	59.824	20	AGCAGGAAGGAGAGGACGTT	60.393	20	149	298	446
Unigene0016946	2	p2	(AG)7	14	694	707	GCCTTAATGCGTTGGATCTC	59.674	20	AGTCCCATCTGCGTACAACC	59.997	20	197	569	765	GCCTTAATGCGTTGGATCTC	59.674	20	TTAATCTGTGTCCGCGTCTG	59.864	20	251	569	819	GCCATTCACATTTCGTTCAA	59.523	20	AGTCCCATCTGCGTACAACC	59.997	20	159	607	765
Unigene0016947	1	p2	(AG)10	20	326	345	CCCCACAAGGAAACCAACTA	59.824	20	GAAGAAGACTAACGTGCGCC	60.022	20	169	298	466	CCCCACAAGGAAACCAACTA	59.824	20	GCCTCAGCTAATGTGGGTGT	60.142	20	108	298	405	CCCCACAAGGAAACCAACTA	59.824	20	AGCAGGAAGGAGAGGACGTT	60.393	20	149	298	446
Unigene0016960	1	p2	(GT)7	14	11	24
Unigene0016972	1	p4	(AAAT)5	20	118	137	GTGGGATTAGCAGGGAGGAT	60.293	20	TTGTCTGTGGTGGCATTGAT	59.967	20	272	41	312	ACATGTGGGATTAGCAGGGA	60.34	20	TTGTCTGTGGTGGCATTGAT	59.967	20	276	37	312	GTGGGATTAGCAGGGAGGAT	60.293	20	ATATTTGCAGGCCTTGTTGC	60.103	20	219	41	259
Unigene0016974	1	p2	(AT)6	12	63	74	CGGACAAAAACGAAAGGAAA	60.081	20	GACGTTTGTGATGGCTGATG	60.12	20	234	32	265	CGGACAAAAACGAAAGGAAA	60.081	20	ACGTTTGTGATGGCTGATGA	60.12	20	233	32	264	CTAGTCCCGGACAAAAACGA	60.103	20	GACGTTTGTGATGGCTGATG	60.12	20	241	25	265
Unigene0016975	1	p3	(CCG)5	15	916	930	TTCTTGGAGGTGGTTGCTTC	60.232	20	GGGATTTTCAAGCTCGACTG	59.813	20	260	798	1057	GACTTCTTGGAGGTGGTTGC	59.703	20	GGGATTTTCAAGCTCGACTG	59.813	20	263	795	1057	TTCTTGGAGGTGGTTGCTTC	60.232	20	AGGAGGGGATTTTCAAGCTC	59.651	20	265	798	1062
Unigene0016982	1	p6	(GAAAAA)4	24	1	24
Unigene0016983	1	p6	(GAAAAA)4	24	1	24
Unigene0016984	1	p6	(GAAAAA)4	24	1	24
Unigene0016993	1	p3	(TTC)6	18	271	288	AATCTCTCAGCTTCCCACCA	59.803	20	CATTGCATCCCTTCTCCAGT	60.073	20	254	177	430	TCTCTCAGCTTCCCACCATT	59.803	20	CATTGCATCCCTTCTCCAGT	60.073	20	252	179	430	AATCTCTCAGCTTCCCACCA	59.803	20	TATGGCGGATTCTAACTGGG	59.916	20	181	177	357
Unigene0016994	1	p3	(TTC)6	18	271	288	AATCTCTCAGCTTCCCACCA	59.803	20	CATTGCATCCCTTCTCCAGT	60.073	20	254	177	430	TCTCTCAGCTTCCCACCATT	59.803	20	CATTGCATCCCTTCTCCAGT	60.073	20	252	179	430	AATCTCTCAGCTTCCCACCA	59.803	20	TATGGCGGATTCTAACTGGG	59.916	20	181	177	357
Unigene0016996	1	p2	(AG)9	18	1	18
Unigene0016997	1	p2	(GA)8	16	1236	1251
Unigene0016998	1	p4	(GAAA)5	20	2	21
Unigene0016999	1	p4	(GAAA)5	20	2	21
Unigene0017000	1	p3	(AGA)5	15	1450	1464	ACCGGTGGTGCTACGAATAG	60.015	20	TTGGGTTTTGGAGTTTGGAG	59.942	20	264	1425	1688	CTACCGGTGGTGCTACGAAT	60.015	20	TTGGGTTTTGGAGTTTGGAG	59.942	20	266	1423	1688	ACCGGTGGTGCTACGAATAG	60.015	20	AGCATTTTGGTAGTGACGGC	60.14	20	195	1425	1619
Unigene0017002	1	p3	(AGA)5	15	601	615	ACCGGTGGTGCTACGAATAG	60.015	20	TTGGGTTTTGGAGTTTGGAG	59.942	20	264	576	839	CTACCGGTGGTGCTACGAAT	60.015	20	TTGGGTTTTGGAGTTTGGAG	59.942	20	266	574	839	ACCGGTGGTGCTACGAATAG	60.015	20	AGCATTTTGGTAGTGACGGC	60.14	20	195	576	770
Unigene0017003	1	p3	(AGA)5	15	1405	1419	ACCGGTGGTGCTACGAATAG	60.015	20	TTGGGTTTTGGAGTTTGGAG	59.942	20	264	1380	1643	CTACCGGTGGTGCTACGAAT	60.015	20	TTGGGTTTTGGAGTTTGGAG	59.942	20	266	1378	1643	ACCGGTGGTGCTACGAATAG	60.015	20	AGCATTTTGGTAGTGACGGC	60.14	20	195	1380	1574
Unigene0017004	1	p3	(AGA)5	15	1533	1547	ACCGGTGGTGCTACGAATAG	60.015	20	TTGGGTTTTGGAGTTTGGAG	59.942	20	264	1508	1771	CTACCGGTGGTGCTACGAAT	60.015	20	TTGGGTTTTGGAGTTTGGAG	59.942	20	266	1506	1771	ACCGGTGGTGCTACGAATAG	60.015	20	AGCATTTTGGTAGTGACGGC	60.14	20	195	1508	1702
Unigene0017006	1	p3	(AGA)5	15	1247	1261	ACCGGTGGTGCTACGAATAG	60.015	20	TTGGGTTTTGGAGTTTGGAG	59.942	20	264	1222	1485	CTACCGGTGGTGCTACGAAT	60.015	20	TTGGGTTTTGGAGTTTGGAG	59.942	20	266	1220	1485	ACCGGTGGTGCTACGAATAG	60.015	20	AGCATTTTGGTAGTGACGGC	60.14	20	195	1222	1416
Unigene0017007	1	p2	(TC)6	12	330	341	CGACTCCTTCGGATCTTGAG	59.943	20	GTATGAAGTTGAGGACGGGC	59.556	20	266	152	417	CGACTCCTTCGGATCTTGAG	59.943	20	CGTCTTGAGCTACGCGACTT	60.73	20	247	152	398	CGACTCCTTCGGATCTTGAG	59.943	20	CTTGAGCTACGCGACTTGC	59.903	19	244	152	395
Unigene0017013	1	p2	(CT)6	12	972	983	CCAACCCATAGGATGCTTGT	59.813	20	ACTGCCCAGGTAGATGATGC	60.104	20	257	806	1062	CCAACCCATAGGATGCTTGT	59.813	20	GCACTGCCCAGGTAGATGAT	60.104	20	259	806	1064	GATGCATTGGCAACTTCTGA	59.805	20	GCACTGCCCAGGTAGATGAT	60.104	20	163	902	1064
Unigene0017017	1	p3	(GAT)6	18	731	748
Unigene0017018	1	p3	(ATG)7	21	1	21
Unigene0017028	1	p2	(GT)6	12	215	226	ATCGAGAGGGAGAGTAGGGG	59.653	20	TTTCTGTGCCACGAGTGAAG	60.025	20	196	171	366	ATCGAGAGGGAGAGTAGGGG	59.653	20	TCTGTGCCACGAGTGAAGAC	60.03	20	194	171	364	ATCGAGAGGGAGAGTAGGGG	59.653	20	GTTTCTGTGCCACGAGTGAA	59.88	20	197	171	367
Unigene0017035	1	p5	(GTGGT)4	20	1203	1222	CAACAGGGTGGAGAAAAGGA	60.081	20	TCTCTGCCTCTCTGCCTCTC	59.969	20	225	1067	1291	CAACAGGGTGGAGAAAAGGA	60.081	20	TCTCTGCCTCTCTGCCTCTC	59.969	20	233	1067	1299	GGTGGAATTGGGTACATTGG	59.91	20	TCTCTGCCTCTCTGCCTCTC	59.969	20	188	1104	1291
Unigene0017042	1	p2	(CT)9	18	1	18
Unigene0017043	1	p2	(CT)9	18	1	18
Unigene0017047	1	p3	(GCA)6	18	1579	1596	CAATTGCAGACATCACCTGG	60.112	20	TCTGCAATGTTAGCTGGTGC	60.019	20	265	1357	1621	CCAATTGCAGACATCACCTG	60.112	20	TCTGCAATGTTAGCTGGTGC	60.019	20	266	1356	1621	AGACTCTCCGAGCATGCCTA	60.119	20	TCTGCAATGTTAGCTGGTGC	60.019	20	190	1432	1621
Unigene0017047	2	p2	(TC)10	20	2177	2196
Unigene0017048	1	p3	(GCA)6	18	779	796	CCATCCAAAGACCACTGCTT	60.111	20	TCTGCAATGTTAGCTGGTGC	60.019	20	221	601	821	ACCACTGCTTTAAAAGGCGA	59.883	20	TCTGCAATGTTAGCTGGTGC	60.019	20	211	611	821	ACCACTGCTTTAAAAGGCGA	59.883	20	GCAAACGGATCAGTGGTTTT	59.978	20	249	611	859
Unigene0017048	2	p2	(TC)10	20	1377	1396
Unigene0017049	1	p3	(GCA)6	18	1424	1441	CAATTGCAGACATCACCTGG	60.112	20	TCTGCAATGTTAGCTGGTGC	60.019	20	265	1202	1466	CCAATTGCAGACATCACCTG	60.112	20	TCTGCAATGTTAGCTGGTGC	60.019	20	266	1201	1466	AGACTCTCCGAGCATGCCTA	60.119	20	TCTGCAATGTTAGCTGGTGC	60.019	20	190	1277	1466
Unigene0017049	2	p2	(TC)10	20	2022	2041
Unigene0017050	1	p3	(GCA)6	18	978	995	CCATCCAAAGACCACTGCTT	60.111	20	TCTGCAATGTTAGCTGGTGC	60.019	20	221	800	1020	ACCACTGCTTTAAAAGGCGA	59.883	20	TCTGCAATGTTAGCTGGTGC	60.019	20	211	810	1020	ACCACTGCTTTAAAAGGCGA	59.883	20	GCAAACGGATCAGTGGTTTT	59.978	20	249	810	1058
Unigene0017050	2	p2	(TC)10	20	1576	1595
Unigene0017056	1	p2	(GA)8	16	1424	1439
Unigene0017072	1	p2	(CT)8	16	2886	2901	TAGAGATTGCTCCTGGCGAT	59.939	20	CTCTGCCTGCTCTGCTCTTT	60.035	20	154	2820	2973	TAGAGATTGCTCCTGGCGAT	59.939	20	CACGCATTGACAGATTTTGG	60.111	20	107	2820	2926	TAGAGATTGCTCCTGGCGAT	59.939	20	CCACGCATTGACAGATTTTG	60.111	20	108	2820	2927
Unigene0017073	1	p2	(CT)8	16	2663	2678	TAGAGATTGCTCCTGGCGAT	59.939	20	CTCTGCCTGCTCTGCTCTTT	60.035	20	154	2597	2750	TAGAGATTGCTCCTGGCGAT	59.939	20	CACGCATTGACAGATTTTGG	60.111	20	107	2597	2703	TAGAGATTGCTCCTGGCGAT	59.939	20	CCACGCATTGACAGATTTTG	60.111	20	108	2597	2704
Unigene0017075	1	p2	(GA)6	12	1328	1339	TGGGGCTTCAAATGGAGTAG	60.066	20	TCACCTCTTATTTCGCCACC	60.074	20	280	1105	1384	AGTGGGAACTACGGTGTTGG	59.884	20	TCACCTCTTATTTCGCCACC	60.074	20	257	1128	1384	TGGAGAGAGAAAATGGACCG	60.187	20	TCACCTCTTATTTCGCCACC	60.074	20	153	1232	1384
Unigene0017076	1	p2	(AG)8	16	505	520
Unigene0017077	1	p2	(AG)7	14	1890	1903	TTATTCACCGGGAAAGTTGC	59.938	20	TTCAGTCCCTCGTTGCGT	60.402	18	101	1841	1941	TTATTCACCGGGAAAGTTGC	59.938	20	ATTTTCAGTCCCTCGTTGCG	62.445	20	104	1841	1944	TTCCGTGCACAAACTTTGAA	60.271	20	TTCAGTCCCTCGTTGCGT	60.402	18	185	1757	1941
Unigene0017078	1	p2	(AG)7	14	1796	1809	TTATTCACCGGGAAAGTTGC	59.938	20	TTCAGTCCCTCGTTGCGT	60.402	18	101	1747	1847	TTATTCACCGGGAAAGTTGC	59.938	20	ATTTTCAGTCCCTCGTTGCG	62.445	20	104	1747	1850	TTCCGTGCACAAACTTTGAA	60.271	20	TTCAGTCCCTCGTTGCGT	60.402	18	185	1663	1847
Unigene0017084	1	p2	(GT)7	14	11	24
Unigene0017084	2	p2	(GA)6	12	151	162	GGGAGAAAACGCAAATTGAA	60.053	20	AGAGGATTTGACGCTGGAGA	59.95	20	220	104	323	GGGAGAAAACGCAAATTGAA	60.053	20	AGAGAGGATTTGACGCTGGA	59.95	20	222	104	325	GGGAGAAAACGCAAATTGAA	60.053	20	GAGAGAGGATTTGACGCTGG	59.95	20	223	104	326
Unigene0017087	1	p4	(GAAT)4	16	1560	1575	TTCATCCACAAATTCAGCCA	60.049	20	AACACCGAGAAAGCGAAAGA	59.993	20	186	1439	1624	TTCATCCACAAATTCAGCCA	60.049	20	GAACACCGAGAAAGCGAAAG	59.993	20	187	1439	1625	TTCATCCACAAATTCAGCCA	60.049	20	AGAACACCGAGAAAGCGAAA	59.993	20	188	1439	1626
Unigene0017088	1	p3	(CCA)8	24	1	24
Unigene0017090	1	p3	(CCA)6	18	1	18
Unigene0017090	2	p3	(TTG)6	18	1478	1495	ATGGTTGGTGCCCATGTAAT	59.939	20	TTCGCTTGAAAGTCATGCTG	60.134	20	232	1316	1547	ATGTAATGGGTGGTGCCTGT	60.119	20	TTCGCTTGAAAGTCATGCTG	60.134	20	219	1329	1547	ATGGGTGGTGCCTGTGTAAT	60.119	20	TTCGCTTGAAAGTCATGCTG	60.134	20	214	1334	1547
Unigene0017091	1	p3	(TGG)5	15	1	15
Unigene0017091	2	p2	(AG)9	18	154	171	GGTGGCCACAATTGATGATT	60.591	20	TCGTCCATTTCTCATTTCCC	59.871	20	182	42	223	GGGACCGAGAATGAATTTTG	59.363	20	TCGTCCATTTCTCATTTCCC	59.871	20	159	65	223	TTGGGACCGAGAATGAATTT	59.363	20	TCGTCCATTTCTCATTTCCC	59.871	20	161	63	223
Unigene0017101	1	p3	(CTT)5	15	1688	1702	GAAGTGCTTCAGGCCAAGAG	60.134	20	AAGCGCAAGTTCGCTGTAAT	60.046	20	216	1515	1730	AGAAGTGCTTCAGGCCAAGA	60.134	20	AAGCGCAAGTTCGCTGTAAT	60.046	20	217	1514	1730	GAAGTGCTTCAGGCCAAGAG	60.134	20	GAAGAAAAAGCGCAAGTTCG	60.131	20	223	1515	1737
Unigene0017103	1	p3	(CTT)5	15	1658	1672	GAAGTGCTTCAGGCCAAGAG	60.134	20	AAGCGCAAGTTCGCTGTAAT	60.046	20	216	1485	1700	AGAAGTGCTTCAGGCCAAGA	60.134	20	AAGCGCAAGTTCGCTGTAAT	60.046	20	217	1484	1700	GAAGTGCTTCAGGCCAAGAG	60.134	20	GAAGAAAAAGCGCAAGTTCG	60.131	20	223	1485	1707
Unigene0017105	1	p2	(CT)8	16	27	42
Unigene0017106	1	p2	(CT)8	16	27	42
Unigene0017107	1	p2	(CT)8	16	27	42
Unigene0017108	1	p2	(CT)8	16	27	42
Unigene0017111	1	p3	(CGG)5	15	464	478	TGTTCTTCTTTGGAGGCTGC	60.517	20	ATACCCGGTGGCAGGATAC	59.644	19	263	390	652	TTCTTCTTTGGAGGCTGCTG	60.647	20	ATACCCGGTGGCAGGATAC	59.644	19	261	392	652	TGTTCTTCTTTGGAGGCTGC	60.517	20	GATACCCGGTGGCAGGATAC	61.491	20	264	390	653
Unigene0017113	1	p2	(TG)6	12	236	247	TCATGCACTCATGCCTCTTC	59.95	20	CTCTTTCTCACCCCTACACACA	59.253	22	219	54	272	TCATGCACTCATGCCTCTTC	59.95	20	TCTTTCTCACCCCTACACACA	58.201	21	218	54	271	TCATGCACTCATGCCTCTTC	59.95	20	ACTCTTTCTCACCCCTACACACA	60.081	23	220	54	273
Unigene0017114	1	p4	(ATTG)4	16	189	204	TAGAATTGTGTTTGGACCGC	58.625	20	GGAACCGATCCATGCTTAAA	59.901	20	194	166	359	GTAGAATTGTGTTTGGACCGC	59.49	21	GGAACCGATCCATGCTTAAA	59.901	20	195	165	359	TAGAATTGTGTTTGGACCGC	58.625	20	CATTGGGCTTTTTGTTTTGG	60.327	20	234	166	399
Unigene0017121	1	p2	(GA)7	14	70	83	GCTTTACCCATGTCCAACCA	60.755	20	TCAGCAGTGGCAGTTGAATC	59.992	20	245	46	290	GCTTTACCCATGTCCAACCA	60.755	20	GTTTGTCTTCAGCAGTGGCA	60.032	20	253	46	298	GCTTTACCCATGTCCAACCA	60.755	20	CGGAACCCTTCGTTTCTGTA	60.103	20	161	46	206
Unigene0017126	1	p2	(CA)6	12	533	544	AGCCAACTTTCTGAGGGTGA	59.844	20	CGCTTCCTCCAACTAAGCAA	60.514	20	241	437	677	AGCCAACTTTCTGAGGGTGA	59.844	20	AATGGCTTGAAGGCAGAGAC	59.434	20	209	437	645	AGCCAACTTTCTGAGGGTGA	59.844	20	TTTCCTTCTTGATCCGCTTC	59.387	20	255	437	691
Unigene0017129	1	p2	(GT)9	18	6	23
Unigene0017133	1	p2	(TC)7	14	4	17
Unigene0017134	1	p2	(AG)9	18	1173	1190
Unigene0017135	1	p2	(GA)7	14	8	21
Unigene0017148	1	p2	(AT)6	12	51	62	GGAAAATTTGTAGCACCCTTG	58.616	21	TAGTTCATCCCTTGGCTGGT	59.55	20	234	0	233	GGAAAATTTGTAGCACCCTTG	58.616	21	GTAGTTCATCCCTTGGCTGG	59.55	20	235	0	234	GGAAAATTTGTAGCACCCTTGT	59.415	22	TAGTTCATCCCTTGGCTGGT	59.55	20	234	0	233
Unigene0017148	2	c	(CT)8actc(CT)9	38	1933	1970	CACGTAGGCCGAGAAGAGAC	60.012	20	AAGCCTGCGACAACTCTCAC	60.599	20	242	1768	2009	TTCCTCACCAAAAACCTTCG	60.081	20	AAGCCTGCGACAACTCTCAC	60.599	20	159	1851	2009	GAAAGGCACTGGAAACCGTA	60.11	20	AAGCCTGCGACAACTCTCAC	60.599	20	117	1893	2009
Unigene0017160	1	p2	(TC)6	12	260	271	TTGCCAGAAAACAATGCAAA	60.229	20	TGGGGATCAAGAAAGACCTG	60.042	20	166	179	344	TTGCCAGAAAACAATGCAAA	60.229	20	TGTGGGGATCAAGAAAGACC	59.903	20	168	179	346	TGCCAGAAAACAATGCAAAC	59.712	20	TGGGGATCAAGAAAGACCTG	60.042	20	165	180	344
Unigene0017172	1	p3	(GAA)5	15	148	162	GGTTCCCTTTTCTCCTCAGC	60.19	20	TTGGGATTGAGAGAGGATGG	60.003	20	247	18	264	GCTGGTTCCCTTTTCTCCTC	60.19	20	ACCTAATTGGGCATGCTTTG	59.96	20	280	15	294	GTTCCCTTTTCTCCTCAGCC	60.19	20	ACCTAATTGGGCATGCTTTG	59.96	20	276	19	294
Unigene0017181	1	p2	(TG)6	12	101	112	TTTTGAATGCGACCATGTCT	59.127	20	TGTCCTTAAAACCCATACCCA	59.188	21	243	1	243	GTTTTGAATGCGACCATGTCT	59.992	21	TGTCCTTAAAACCCATACCCA	59.188	21	244	0	243	ATGCGACCATGTCTCCAAA	60.064	19	TGTCCTTAAAACCCATACCCA	59.188	21	237	7	243
Unigene0017183	1	p2	(TC)7	14	146	159	AGCCAGACACTCAGACAGCA	59.764	20	TCCGTTGACTTCGATTACCC	59.933	20	216	122	337	AGCCAGACACTCAGACAGCA	59.764	20	GGCTCCGTTGACTTCGATTA	60.214	20	219	122	340	GCCAGACACTCAGACAGCAC	59.61	20	TCCGTTGACTTCGATTACCC	59.933	20	215	123	337
Unigene0017184	1	p3	(CCG)5	15	246	260	CACCGGTGCTATCTTCGTTT	60.132	20	AGTGGTGAAGGTGGAGGTTG	60.002	20	263	23	285	TAGCCGTTATCCATCGCTCT	59.829	20	AGTGGTGAAGGTGGAGGTTG	60.002	20	176	110	285	CTAGCCGTTATCCATCGCTC	59.829	20	AGTGGTGAAGGTGGAGGTTG	60.002	20	177	109	285
Unigene0017191	1	p4	(CAAA)5	20	29	48	CGCGCCTCTTTCTATAGTCAAAT	61.049	23	AGAGCGGACAGAGCAGTCTC	59.89	20	227	1	227	CGCGCCTCTTTCTATAGTCAAAT	61.049	23	TCTCTTTCTCTGGCTTTGGC	59.694	20	158	1	158	CGCGCCTCTTTCTATAGTCAAAT	61.049	23	GAGAAGAGCGGACAGAGCAG	60.431	20	231	1	231
Unigene0017207	1	p3	(GAA)6	18	5	22
Unigene0017210	1	p3	(GAA)6	18	578	595
Unigene0017211	1	p2	(GA)7	14	1	14
Unigene0017226	1	p3	(AGC)5	15	823	837	AGGAAGAGTCAGGGGAGGAG	59.801	20	GCCACAAAAACCCACCTCTA	59.971	20	265	669	933	GGGGGTGGTAGAGGAGGTAG	59.811	20	TCGGACAAAGTTTTCCCATC	59.91	20	277	741	1017	AGGAAGAGTCAGGGGAGGAG	59.801	20	AAACCCACCTCTACAACCCC	60.088	20	258	669	926
Unigene0017226	2	c	(AGC)5tgctgtgccattggctgaaggtttggaagatgggaaaactttgtccgacattttgagagagaggaagagaagaattgt(AG)9	111	956	1066
Unigene0017228	1	p2	(GA)10	20	1237	1256
Unigene0017240	1	p2	(CT)9	18	128	145	TGGAAGAGGGGAGAAGGACT	60.186	20	GTAGGAGGAGACGGTGGTTG	59.574	20	276	9	284	CTGGAAGAGGGGAGAAGGAC	60.186	20	GTAGGAGGAGACGGTGGTTG	59.574	20	277	8	284	CTGGAAGAGGGGAGAAGGAC	60.186	20	GAGGAGACGGTGGTTGATTC	59.511	20	273	8	280
Unigene0017240	2	p3	(ACC)5	15	412	426	ATCGTCAACAAGCACCTCCT	59.727	20	CGGAACACGAAAAACCATCT	59.971	20	111	386	496	GCGGTTGCCTTCTTCTCATA	60.352	20	CGGAACACGAAAAACCATCT	59.971	20	164	333	496	ATCGTCAACAAGCACCTCCT	59.727	20	TTAGCCGGAACACGAAAAAC	60.11	20	116	386	501
Unigene0017254	1	p2	(GA)6	12	2672	2683
Unigene0017266	1	p2	(TA)6	12	126	137	CATCTTTCAACCAAGTGCGA	59.84	20	CTTCCCCACAAGATCACACA	59.52	20	159	75	233	TGCCATGAGCATCTTTCAAC	59.805	20	CTTCCCCACAAGATCACACA	59.52	20	168	66	233	CCATGAGCATCTTTCAACCA	59.648	20	CTTCCCCACAAGATCACACA	59.52	20	166	68	233
Unigene0017270	1	p2	(AG)9	18	2011	2028
Unigene0017296	1	p3	(TCA)6	18	958	975	GCAAAGGATAACCCCACAAA	59.801	20	AACTGCAACAACAGCAGCAC	60.104	20	257	858	1114	GAAGCAAGCGAATGACACAA	59.995	20	CCTCGTTGATGTGCTCTCAC	59.42	20	259	755	1013	ACATTCGGCTCGCTCTTCTA	60.118	20	CCTCGTTGATGTGCTCTCAC	59.42	20	196	818	1013
Unigene0017309	1	p2	(TA)8	16	1	16
Unigene0017313	1	p3	(AGA)5	15	351	365	TCGCCTCTCTTCGCAGTATT	60.118	20	ACCTGAAACTCGTACGGTGC	60.179	20	255	181	435	TCGCCTCTCTTCGCAGTATT	60.118	20	CGGTACCGAACCTGAAACTC	59.592	20	264	181	444	TCGCCTCTCTTCGCAGTATT	60.118	20	GGTACCGAACCTGAAACTCG	59.592	20	263	181	443
Unigene0017314	1	p3	(AGA)5	15	403	417	TCGCCTCTCTTCGCAGTATT	60.118	20	ACCTGAAACTCGTACGGTGC	60.179	20	255	233	487	TCGCCTCTCTTCGCAGTATT	60.118	20	CGGTACCGAACCTGAAACTC	59.592	20	264	233	496	TCGCCTCTCTTCGCAGTATT	60.118	20	GGTACCGAACCTGAAACTCG	59.592	20	263	233	495
Unigene0017326	1	p2	(AG)10	20	1	20
Unigene0017331	1	p2	(GA)9	18	1349	1366
Unigene0017337	1	p2	(AC)6	12	232	243	GCTGTTTCAGCAAAGCACAA	60.18	20	CAAAGGTTCAATGCTTCTCTTTC	59.424	23	229	42	270	AAGGAATTCAACATGTGCCC	59.797	20	CAAAGGTTCAATGCTTCTCTTTC	59.424	23	123	148	270	GGTGCGCACATAGTACAGGA	59.746	20	CAAAGGTTCAATGCTTCTCTTTC	59.424	23	204	67	270
Unigene0017341	1	p3	(GTG)5	15	1138	1152	GTTCGACCTCAGTGAGAGGG	59.835	20	CCTCCCTCCCATGTCTATCA	59.879	20	167	1055	1221	ATATGGAAGAGGGACTCGGC	60.431	20	CCTCCCTCCCATGTCTATCA	59.879	20	192	1030	1221	GTTCGACCTCAGTGAGAGGG	59.835	20	ATGTCTATCATACGCCGCCT	59.579	20	157	1055	1211
Unigene0017353	1	c	(AG)8gaaagaagagagagagataaaccgaaggg(GA)8	61	49	109	TCGGTCGCATAATAATCAGAGA	59.704	22	TTTCTGTGCTTGGCATTGAG	59.988	20	224	7	230	TCGGTCGCATAATAATCAGAGA	59.704	22	CTTTCTGTGCTTGGCATTGA	59.988	20	225	7	231	TCGGTCGCATAATAATCAGAGA	59.704	22	TCTTTCTGTGCTTGGCATTG	59.988	20	226	7	232
Unigene0017358	1	p2	(AG)8	16	3094	3109
Unigene0017366	1	p4	(AAGA)4	16	191	206	GCTGAACCTTCGGATCTTGA	60.34	20	TGGATTTTGGATTCATGGGT	59.991	20	112	124	235	GCTGAACCTTCGGATCTTGA	60.34	20	CTTGGAGGATTCCTTGGACA	60.042	20	216	124	339	GCTGAACCTTCGGATCTTGA	60.34	20	TGACCTTGGAGGATTCCTTG	60.042	20	220	124	343
Unigene0017369	1	p4	(ATTA)4	16	53	68	CCAAGAAATTAATCAAACCCACA	60.095	23	GCAAGAAGGCATGAGCAGAT	60.514	20	227	18	244	TCCAAGAAATTAATCAAACCCA	58.472	22	GCAAGAAGGCATGAGCAGAT	60.514	20	228	17	244	CCAAGAAATTAATCAAACCCACA	60.095	23	AAACGGAACCGAGAATTGG	59.918	19	280	18	297
Unigene0017385	1	p2	(AG)10	20	1	20
Unigene0017409	1	p2	(TC)6	12	73	84	GGCGAAAAGCTAAAGCTGC	60.245	19	AGGCAACCCAAGAATGGAAT	60.693	20	109	27	135	GGCGAAAAGCTAAAGCTGC	60.245	19	CAGAGCAAACATCAATTGCC	59.276	20	257	27	283	GGCGAAAAGCTAAAGCTGC	60.245	19	AGAGCAAACATCAATTGCCA	59.276	20	256	27	282
Unigene0017420	1	c	(CT)7tccctaaccatcacttaatgttcctctaatctaattaggagacggtttggattgtagttgtca(AT)8	93	72	164
Unigene0017423	1	p2	(AG)7	14	405	418	AAATCTCAACCCATTTCCCC	59.996	20	TAAGTGCTTTGGCTTTTGGG	60.236	20	199	309	507	CAAACCCAACAAATCCCATC	60.029	20	TAAGTGCTTTGGCTTTTGGG	60.236	20	280	228	507	ATCTCAACCCATTTCCCCTC	60.133	20	TAAGTGCTTTGGCTTTTGGG	60.236	20	197	311	507
Unigene0017433	1	p2	(GA)10	20	1	20
Unigene0017434	1	p2	(GA)10	20	1	20
Unigene0017444	1	c	(TG)8tattacgtgtttgcatgtgtgcgtgtgt(GA)8	60	305	364	AAACAGCAGCGCCTAAGTGT	60.081	20	AAGGCAGTGAAGCAGGATGT	59.874	20	226	250	475	AAACAGCAGCGCCTAAGTGT	60.081	20	AGGCAGTGAAGCAGGATGTT	59.874	20	225	250	474	AAACAGCAGCGCCTAAGTGT	60.081	20	GGCAGTGAAGCAGGATGTTT	60.263	20	224	250	473
Unigene0017446	1	p2	(CT)6	12	1039	1050	GCATGAGGCTCGTCTGTGTA	60.016	20	CCCAGAAATAATCCAAGCGA	60.031	20	158	946	1103	CCAAGGATCAGGACCAAAGA	60.042	20	CCCAGAAATAATCCAAGCGA	60.031	20	225	879	1103	CTGAGAGAGGATCTGACGCC	60.096	20	CCCAGAAATAATCCAAGCGA	60.031	20	186	918	1103
Unigene0017447	1	c	(TC)8tggatttctaatcccactctcaggtctctctcatcaaaacttgtttaggcctttttttttaaaataaaaaaaaatgtg(TA)6	106	1	106
Unigene0017469	1	p2	(AG)9	18	1	18
Unigene0017483	1	p3	(GAC)5	15	517	531	CATTGCCGGAATCTTCATCT	60.036	20	TGGCTCCAATAACATCCCTC	59.894	20	245	369	613	CATTGCCGGAATCTTCATCT	60.036	20	GGCTCCAATAACATCCCTCA	59.894	20	244	369	612	CATTGCCGGAATCTTCATCT	60.036	20	AGTGACGGCACATTTCACAA	60.16	20	266	369	634
Unigene0017487	1	p2	(GA)7	14	142	155	CGGATTGAGAGAGCGAAGAG	60.232	20	AATGCCAAGCAATCTTGTCC	60.081	20	233	68	300	TGCTTCCCTCAATACGCTTT	59.845	20	CCCACATTCTTTGCCATTTC	60.309	20	161	20	180	TGCTTCCCTCAATACGCTTT	59.845	20	TCCCACATTCTTTGCCATTT	60.309	20	162	20	181
Unigene0017489	1	p2	(TC)10	20	1	20
Unigene0017497	1	p3	(GAG)6	18	1	18
Unigene0017503	1	p2	(AT)8	16	112	127	GGCCTTTTAGGAGAAGGCAA	60.683	20	ATGGGTACCCCAGAATCCTC	60.015	20	153	78	230	GGCCTTTTAGGAGAAGGCAA	60.683	20	TCCATCTCAAACGAGGAACC	60.05	20	263	78	340	GGCCTTTTAGGAGAAGGCAA	60.683	20	GGGTCGACCTCCCTTAACTC	59.935	20	110	78	187
Unigene0017504	1	p2	(AT)8	16	112	127	GGCCTTTTAGGAGAAGGCAA	60.683	20	ATGGGTACCCCAGAATCCTC	60.015	20	153	78	230	GGCCTTTTAGGAGAAGGCAA	60.683	20	TCCATCTCAAACGAGGAACC	60.05	20	263	78	340	GGCCTTTTAGGAGAAGGCAA	60.683	20	GGGTCGACCTCCCTTAACTC	59.935	20	110	78	187
Unigene0017522	1	p2	(CT)11	22	1050	1071
Unigene0017523	1	p2	(CT)11	22	1117	1138
Unigene0017524	1	p2	(CT)11	22	1033	1054
Unigene0017537	1	p2	(CT)10	20	1	20
Unigene0017568	1	p2	(AT)6	12	10	21
Unigene0017573	1	p4	(AATA)4	16	48	63	CCCATTTTCACTCTCCCTTC	58.568	20	TGATGCAACCTTGACTCTGC	59.992	20	271	0	270	CCCATTTTCACTCTCCCTTCT	59.562	21	TGATGCAACCTTGACTCTGC	59.992	20	271	0	270	CCCATTTTCACTCTCCCTTC	58.568	20	TGCCACAGTTTCGTCTCTTG	60.025	20	254	0	253
Unigene0017581	1	p3	(CAT)5	15	142	156	CGAAGAGAAGACGGAGGATG	59.943	20	GAAAGGAAGAGGCCAAGGAG	60.319	20	275	45	319	TAAGCCGAAGAGAAGACGGA	60.088	20	GAAAGGAAGAGGCCAAGGAG	60.319	20	280	40	319	CGAAGAGAAGACGGAGGATG	59.943	20	GCCGTACGATCCTTTGAATC	59.533	20	188	45	232
Unigene0017581	2	p2	(CT)7	14	348	361	GCCTCTTCCTTTCAAGCTCA	59.694	20	AAATTGAACCCTAGCTCCATCA	59.966	22	119	307	425	CTCCTTGGCCTCTTCCTTTC	60.319	20	AAATTGAACCCTAGCTCCATCA	59.966	22	126	300	425	GCCTCTTCCTTTCAAGCTCA	59.694	20	TTGAACCCTAGCTCCATCACTT	60.13	22	116	307	422
Unigene0017585	1	p3	(AGA)5	15	2027	2041	AGAATTTTCGGGTTCGTGTG	59.971	20	AGGAAGAGGATAAAGCCCGA	60.166	20	280	1898	2177	AGAATTTTCGGGTTCGTGTG	59.971	20	AAGAGGATAAAGCCCGAAGC	59.82	20	277	1898	2174	AGAATTTTCGGGTTCGTGTG	59.971	20	AGGATAAAGCCCGAAGCAGT	60.228	20	274	1898	2171
Unigene0017587	1	p2	(AG)6	12	1311	1322	TGGGAGAATGGGATTGGTTA	60.126	20	ACAAAAGTCACCCCCTCTCC	60.349	20	154	1254	1407	TGGGAGAATGGGATTGGTTA	60.126	20	CAAATAAGCGTTTGCTGCTG	59.648	20	118	1254	1371	AAGGGTCGACGACAGAGAAA	59.844	20	ACAAAAGTCACCCCCTCTCC	60.349	20	235	1173	1407
Unigene0017602	1	p5	(TTTTG)4	20	1630	1649
Unigene0017607	1	p3	(ATT)6	18	39	56	TTTTCCCGTGAAACGACTTT	59.587	20	TTGCTTCCTATTCAGTTTTCTCG	59.906	23	109	15	123	TTTTCCCGTGAAACGACTTT	59.587	20	TTCGAATTTTGCTTCCTATTCA	58.871	22	117	15	131	TTTTCCCGTGAAACGACTTT	59.587	20	TTCGAATTTTGCTTCCTATTCAG	59.755	23	117	15	131
Unigene0017611	1	p2	(GA)6	12	1548	1559
Unigene0017615	1	p2	(CT)6	12	1501	1512	CCTTTTCTGGCCATTTTGAA	60.046	20	AAGCTCATGCACAGCTTCAG	59.344	20	189	1383	1571	CCTTTTCTGGCCATTTTGAA	60.046	20	CCAAATCAAAGCTCATGCAC	59.276	20	197	1383	1579	GGCGGAGTCCTAATTGCTTA	59.32	20	AGCTCATGCACAGCTTCAGA	59.887	20	140	1431	1570
Unigene0017616	1	p2	(CT)6	12	1519	1530	CCTTTTCTGGCCATTTTGAA	60.046	20	AAGCTCATGCACAGCTTCAG	59.344	20	189	1401	1589	CCTTTTCTGGCCATTTTGAA	60.046	20	CCAAATCAAAGCTCATGCAC	59.276	20	197	1401	1597	GGCGGAGTCCTAATTGCTTA	59.32	20	AGCTCATGCACAGCTTCAGA	59.887	20	140	1449	1588
Unigene0017619	1	p2	(GA)8	16	1	16
Unigene0017619	2	p2	(AG)8	16	165	180	TTGTTGGGTGCACTGGTTTA	60.004	20	TTGGATATCCGCGTCTCTCT	59.797	20	195	18	212	TGAAAAACCAAGTTCGGGAG	60.081	20	TTGGATATCCGCGTCTCTCT	59.797	20	172	41	212	TTGTTGGGTGCACTGGTTTA	60.004	20	TCGACCATTCCACCTCATTT	60.317	20	239	18	256
Unigene0017624	1	p2	(AG)7	14	6	19
Unigene0017626	1	p2	(TC)7	14	10	23
Unigene0017629	1	p2	(CT)10	20	1	20
Unigene0017631	1	c	(GA)8ggtgcagttatggtagctgagaggcagggcacgagggacgaggagaaagatagagagagaaaacactacaat(GA)8	104	1	104
Unigene0017640	1	p6	(GCCTCC)4	24	270	293	TCTCCACACAAATTCCATGC	59.502	20	CATCACTTTCTGTGCCTCCA	59.831	20	220	180	399	CACACAAATTCCATGCCACT	59.42	20	CATCACTTTCTGTGCCTCCA	59.831	20	216	184	399	ACACAAATTCCATGCCACTG	59.42	20	CATCACTTTCTGTGCCTCCA	59.831	20	215	185	399
Unigene0017643	1	p6	(ATTCCT)4	24	15	38
Unigene0017656	1	p2	(GA)10	20	670	689
Unigene0017659	1	p2	(CT)9	18	1	18
Unigene0017668	1	p3	(ACC)6	18	460	477	ACCTTATCCCTCCTCCCTCA	59.89	20	TGATGTGTCCAGCTGCGTAT	60.296	20	185	432	616	ACCTTATCCCTCCTCCCTCA	59.89	20	TATCCAACGGCTGATGTGTC	59.527	20	196	432	627	CCTTATCCCTCCTCCCTCAA	60.393	20	TGATGTGTCCAGCTGCGTAT	60.296	20	184	433	616
Unigene0017675	1	p2	(TC)9	18	1	18
Unigene0017676	1	p2	(TC)9	18	392	409
Unigene0017679	1	p2	(GA)7	14	473	486	TCAAAGCTTGTTTTGTTGCG	60.029	20	TCCTTTGGTCAGAATCCCAC	59.903	20	163	447	609	AAGCTTGTTTTGTTGCGGAC	60.292	20	TCCTTTGGTCAGAATCCCAC	59.903	20	160	450	609	GCGGTGGAGATACGATTTTG	60.469	20	TCCTTTGGTCAGAATCCCAC	59.903	20	189	421	609
Unigene0017681	1	p6	(GGCGAC)4	24	585	608	ATTGTGAGGATGAAGCTGGG	60.073	20	ATGCCACTCACCGGATTAAG	59.955	20	280	423	702	CATAAGCGGAAAGAGAAGCG	60.11	20	ATGCCACTCACCGGATTAAG	59.955	20	231	472	702	TAAGCGGAAAGAGAAGCGAG	59.861	20	ATGCCACTCACCGGATTAAG	59.955	20	229	474	702
Unigene0017682	1	p6	(GGCGAC)4	24	585	608	ATTGTGAGGATGAAGCTGGG	60.073	20	TCTTCAAGCAGCATGGACTG	60.136	20	238	423	660	CATAAGCGGAAAGAGAAGCG	60.11	20	CAACCTCAGCTTCTTCCTCG	60.126	20	160	472	631	CATAAGCGGAAAGAGAAGCG	60.11	20	TCTTCAAGCAGCATGGACTG	60.136	20	189	472	660
Unigene0017683	1	p6	(GGCGAC)4	24	585	608	ATTGTGAGGATGAAGCTGGG	60.073	20	TCTTCAAGCAGCATGGACTG	60.136	20	238	423	660	CATAAGCGGAAAGAGAAGCG	60.11	20	CAACCTCAGCTTCTTCCTCG	60.126	20	160	472	631	CATAAGCGGAAAGAGAAGCG	60.11	20	TCTTCAAGCAGCATGGACTG	60.136	20	189	472	660
Unigene0017684	1	p3	(CTG)10	30	697	726	CATGTAATTGACCGCAGGTG	59.988	20	CATGAACAGTGGTGGTGGAG	59.997	20	199	600	798	CCATTGCACGTTGTTGATTC	59.972	20	CATGAACAGTGGTGGTGGAG	59.997	20	140	659	798	CCATTGCACGTTGTTGATTC	59.972	20	CCATATGGGCAATATCCCTG	59.994	20	185	659	843
Unigene0017684	2	p3	(CCG)5	15	1112	1126	AACTCCGGCATTCACATTTC	59.939	20	ATGGAGGTAAAAAGGGTGGC	60.187	20	275	939	1213	GAACTCCGGCATTCACATTT	59.939	20	ATGGAGGTAAAAAGGGTGGC	60.187	20	276	938	1213	CACCGCCATTTTTAGCATCT	60.096	20	GTGGTGTAAACGGTGAGGGT	59.745	20	162	1082	1243
Unigene0017684	3	p2	(GA)11	22	2304	2325
Unigene0017686	1	p2	(GA)7	14	163	176	CTTGGCAACATCATTTCCCT	59.933	20	CGGAAAACAAGCGGAGTAAC	59.747	20	232	75	306	AACCTCAATGAAACGGCATC	59.939	20	GCCAAAAACCACCATTTCTG	60.344	20	204	3	206	CTTGGCAACATCATTTCCCT	59.933	20	GCCAAAAACCACCATTTCTG	60.344	20	132	75	206
Unigene0017687	1	p6	(AGGAGA)4	24	2	25
Unigene0017700	1	p2	(AG)7	14	1	14
Unigene0017701	1	p2	(AG)10	20	951	970
Unigene0017708	1	p2	(GT)6	12	4	15
Unigene0017709	1	p2	(GA)7	14	188	201	AACCATTTGCATCATCCCAT	60.021	20	TCCATACGTGAACAGCCTTG	59.716	20	234	62	295	GAAACCATTTGCATCATCCC	60.141	20	TCCATACGTGAACAGCCTTG	59.716	20	236	60	295	CATTTGCATCATCCCATCAA	60.284	20	TCCATACGTGAACAGCCTTG	59.716	20	231	65	295
Unigene0017710	1	p2	(CT)10	20	1	20
Unigene0017715	1	p3	(GGA)6	18	25	42	GGGAAAGAGGAGCTTGAAGG	60.319	20	GTGCAATCCTCTGCTTGACA	59.992	20	174	0	173	GGGAAAGAGGAGCTTGAAGG	60.319	20	GGCATGGAACTCACAAACCT	59.973	20	235	0	234	GGGAAAGAGGAGCTTGAAGG	60.319	20	TGACAAGAAAGCAGTGGTGG	59.873	20	159	0	158
Unigene0017716	1	p3	(GGA)6	18	25	42	GGGAAAGAGGAGCTTGAAGG	60.319	20	GTGCAATCCTCTGCTTGACA	59.992	20	174	0	173	GGGAAAGAGGAGCTTGAAGG	60.319	20	GGCATGGAACTCACAAACCT	59.973	20	235	0	234	GGGAAAGAGGAGCTTGAAGG	60.319	20	TGACAAGAAAGCAGTGGTGG	59.873	20	159	0	158
Unigene0017746	1	p2	(AT)7	14	1	14
Unigene0017754	1	p2	(AG)7	14	660	673
Unigene0017761	1	p2	(AG)8	16	399	414
Unigene0017762	1	p2	(AG)8	16	724	739
Unigene0017764	1	p2	(GA)10	20	1	20
[truncated: 7,640 more rows]

## Sheet: Table S4
Table S4. Annotation of SSR-containing EST accessions.
geneID	geneLength	Tapiscia_sinensis_rawreads(66198721)	Tapiscia_sinensis_RPKM	Nr-ID	Nr-Score	Nr-Evalue	Nr-annotation	Swissprot-ID	Swissprot-Score	Swissprot-Evalue	Swissprot-annotation	COG-Protein-or-Domain	COG-Score	COG-Evalue	COG-ID	COG-Function-Description	KO_id	KEGG-Evalue	KEGG-Score	KEGG-Gene	ko_definition	GO-BiologicalProcess	GO-MolecularFunction	Go-CellularComponent
Unigene0000041	224	11	0.7418	--	--	--	--	--	--	--	--	--	--	--	--	--	--	--	--	--	--	-	-	-
Unigene0000079	654	722	16.6767	gi|297801186|ref|XP_002868477.1|	61.2	2e-08	predicted protein [Arabidopsis lyrata subsp. lyrata]	--	--	--	--	--	--	--	--	--	--	--	--	--	--	-	-	-
Unigene0000090	272	11	0.6109	--	--	--	--	--	--	--	--	--	--	--	--	--	--	--	--	--	--	-	-	-
Unigene0000091	259	13	0.7582	--	--	--	--	--	--	--	--	--	--	--	--	--	--	--	--	--	--	-	-	-
Unigene0000166	263	12	0.6892	--	--	--	--	--	--	--	--	--	--	--	--	--	--	--	--	--	--	-	-	-
Unigene0000173	980	187	2.8825	gi|449524048|ref|XP_004169035.1|	207	3e-52	PREDICTED: uncharacterized LOC101211728 [Cucumis sativus]	--	--	--	--	--	--	--	--	--	--	--	--	--	--	-	-	-
Unigene0000202	204	4	0.2962	--	--	--	--	--	--	--	--	--	--	--	--	--	--	--	--	--	--	-	-	-
Unigene0000221	388	26	1.0123	--	--	--	--	--	--	--	--	--	--	--	--	--	--	--	--	--	--	-	-	-
Unigene0000227	856	8572	151.272	gi|502142066|ref|XP_004504776.1|	192	8e-48	PREDICTED: non-specific lipid-transfer protein-like protein At5g64080-like [Cicer arietinum]	sp|Q8VYI9|NLTL5_ARATH	171	8e-42	Non-specific lipid-transfer protein-like protein At5g64080 OS=Arabidopsis thaliana GN=At5g64080 PE=1 SV=1	--	--	--	--	--	--	--	--	--	--	-	-	-
Unigene0000247	359	26	1.094	gi|449534373|ref|XP_004174137.1|	97.1	1e-19	PREDICTED: uncharacterized LOC101211262 [Cucumis sativus]	--	--	--	--	--	--	--	--	--	--	--	--	--	--	-	-	GO:0043231//intracellular membrane-bounded organelle
Unigene0000258	860	3674	64.5344	gi|449442647|ref|XP_004139092.1|	256	5e-67	PREDICTED: thioredoxin F2, chloroplastic-like [Cucumis sativus]	sp|P29450|TRXF_PEA	224	5e-58	Thioredoxin F-type, chloroplastic OS=Pisum sativum PE=2 SV=1	SPAC7D4.07c	76.6	5e-14	COG0526	Thiol-disulfide isomerase and thioredoxins	--	--	--	--	--	GO:0018904;GO:0006007//glucose catabolic process;GO:0006090//pyruvate metabolic process;GO:0005984//disaccharide metabolic process;GO:0005982//starch metabolic process;GO:0044092//negative regulation of molecular function;GO:0019725//cellular homeostasis;GO:0044093;GO:0019757	GO:0015036//disulfide oxidoreductase activity;GO:0030234//enzyme regulator activity	GO:0031976;GO:0009532//plastid stroma
Unigene0000260	1194	178	2.252	gi|359473888|ref|XP_002276076.2|	334	3e-90	PREDICTED: BTB/POZ domain-containing protein POB1-like [Vitis vinifera]	--	--	--	--	--	--	--	--	--	--	--	--	--	--	-	-	-
Unigene0000266	323	9	0.4209	--	--	--	--	--	--	--	--	--	--	--	--	--	--	--	--	--	--	-	-	-
Unigene0000271	1333	1144	12.9642	gi|508706851|gb|EOX98747.1|	566	1e-160	Aldolase-type TIM barrel family protein isoform 1 [Theobroma cacao]	sp|Q9I4V0|2NPD_PSEAE	126	4e-28	Nitronate monooxygenase OS=Pseudomonas aeruginosa (strain ATCC 15692 / PAO1 / 1C / PRS 101 / LMG 12228) GN=PA1024 PE=1 SV=1	lin0810	174	3e-43	COG2070	Dioxygenases related to 2-nitropropane dioxygenase	--	--	--	--	--	-	-	-
Unigene0000296	204	8	0.5924	--	--	--	--	--	--	--	--	--	--	--	--	--	--	--	--	--	--	-	-	-
Unigene0000301	1024	182	2.6849	gi|508705107|gb|EOX97003.1|	494	1e-138	S-adenosyl-L-methionine-dependent methyltransferase mraW [Theobroma cacao]	sp|Q6NMK1|GXM1_ARATH	414	5e-115	Glucuronoxylan 4-O-methyltransferase 1 OS=Arabidopsis thaliana GN=GXM1 PE=1 SV=1	--	--	--	--	--	--	--	--	--	--	-	-	-
Unigene0000320	1812	11679	97.3639	gi|449522891|ref|XP_004168459.1|	888	0	PREDICTED: 6-phosphogluconate dehydrogenase, decarboxylating-like [Cucumis sativus]	sp|Q9FFR3|6PGD2_ARATH	883	0	6-phosphogluconate dehydrogenase, decarboxylating 2, chloroplastic OS=Arabidopsis thaliana GN=At5g41670 PE=1 SV=1	alr5275	514	1e-145	COG0362	6-phosphogluconate dehydrogenase	K00033	0	913	rcu:RCOM_1690020	6-phosphogluconate dehydrogenase [EC:1.1.1.44]	GO:0006007//glucose catabolic process;GO:0010038//response to metal ion;GO:0006970//response to osmotic stress;GO:0034285;GO:0009664//plant-type cell wall organization;GO:0009746	GO:0016616//oxidoreductase activity, acting on the CH-OH group of donors, NAD or NADP as acceptor;GO:0000166//nucleotide binding;GO:0048037//cofactor binding	GO:0009532//plastid stroma;GO:0005911//cell-cell junction
Unigene0000334	1114	127	1.7221	gi|508781078|gb|EOY28334.1|	409	1e-113	NAC domain containing protein 25 [Theobroma cacao]	sp|Q8GY42|NAC25_ARATH	275	3e-73	NAC transcription factor 25 OS=Arabidopsis thaliana GN=NAC025 PE=2 SV=1	--	--	--	--	--	--	--	--	--	--	-	-	-
Unigene0000340	397	63	2.3972	--	--	--	--	--	--	--	--	--	--	--	--	--	--	--	--	--	--	-	-	-
Unigene0000350	472	88	2.8164	--	--	--	--	--	--	--	--	--	--	--	--	--	--	--	--	--	--	-	-	-
Unigene0000357	485	254	7.9112	gi|359474523|ref|XP_003631487.1|	69.7	2e-11	PREDICTED: uncharacterized protein LOC100855350 [Vitis vinifera]	--	--	--	--	--	--	--	--	--	--	--	--	--	--	-	-	-
Unigene0000361	251	9	0.5417	--	--	--	--	--	--	--	--	--	--	--	--	--	--	--	--	--	--	-	-	-
Unigene0000376	383	67	2.6426	gi|502102114|ref|XP_004491972.1|	92.8	2e-18	PREDICTED: protein GLUTAMINE DUMPER 6-like [Cicer arietinum]	sp|Q3EAV6|GDU6_ARATH	92.4	8e-19	Protein GLUTAMINE DUMPER 6 OS=Arabidopsis thaliana GN=GDU6 PE=2 SV=1	--	--	--	--	--	--	--	--	--	--	GO:0051955	-	-
Unigene0000381	645	35	0.8197	gi|115459184|ref|NP_001053192.1|	145	9e-34	Os04g0495300 [Oryza sativa Japonica Group]	--	--	--	--	--	--	--	--	--	--	--	--	--	--	GO:0044248//cellular catabolic process	-	-
Unigene0000382	739	375	7.6654	gi|115459184|ref|NP_001053192.1|	145	1e-33	Os04g0495300 [Oryza sativa Japonica Group]	--	--	--	--	--	--	--	--	--	--	--	--	--	--	GO:0044248//cellular catabolic process	-	-
Unigene0000397	257	527	30.9762	gi|508712386|gb|EOY04283.1|	55.1	5e-07	Eukaryotic aspartyl protease family protein [Theobroma cacao]	--	--	--	--	--	--	--	--	--	--	--	--	--	--	-	GO:0008233//peptidase activity	-
Unigene0000398	1410	4602	49.3035	gi|359473000|ref|XP_002278677.2|	610	1e-173	PREDICTED: aspartic proteinase nepenthesin-1-like [Vitis vinifera]	sp|Q9LHE3|ASPG2_ARATH	209	4e-53	Protein ASPARTIC PROTEASE IN GUARD CELL 2 OS=Arabidopsis thaliana GN=ASPG2 PE=2 SV=1	--	--	--	--	--	--	--	--	--	--	-	-	-
Unigene0000421	201	6	0.4509	--	--	--	--	--	--	--	--	--	--	--	--	--	--	--	--	--	--	-	-	-
Unigene0000435	350	45	1.9422	gi|115461783|ref|NP_001054491.1|	55.8	3e-07	Os05g0120300 [Oryza sativa Japonica Group]	--	--	--	--	--	--	--	--	--	--	--	--	--	--	-	-	-
Unigene0000439	411	22	0.8086	--	--	--	--	--	--	--	--	--	--	--	--	--	--	--	--	--	--	-	-	-
Unigene0000455	266	81	4.6	gi|255576956|ref|XP_002529363.1|	70.1	1e-11	conserved hypothetical protein [Ricinus communis]	--	--	--	--	--	--	--	--	--	--	--	--	--	--	-	-	-
Unigene0000456	224	89	6.002	--	--	--	--	--	--	--	--	--	--	--	--	--	--	--	--	--	--	-	-	-
Unigene0000481	347	20	0.8707	--	--	--	--	--	--	--	--	--	--	--	--	--	--	--	--	--	--	-	-	-
Unigene0000494	852	200	3.546	gi|225446471|ref|XP_002277788.1|	320	2e-86	PREDICTED: fasciclin-like arabinogalactan protein 9 isoform 1 [Vitis vinifera]	sp|Q9ZWA8|FLA9_ARATH	258	5e-68	Fasciclin-like arabinogalactan protein 9 OS=Arabidopsis thaliana GN=FLA9 PE=1 SV=1	all5264	53.5	4e-07	COG2335	Secreted and surface protein containing fasciclin-like repeats	--	--	--	--	--	-	-	-
Unigene0000509	541	22	0.6143	--	--	--	--	--	--	--	--	--	--	--	--	--	--	--	--	--	--	-	-	-
Unigene0000515	763	68	1.3463	--	--	--	--	--	--	--	--	--	--	--	--	--	--	--	--	--	--	-	-	-
Unigene0000535	648	49	1.1423	--	--	--	--	--	--	--	--	--	--	--	--	--	--	--	--	--	--	-	-	-
Unigene0000543	1337	3666	41.4201	gi|225423863|ref|XP_002281301.1|	535	1e-150	PREDICTED: coiled-coil domain-containing protein 130-like [Vitis vinifera]	sp|Q5EA37|CC130_BOVIN	229	5e-59	Coiled-coil domain-containing protein 130 OS=Bos taurus GN=CCDC130 PE=2 SV=1	SPBC18H10.10c	127	3e-29	COG5134	Uncharacterized conserved protein	K13115	8e-156	550	pop:POPTR_658951	coiled-coil domain-containing protein 130	-	-	-
Unigene0000569	647	1579	36.8662	gi|502088105|ref|XP_004488732.1|	70.5	3e-11	PREDICTED: cyclic nucleotide-gated channel cone photoreceptor subunit alpha-like [Cicer arietinum]	--	--	--	--	--	--	--	--	--	--	--	--	--	--	-	-	-
Unigene0000574	557	1131	30.6731	gi|502136692|ref|XP_004502790.1|	122	3e-27	PREDICTED: DNA double-strand break repair Rad50 ATPase-like [Cicer arietinum]	--	--	--	--	--	--	--	--	--	--	--	--	--	--	-	-	-
Unigene0000576	973	75	1.1644	--	--	--	--	--	--	--	--	--	--	--	--	--	--	--	--	--	--	-	-	-
Unigene0000587	818	23154	427.586	gi|508706747|gb|EOX98643.1|	231	2e-59	Cox19-like CHCH family protein [Theobroma cacao]	sp|Q8WYQ3|CHC10_HUMAN	59.7	2e-08	Coiled-coil-helix-coiled-coil-helix domain-containing protein 10, mitochondrial OS=Homo sapiens GN=CHCHD10 PE=1 SV=1	--	--	--	--	--	--	--	--	--	--	-	-	-
Unigene0000591	274	12	0.6616	--	--	--	--	--	--	--	--	--	--	--	--	--	--	--	--	--	--	-	-	-
Unigene0000598	1367	895	9.8902	gi|508776619|gb|EOY23875.1|	520	1e-146	Branchless trichome [Theobroma cacao]	sp|P53352|INCE_CHICK	62.8	6e-09	Inner centromere protein OS=Gallus gallus GN=INCENP PE=2 SV=1	aq_2032	50.4	7e-06	COG0532	Translation initiation factor 2 (IF-2; GTPase)	--	--	--	--	--	-	-	-
Unigene0000606	408	797	29.5086	gi|255571656|ref|XP_002526773.1|	60.8	9e-09	conserved hypothetical protein [Ricinus communis]	--	--	--	--	--	--	--	--	--	--	--	--	--	--	-	-	-
Unigene0000607	298	34	1.7235	gi|24461867|gb|AAN62354.1|AF506028_23	93.2	2e-18	CTV.22 [Citrus trifoliata]	sp|F4I171|MD15A_ARATH	68.9	9e-12	Mediator of RNA polymerase II transcription subunit 15a OS=Arabidopsis thaliana GN=MED15A PE=1 SV=1	--	--	--	--	--	--	--	--	--	--	-	-	-
Unigene0000646	1552	3684	35.8574	gi|508727349|gb|EOY19246.1|	661	0	Trichome birefringence-like 36 [Theobroma cacao]	--	--	--	--	--	--	--	--	--	--	--	--	--	--	-	-	-
Unigene0000667	2680	520	2.931	gi|508782361|gb|EOY29617.1|	1174	0	Cysteine-rich RLK 34 [Theobroma cacao]	sp|Q9SXB8|Y1133_ARATH	366	4e-100	G-type lectin S-receptor-like serine/threonine-protein kinase At1g11330 OS=Arabidopsis thaliana GN=At1g11330 PE=1 SV=3	CAC0404_1	89	4e-17	COG0515	Serine/threonine protein kinase	--	--	--	--	--	-	-	-
Unigene0000688	1225	3332	41.0884	gi|111013924|gb|ABH03406.1|	508	1e-143	SGT1 [Pelargonium x hortorum]	sp|Q9SUT5|SGT1B_ARATH	457	7e-128	Protein SGT1 homolog B OS=Arabidopsis thaliana GN=SGT1B PE=1 SV=1	SPBC36.12c	114	3e-25	COG5091	Suppressor of G2 allele of skp1 and related proteins	K12795	2e-130	465	vvi:100244083	suppressor of G2 allele of SKP1	-	-	-
Unigene0000689	418	494	17.8526	--	--	--	--	--	--	--	--	--	--	--	--	--	--	--	--	--	--	-	-	-
Unigene0000706	225	8	0.5371	gi|508707256|gb|EOX99152.1|	72.4	3e-12	YELLOW STRIPE like 7 [Theobroma cacao]	sp|Q6R3K4|YSL8_ARATH	56.6	5e-08	Probable metal-nicotianamine transporter YSL8 OS=Arabidopsis thaliana GN=YSL8 PE=1 SV=2	--	--	--	--	--	--	--	--	--	--	-	-	-
Unigene0000719	337	12	0.5379	gi|15233361|ref|NP_192882.1|	51.2	7e-06	hydroxyproline-rich glycoprotein family protein [Arabidopsis thaliana]	--	--	--	--	--	--	--	--	--	--	--	--	--	--	-	-	-
Unigene0000720	713	270	5.7204	gi|508786728|gb|EOY33984.1|	152	5e-36	ROTUNDIFOLIA like 4, partial [Theobroma cacao]	--	--	--	--	--	--	--	--	--	--	--	--	--	--	-	-	-
Unigene0000742	208	7	0.5084	--	--	--	--	--	--	--	--	--	--	--	--	--	--	--	--	--	--	-	-	-
Unigene0000749	656	45	1.0362	--	--	--	--	--	--	--	--	--	--	--	--	--	--	--	--	--	--	-	-	-
Unigene0000755	699	80	1.7289	gi|357517719|ref|XP_003629148.1|	276	4e-73	Disease resistance response protein [Medicago truncatula]	--	--	--	--	--	--	--	--	--	--	--	--	--	--	-	-	-
Unigene0000770	3936	2688	10.3163	gi|225470999|ref|XP_002266638.1|	1585	0	PREDICTED: UPF0614 protein C14orf102-like [Vitis vinifera]	sp|Q80XC6|NRDE2_MOUSE	280	8e-74	Protein NRDE2 homolog OS=Mus musculus GN=Nrde2 PE=2 SV=3	--	--	--	--	--	--	--	--	--	--	-	-	-
Unigene0000771	781	4507	87.174	gi|508707472|gb|EOX99368.1|	246	4e-64	Photosystem II family protein [Theobroma cacao]	sp|Q9LR64|Y1360_ARATH	205	3e-52	Thylakoid lumenal protein At1g03610, chloroplastic OS=Arabidopsis thaliana GN=At1g03600 PE=1 SV=1	CC3494_1	57.4	3e-08	COG3637	Opacity protein and related surface antigens	K08902	4e-63	241	rcu:RCOM_1438960	photosystem II Psb27 protein	-	-	-
Unigene0000781	402	55	2.0667	--	--	--	--	--	--	--	--	--	--	--	--	--	--	--	--	--	--	-	-	-
Unigene0000832	279	15	0.8122	--	--	--	--	--	--	--	--	--	--	--	--	--	--	--	--	--	--	-	-	-
Unigene0000834	470	43	1.382	gi|356533870|ref|XP_003535481.1|	169	2e-41	PREDICTED: zinc finger protein ZAT5-like [Glycine max]	sp|Q681X4|ZAT5_ARATH	105	2e-22	Zinc finger protein ZAT5 OS=Arabidopsis thaliana GN=ZAT5 PE=2 SV=1	--	--	--	--	--	--	--	--	--	--	-	-	-
Unigene0000848	715	246	5.1973	gi|29170509|gb|AAO65960.1|	193	4e-48	oleosin [Corylus avellana]	sp|Q43804|OLEO1_PRUDU	181	4e-45	Oleosin 1 OS=Prunus dulcis GN=OLE1 PE=2 SV=1	--	--	--	--	--	--	--	--	--	--	-	-	-
Unigene0000856	482	45	1.4103	gi|356574587|ref|XP_003555427.1|	277	7e-74	PREDICTED: NAC domain-containing protein 7-like [Glycine max]	sp|Q84WP6|NAC43_ARATH	231	2e-60	NAC domain-containing protein 43 OS=Arabidopsis thaliana GN=NAC043 PE=2 SV=2	--	--	--	--	--	--	--	--	--	--	-	-	-
Unigene0000863	418	24	0.8673	--	--	--	--	--	--	--	--	--	--	--	--	--	--	--	--	--	--	-	-	-
Unigene0000866	467	72	2.329	--	--	--	--	--	--	--	--	--	--	--	--	--	--	--	--	--	--	-	-	-
Unigene0000872	1019	166	2.4608	gi|356499733|ref|XP_003518691.1|	582	1e-165	PREDICTED: clavaminate synthase-like protein At3g21360-like [Glycine max]	sp|Q9LIG0|Y3136_ARATH	246	3e-64	Clavaminate synthase-like protein At3g21360 OS=Arabidopsis thaliana GN=At3g21360 PE=1 SV=1	--	--	--	--	--	--	--	--	--	--	-	-	-
Unigene0000918	206	5	0.3667	--	--	--	--	--	--	--	--	--	--	--	--	--	--	--	--	--	--	-	-	-
Unigene0000921	565	37	0.9892	--	--	--	--	--	--	--	--	--	--	--	--	--	--	--	--	--	--	-	-	-
Unigene0000936	546	145	4.0117	--	--	--	--	--	--	--	--	--	--	--	--	--	--	--	--	--	--	-	-	-
Unigene0000941	646	38	0.8886	--	--	--	--	--	--	--	--	--	--	--	--	--	--	--	--	--	--	-	-	-
Unigene0000968	234	9	0.581	--	--	--	--	--	--	--	--	--	--	--	--	--	--	--	--	--	--	-	-	-
Unigene0000974	2026	26	0.1939	gi|225454690|ref|XP_002270236.1|	761	0	PREDICTED: F-box/kelch-repeat protein At5g60570 [Vitis vinifera]	sp|Q9FKJ0|FK132_ARATH	426	3e-118	F-box/kelch-repeat protein At5g60570 OS=Arabidopsis thaliana GN=At5g60570 PE=2 SV=1	--	--	--	--	--	--	--	--	--	--	-	-	GO:0043231//intracellular membrane-bounded organelle
Unigene0000975	2066	271	1.9815	gi|225454690|ref|XP_002270236.1|	766	0	PREDICTED: F-box/kelch-repeat protein At5g60570 [Vitis vinifera]	sp|Q9FKJ0|FK132_ARATH	426	3e-118	F-box/kelch-repeat protein At5g60570 OS=Arabidopsis thaliana GN=At5g60570 PE=2 SV=1	--	--	--	--	--	--	--	--	--	--	-	-	GO:0043231//intracellular membrane-bounded organelle
Unigene0001005	300	15	0.7553	--	--	--	--	--	--	--	--	--	--	--	--	--	--	--	--	--	--	-	-	-
Unigene0001083	1053	2509	35.9934	gi|508774092|gb|EOY21348.1|	521	1e-146	Auxin efflux facilitator isoform 2, partial [Theobroma cacao]	sp|Q9C6B8|PINI_ARATH	488	3e-137	Auxin efflux carrier component 1 OS=Arabidopsis thaliana GN=PIN1 PE=1 SV=1	--	--	--	--	--	K13947	1e-144	512	pop:POPTR_728847	auxin efflux carrier family	-	-	-
Unigene0001119	417	26	0.9419	--	--	--	--	--	--	--	--	--	--	--	--	--	--	--	--	--	--	-	-	-
Unigene0001120	1192	125	1.5841	--	--	--	--	--	--	--	--	--	--	--	--	--	--	--	--	--	--	-	-	-
Unigene0001135	625	39	0.9426	--	--	--	--	--	--	--	--	--	--	--	--	--	--	--	--	--	--	-	-	-
Unigene0001138	681	346	7.675	gi|470105986|ref|XP_004289358.1|	151	1e-35	PREDICTED: CBL-interacting serine/threonine-protein kinase 1-like [Fragaria vesca subsp. vesca]	--	--	--	--	--	--	--	--	--	--	--	--	--	--	-	-	-
Unigene0001143	216	10	0.6994	--	--	--	--	--	--	--	--	--	--	--	--	--	--	--	--	--	--	-	-	-
Unigene0001185	215	7	0.4918	--	--	--	--	--	--	--	--	--	--	--	--	--	--	--	--	--	--	-	-	-
Unigene0001190	296	18	0.9186	--	--	--	--	--	--	--	--	--	--	--	--	--	--	--	--	--	--	-	-	-
Unigene0001198	241	10	0.6268	--	--	--	--	--	--	--	--	--	--	--	--	--	--	--	--	--	--	-	-	-
Unigene0001206	224	4	0.2698	--	--	--	--	--	--	--	--	--	--	--	--	--	--	--	--	--	--	-	-	-
Unigene0001212	473	24	0.7665	--	--	--	--	--	--	--	--	--	--	--	--	--	--	--	--	--	--	-	-	-
Unigene0001241	3642	4464	18.5155	gi|508712988|gb|EOY04885.1|	1620	0	Crinkly4 [Theobroma cacao]	sp|Q9LX29|ACR4_ARATH	1328	0	Serine/threonine-protein kinase-like protein ACR4 OS=Arabidopsis thaliana GN=ACR4 PE=1 SV=1	YAR019c	103	2e-21	COG0515	Serine/threonine protein kinase	K00924	0	1328	ath:AT3G59420	[EC:2.7.1.-]	GO:0009908//flower development;GO:0048364//root development;GO:0009639//response to red or far red light;GO:0009793//embryo development ending in seed dormancy;GO:0009756//carbohydrate mediated signaling;GO:0006796//phosphate-containing compound metabolic process;GO:0008356//asymmetric cell division;GO:0048507//meristem development;GO:0001101//response to acid;GO:0006997//nucleus organization;GO:…	GO:0032550;GO:0004672//protein kinase activity;GO:0046983//protein dimerization activity	GO:0016020//membrane;GO:0016023//cytoplasmic membrane-bounded vesicle
Unigene0001293	385	24	0.9417	--	--	--	--	--	--	--	--	--	--	--	--	--	--	--	--	--	--	-	-	-
Unigene0001310	561	3177	85.547	gi|383932364|gb|AFH57279.1|	196	3e-49	GASA-like protein [Gossypium hirsutum]	sp|P27057|GAST1_SOLLC	164	3e-40	Protein GAST1 OS=Solanum lycopersicum GN=GAST1 PE=2 SV=1	--	--	--	--	--	--	--	--	--	--	-	-	-
Unigene0001319	440	230	7.8963	--	--	--	--	--	--	--	--	--	--	--	--	--	--	--	--	--	--	-	-	-
Unigene0001341	511	23	0.6799	--	--	--	--	--	--	--	--	--	--	--	--	--	--	--	--	--	--	-	-	-
Unigene0001371	465	22	0.7147	--	--	--	--	--	--	--	--	--	--	--	--	--	--	--	--	--	--	-	-	-
Unigene0001373	219	8	0.5518	--	--	--	--	--	--	--	--	--	--	--	--	--	--	--	--	--	--	-	-	-
Unigene0001407	396	35	1.3351	--	--	--	--	--	--	--	--	--	--	--	--	--	--	--	--	--	--	-	-	-
Unigene0001412	260	6	0.3486	--	--	--	--	--	--	--	--	--	--	--	--	--	--	--	--	--	--	-	-	-
Unigene0001436	272	11	0.6109	--	--	--	--	--	--	--	--	--	--	--	--	--	--	--	--	--	--	-	-	-
Unigene0001437	351	16	0.6886	--	--	--	--	--	--	--	--	--	--	--	--	--	--	--	--	--	--	-	-	-
Unigene0001445	1616	9999	93.4686	gi|297796583|ref|XP_002866176.1|	228	3e-58	AT5g56980/MHM17_10 [Arabidopsis lyrata subsp. lyrata]	sp|Q02817|MUC2_HUMAN	53.5	4e-06	Mucin-2 OS=Homo sapiens GN=MUC2 PE=1 SV=2	--	--	--	--	--	--	--	--	--	--	-	-	-
Unigene0001461	202	3	0.2243	--	--	--	--	--	--	--	--	--	--	--	--	--	--	--	--	--	--	-	-	-
Unigene0001462	407	77	2.8579	--	--	--	--	--	--	--	--	--	--	--	--	--	--	--	--	--	--	-	-	-
Unigene0001471	2135	1550	10.9669	gi|449484398|ref|XP_004156871.1|	184	8e-45	PREDICTED: uncharacterized LOC101221253 [Cucumis sativus]	sp|O94317|YH5D_SCHPO	70.5	5e-11	Uncharacterized serine-rich protein C215.13 OS=Schizosaccharomyces pombe (strain 972 / ATCC 24843) GN=SPBC215.13 PE=1 SV=1	YLR106c	53.9	1e-06	COG5271	AAA ATPase containing von Willebrand factor type A (vWA) domain	--	--	--	--	--	-	-	-
Unigene0001497	345	68	2.9774	gi|225434189|ref|XP_002279359.1|	146	1e-34	PREDICTED: NADP-dependent alkenal double bond reductase P2 [Vitis vinifera]	sp|Q39173|P2_ARATH	120	3e-27	NADP-dependent alkenal double bond reductase P2 OS=Arabidopsis thaliana GN=P2 PE=2 SV=2	CC2016	62.8	1e-10	COG2130	Putative NADP-dependent oxidoreductases	K07119	2e-35	146	vvi:100256090		GO:0006950//response to stress;GO:0044710;GO:0010038//response to metal ion	GO:0046914//transition metal ion binding;GO:0016491//oxidoreductase activity	GO:0005911//cell-cell junction;GO:0043231//intracellular membrane-bounded organelle;GO:0044444//cytoplasmic part;GO:0016020//membrane
Unigene0001509	321	16	0.7529	--	--	--	--	--	--	--	--	--	--	--	--	--	--	--	--	--	--	-	-	-
Unigene0001541	225	8	0.5371	--	--	--	--	--	--	--	--	--	--	--	--	--	--	--	--	--	--	-	-	-
Unigene0001543	361	39	1.632	--	--	--	--	--	--	--	--	--	--	--	--	--	--	--	--	--	--	-	-	-
Unigene0001547	386	29	1.1349	--	--	--	--	--	--	--	--	--	--	--	--	--	--	--	--	--	--	-	-	-
Unigene0001612	213	8	0.5674	--	--	--	--	--	--	--	--	--	--	--	--	--	--	--	--	--	--	-	-	-
Unigene0001665	427	20	0.7075	--	--	--	--	--	--	--	--	--	--	--	--	--	--	--	--	--	--	-	-	-
Unigene0001695	261	12	0.6945	--	--	--	--	--	--	--	--	--	--	--	--	--	--	--	--	--	--	-	-	-
Unigene0001701	555	30	0.8165	--	--	--	--	--	--	--	--	--	--	--	--	--	--	--	--	--	--	-	-	-
Unigene0001707	500	23	0.6949	--	--	--	--	--	--	--	--	--	--	--	--	--	--	--	--	--	--	-	-	-
Unigene0001719	475	0	0	--	--	--	--	--	--	--	--	--	--	--	--	--	--	--	--	--	--	-	-	-
Unigene0001720	471	6	0.1924	--	--	--	--	--	--	--	--	--	--	--	--	--	--	--	--	--	--	-	-	-
Unigene0001734	917	7468	123.023	gi|224104361|ref|XP_002313411.1|	234	2e-60	copper transporter [Populus trichocarpa]	sp|Q39065|COPT1_ARATH	188	4e-47	Copper transporter 1 OS=Arabidopsis thaliana GN=COPT1 PE=2 SV=2	--	--	--	--	--	K14686	4e-61	234	pop:POPTR_821522	solute carrier family 31 (copper transporter), member 1	GO:0006825//copper ion transport;GO:0003006//developmental process involved in reproduction;GO:0022622//root system development	GO:0005375//copper ion transmembrane transporter activity	GO:0043231//intracellular membrane-bounded organelle;GO:0031224//intrinsic component of membrane
Unigene0001742	619	23	0.5613	gi|508782381|gb|EOY29637.1|	130	3e-29	Polyamine-modulated factor 1-binding protein 1 [Theobroma cacao]	--	--	--	--	--	--	--	--	--	--	--	--	--	--	-	-	GO:0009536//plastid
Unigene0001743	482	8	0.2507	gi|508782381|gb|EOY29637.1|	130	1e-29	Polyamine-modulated factor 1-binding protein 1 [Theobroma cacao]	--	--	--	--	--	--	--	--	--	--	--	--	--	--	-	-	GO:0009536//plastid
Unigene0001763	748	177	3.5746	gi|502150102|ref|XP_004507789.1|	152	8e-36	PREDICTED: transcription factor BEE 3-like [Cicer arietinum]	sp|Q9C8Z9|BH148_ARATH	54.7	7e-07	Transcription factor bHLH148 OS=Arabidopsis thaliana GN=BHLH148 PE=1 SV=1	--	--	--	--	--	--	--	--	--	--	-	GO:0005515//protein binding	-
Unigene0001775	510	48	1.4217	gi|508773848|gb|EOY21104.1|	105	3e-22	Uncharacterized protein TCM_012438 [Theobroma cacao]	--	--	--	--	--	--	--	--	--	--	--	--	--	--	GO:0006865//amino acid transport	-	GO:0043231//intracellular membrane-bounded organelle
Unigene0001776	623	59	1.4306	gi|470123349|ref|XP_004297689.1|	99.4	5e-20	PREDICTED: CLAVATA3/ESR (CLE)-related protein 25-like [Fragaria vesca subsp. vesca]	sp|Q8LFL4|CLE25_ARATH	56.2	2e-07	CLAVATA3/ESR (CLE)-related protein 25 OS=Arabidopsis thaliana GN=CLE25 PE=2 SV=1	--	--	--	--	--	--	--	--	--	--	-	-	-
Unigene0001779	226	4	0.2674	--	--	--	--	--	--	--	--	--	--	--	--	--	--	--	--	--	--	-	-	-
Unigene0001844	214	8	0.5647	--	--	--	--	--	--	--	--	--	--	--	--	--	--	--	--	--	--	-	-	-
Unigene0001847	207	5	0.3649	--	--	--	--	--	--	--	--	--	--	--	--	--	--	--	--	--	--	-	-	-
Unigene0001855	471	66	2.1168	gi|255549267|ref|XP_002515687.1|	58.2	7e-08	conserved hypothetical protein [Ricinus communis]	sp|Q86AC8|MYOG_DICDI	52	2e-06	Myosin-G heavy chain OS=Dictyostelium discoideum GN=myoG PE=3 SV=1	--	--	--	--	--	--	--	--	--	--	-	-	-
Unigene0001856	662	1239	28.2725	gi|115452227|ref|NP_001049714.1|	103	4e-21	Os03g0276700 [Oryza sativa Japonica Group]	--	--	--	--	--	--	--	--	--	--	--	--	--	--	-	-	GO:0043231//intracellular membrane-bounded organelle
Unigene0001861	2019	4120	30.8256	gi|508713193|gb|EOY05090.1|	987	0	FKBP-type peptidyl-prolyl cis-trans isomerase family protein isoform 3 [Theobroma cacao]	sp|Q38931|FKB62_ARATH	857	0	Peptidyl-prolyl cis-trans isomerase FKBP62 OS=Arabidopsis thaliana GN=FKBP62 PE=1 SV=2	alr0577	121	4e-27	COG0545	FKBP-type peptidyl-prolyl cis-trans isomerases 1	K09571	0	979	pop:POPTR_824273	FK506-binding protein 4/5 [EC:5.2.1.8]	GO:0010038//response to metal ion;GO:0018208//peptidyl-proline modification;GO:0010286//heat acclimation;GO:0044707	GO:0016859//cis-trans isomerase activity	GO:0043231//intracellular membrane-bounded organelle;GO:0044444//cytoplasmic part
Unigene0001867	205	7	0.5158	--	--	--	--	--	--	--	--	--	--	--	--	--	--	--	--	--	--	-	-	-
Unigene0001873	626	333	8.0356	gi|359492050|ref|XP_003634359.1|	89.7	4e-17	PREDICTED: probable calcium-binding protein CML10-like [Vitis vinifera]	--	--	--	--	--	--	--	--	--	--	--	--	--	--	-	-	-
Unigene0001874	210	8	0.5755	--	--	--	--	--	--	--	--	--	--	--	--	--	--	--	--	--	--	-	-	-
Unigene0001915	367	30	1.2348	--	--	--	--	--	--	--	--	--	--	--	--	--	--	--	--	--	--	-	-	-
Unigene0001936	233	7	0.4538	--	--	--	--	--	--	--	--	--	--	--	--	--	--	--	--	--	--	-	-	-
Unigene0001956	248	6	0.3655	--	--	--	--	--	--	--	--	--	--	--	--	--	--	--	--	--	--	-	-	-
Unigene0001968	205	11	0.8106	--	--	--	--	--	--	--	--	--	--	--	--	--	--	--	--	--	--	-	-	-
Unigene0001969	216	4	0.2797	--	--	--	--	--	--	--	--	--	--	--	--	--	--	--	--	--	--	-	-	-
Unigene0001975	215	25	1.7565	--	--	--	--	--	--	--	--	--	--	--	--	--	--	--	--	--	--	-	-	-
Unigene0001982	228	7	0.4638	gi|225434990|ref|XP_002281161.1|	99	3e-20	PREDICTED: WUSCHEL-related homeobox 2 [Vitis vinifera]	--	--	--	--	--	--	--	--	--	--	--	--	--	--	-	GO:0003677//DNA binding	-
Unigene0002015	1758	6581	56.5488	gi|357482523|ref|XP_003611548.1|	554	1e-156	BSD domain containing protein [Medicago truncatula]	sp|Q75JC9|Y8484_DICDI	61.2	2e-08	Uncharacterized protein DDB_G0271670 OS=Dictyostelium discoideum GN=DDB_G0271670 PE=4 SV=1	--	--	--	--	--	--	--	--	--	--	-	-	-
Unigene0002029	265	6	0.342	--	--	--	--	--	--	--	--	--	--	--	--	--	--	--	--	--	--	-	-	-
Unigene0002053	221	7	0.4785	--	--	--	--	--	--	--	--	--	--	--	--	--	--	--	--	--	--	-	-	-
Unigene0002056	463	35	1.1419	--	--	--	--	--	--	--	--	--	--	--	--	--	--	--	--	--	--	-	-	-
Unigene0002064	501	244	7.357	gi|514819917|ref|XP_004984650.1|	75.5	5e-13	PREDICTED: histone acetyltransferase KAT2A-like [Setaria italica]	--	--	--	--	--	--	--	--	--	--	--	--	--	--	-	-	-
Unigene0002073	688	68	1.493	--	--	--	--	--	--	--	--	--	--	--	--	--	--	--	--	--	--	-	-	-
Unigene0002083	531	1914	54.45	gi|357129762|ref|XP_003566530.1|	54.7	1e-06	PREDICTED: GATA transcription factor 16-like [Brachypodium distachyon]	sp|Q8MJ99|FOXP2_GORGO	58.5	2e-08	Forkhead box protein P2 OS=Gorilla gorilla gorilla GN=FOXP2 PE=2 SV=1	YBR112c	48.5	6e-06	COG0457	FOG: TPR repeat	--	--	--	--	--	GO:0044237//cellular metabolic process	GO:0097159//organic cyclic compound binding;GO:1901363;GO:0003824//catalytic activity	GO:0043231//intracellular membrane-bounded organelle
Unigene0002108	212	11	0.7838	--	--	--	--	--	--	--	--	--	--	--	--	--	--	--	--	--	--	-	-	-
Unigene0002126	1004	125	1.8807	gi|508705633|gb|EOX97529.1|	488	1e-136	Transmembrane amino acid transporter family protein [Theobroma cacao]	sp|Q9SX98|LHTL8_ARATH	304	8e-82	Lysine histidine transporter-like 8 OS=Arabidopsis thaliana GN=AATL1 PE=1 SV=1	YJR001w	49.7	8e-06	COG0814	Amino acid permeases	--	--	--	--	--	-	-	-
Unigene0002136	665	30843	700.625	gi|224089002|ref|XP_002335067.1|	72	1e-11	predicted protein [Populus trichocarpa]	--	--	--	--	--	--	--	--	--	--	--	--	--	--	-	-	-
Unigene0002156	279	88	4.7646	--	--	--	--	--	--	--	--	--	--	--	--	--	--	--	--	--	--	-	-	-
Unigene0002191	266	47	2.6691	--	--	--	--	--	--	--	--	--	--	--	--	--	--	--	--	--	--	-	-	-
Unigene0002203	286	12	0.6338	--	--	--	--	--	--	--	--	--	--	--	--	--	--	--	--	--	--	-	-	-
Unigene0002204	653	131	3.0305	gi|357492203|ref|XP_003616390.1|	143	4e-33	Ovate protein [Medicago truncatula]	--	--	--	--	--	--	--	--	--	--	--	--	--	--	-	-	-
Unigene0002209	203	10	0.7441	--	--	--	--	--	--	--	--	--	--	--	--	--	--	--	--	--	--	-	-	-
Unigene0002215	260	15	0.8715	--	--	--	--	--	--	--	--	--	--	--	--	--	--	--	--	--	--	-	-	-
Unigene0002242	553	61	1.6663	gi|297719573|ref|NP_001172148.1|	98.6	7e-20	Os01g0120900 [Oryza sativa Japonica Group]	--	--	--	--	--	--	--	--	--	--	--	--	--	--	-	-	-
Unigene0002252	1708	1233	10.905	gi|508711163|gb|EOY03060.1|	813	0	ARM repeat superfamily protein isoform 5 [Theobroma cacao]	sp|Q9YHB5|CND3_XENLA	171	2e-41	Condensin complex subunit 3 OS=Xenopus laevis GN=ncapg PE=1 SV=1	SPCC188.03	121	4e-27	COG5218	Chromosome condensation complex Condensin, subunit G	K06678	0	777	vvi:100242435	condensin complex subunit 3	GO:0000070//mitotic sister chromatid segregation	-	GO:0005911//cell-cell junction;GO:0000793//condensed chromosome
Unigene0002280	434	295	10.2679	gi|508712358|gb|EOY04255.1|	62.8	2e-09	ROTUNDIFOLIA like 21 [Theobroma cacao]	--	--	--	--	--	--	--	--	--	--	--	--	--	--	-	-	-
Unigene0002283	1099	111	1.5257	--	--	--	--	--	--	--	--	--	--	--	--	--	--	--	--	--	--	-	-	-
Unigene0002284	236	15	0.9601	--	--	--	--	--	--	--	--	--	--	--	--	--	--	--	--	--	--	-	-	-
Unigene0002295	1546	607	5.931	gi|225465766|ref|XP_002266755.1|	388	1e-106	PREDICTED: RING-H2 finger protein ATL54 [Vitis vinifera]	sp|Q8LFY8|ATL54_ARATH	181	2e-44	RING-H2 finger protein ATL54 OS=Arabidopsis thaliana GN=ATL54 PE=2 SV=2	ECU07g0330	62.4	2e-09	COG5540	RING-finger-containing ubiquitin ligase	--	--	--	--	--	-	-	-
Unigene0002296	253	25	1.4927	gi|488892485|gb|AGL08677.1|	57.4	1e-07	truncated carotenoid cleavage dioxygenase 4 [Prunus persica]	--	--	--	--	--	--	--	--	--	--	--	--	--	--	-	-	-
Unigene0002297	1682	241	2.1644	gi|83628262|gb|ABC26011.1|	876	0	carotenoid cleavage dioxygenase 4a [Citrus clementina]	sp|O49675|CCD4_ARATH	793	0	Probable carotenoid cleavage dioxygenase 4, chloroplastic OS=Arabidopsis thaliana GN=CCD4 PE=1 SV=1	all1106	261	3e-69	COG3670	Lignostilbene-alpha,beta-dioxygenase and related enzymes	K09840	0	885	rcu:RCOM_0867890	9-cis-epoxycarotenoid dioxygenase [EC:1.13.11.51]	GO:0044710	GO:0016491//oxidoreductase activity	-
Unigene0002306	453	3760	125.383	gi|508714354|gb|EOY06251.1|	95.5	3e-19	Small acidic protein 1 [Theobroma cacao]	sp|Q9T0H2|SMAP1_ARATH	94.4	3e-19	Small acidic protein 1 OS=Arabidopsis thaliana GN=SMAP1 PE=1 SV=1	--	--	--	--	--	--	--	--	--	--	GO:0046474//glycerophospholipid biosynthetic process;GO:0010468//regulation of gene expression;GO:0009725//response to hormone	GO:0005488//binding	-
Unigene0002315	252	5	0.2997	--	--	--	--	--	--	--	--	--	--	--	--	--	--	--	--	--	--	-	-	-
Unigene0002318	675	5138	114.985	gi|508711830|gb|EOY03727.1|	77	3e-13	Uncharacterized protein TCM_018856 [Theobroma cacao]	--	--	--	--	--	--	--	--	--	--	--	--	--	--	-	-	-
Unigene0002325	203	4	0.2977	--	--	--	--	--	--	--	--	--	--	--	--	--	--	--	--	--	--	-	-	-
Unigene0002353	206	13	0.9533	--	--	--	--	--	--	--	--	--	--	--	--	--	--	--	--	--	--	-	-	-
Unigene0002388	244	5	0.3095	--	--	--	--	--	--	--	--	--	--	--	--	--	--	--	--	--	--	-	-	-
Unigene0002397	1277	3137	37.1086	gi|508784649|gb|EOY31905.1|	444	1e-123	Voltage dependent anion channel 4 [Theobroma cacao]	sp|Q9FKM2|VDAC4_ARATH	383	2e-105	Mitochondrial outer membrane protein porin 4 OS=Arabidopsis thaliana GN=VDAC4 PE=2 SV=1	--	--	--	--	--	K15040	2e-122	439	pop:POPTR_580465	voltage-dependent anion channel protein 2	GO:0044765	-	GO:0044464;GO:0016020//membrane
Unigene0002429	833	8597	155.902	gi|508709023|gb|EOY00920.1|	228	2e-58	Heavy metal transport/detoxification superfamily protein isoform 6 [Theobroma cacao]	--	--	--	--	--	--	--	--	--	--	--	--	--	--	GO:0006812//cation transport	GO:0043169//cation binding	-
Unigene0002501	1774	3691	31.4297	gi|225444932|ref|XP_002282252.1|	821	0	PREDICTED: glutamate-rich WD repeat-containing protein 1 [Vitis vinifera]	sp|Q54ED4|GRWD1_DICDI	403	2e-111	Glutamate-rich WD repeat-containing protein 1 OS=Dictyostelium discoideum GN=grwd1 PE=3 SV=1	YBR195c	85.1	4e-16	COG2319	FOG: WD40 repeat	K14848	0	821	vvi:100243951	ribosome assembly protein RRB1	GO:0016570//histone modification	GO:0008080//N-acetyltransferase activity	GO:0031461//cullin-RING ubiquitin ligase complex;GO:0043231//intracellular membrane-bounded organelle
Unigene0002525	353	17	0.7275	--	--	--	--	--	--	--	--	--	--	--	--	--	--	--	--	--	--	-	-	-
Unigene0002549	776	1987	38.68	gi|502108161|ref|XP_004493402.1|	108	2e-22	PREDICTED: sigma factor binding protein 1, chloroplastic-like [Cicer arietinum]	sp|Q9LDH1|SIB1_ARATH	61.2	8e-09	Sigma factor binding protein 1, chloroplastic OS=Arabidopsis thaliana GN=SIB1 PE=1 SV=1	--	--	--	--	--	--	--	--	--	--	-	-	-
Unigene0002568	1389	13364	145.34	gi|470136601|ref|XP_004304075.1|	266	9e-70	PREDICTED: ethylene-responsive transcription factor 3-like [Fragaria vesca subsp. vesca]	sp|Q9SXS8|ERF3_TOBAC	226	4e-58	Ethylene-responsive transcription factor 3 OS=Nicotiana tabacum GN=ERF3 PE=2 SV=1	--	--	--	--	--	K09286	1e-58	227	rcu:RCOM_0546450	EREBP-like factor	GO:0009873//ethylene-activated signaling pathway;GO:0001101//response to acid;GO:0006972//hyperosmotic response;GO:0006351//transcription, DNA-templated	GO:0003676//nucleic acid binding;GO:0001071//nucleic acid binding transcription factor activity	GO:0043231//intracellular membrane-bounded organelle
Unigene0002572	920	294	4.8274	gi|297600490|ref|NP_001049286.2|	62.4	1e-08	Os03g0199500 [Oryza sativa Japonica Group]	--	--	--	--	--	--	--	--	--	--	--	--	--	--	-	-	-
Unigene0002575	663	136	3.0987	gi|18412668|ref|NP_565230.1|	66.2	6e-10	tetratricopeptide repeat domain-containing protein [Arabidopsis thaliana]	--	--	--	--	--	--	--	--	--	--	--	--	--	--	-	-	-
Unigene0002587	1557	11658	113.106	gi|225437515|ref|XP_002275221.1|	632	1e-179	PREDICTED: dnaJ homolog subfamily B member 11 [Vitis vinifera]	sp|Q99KV1|DJB11_MOUSE	303	2e-81	DnaJ homolog subfamily B member 11 OS=Mus musculus GN=Dnajb11 PE=1 SV=1	YNL064c	187	4e-47	COG0484	DnaJ-class molecular chaperone with C-terminal Zn finger domain	K09517	2e-180	632	vvi:100252105	DnaJ homolog subfamily B member 11	-	-	-
Unigene0002608	894	1122	18.9586	gi|508785849|gb|EOY33105.1|	332	7e-90	LOB domain-containing protein 1 [Theobroma cacao]	sp|Q9SK08|LBD11_ARATH	246	1e-64	LOB domain-containing protein 11 OS=Arabidopsis thaliana GN=LBD11 PE=2 SV=2	--	--	--	--	--	K01955	1e-72	272	vvi:100262205	carbamoyl-phosphate synthase large subunit [EC:6.3.5.5]	-	-	GO:0043231//intracellular membrane-bounded organelle
Unigene0002610	306	16	0.7899	--	--	--	--	--	--	--	--	--	--	--	--	--	--	--	--	--	--	-	-	-
Unigene0002631	585	34	0.878	--	--	--	--	--	--	--	--	--	--	--	--	--	--	--	--	--	--	-	-	-
Unigene0002648	1969	7589	58.2223	gi|508705520|gb|EOX97416.1|	789	0	Tubby like protein 10 isoform 1 [Theobroma cacao]	sp|Q75HX5|TLP8_ORYSJ	663	0	Tubby-like F-box protein 8 OS=Oryza sativa subsp. japonica GN=TULP8 PE=2 SV=1	--	--	--	--	--	--	--	--	--	--	GO:0051707//response to other organism	GO:0003824//catalytic activity	GO:0016020//membrane;GO:0044444//cytoplasmic part;GO:0043231//intracellular membrane-bounded organelle
Unigene0002653	213	9	0.6383	--	--	--	--	--	--	--	--	--	--	--	--	--	--	--	--	--	--	-	-	-
Unigene0002671	244	9	0.5572	gi|508704797|gb|EOX96693.1|	97.1	1e-19	Myb domain protein 83 [Theobroma cacao]	sp|P18160|SPLA_DICDI	49.3	8e-06	Dual specificity protein kinase splA OS=Dictyostelium discoideum GN=splA PE=1 SV=3	--	--	--	--	--	K09422	2e-16	83.6	pop:POPTR_722775	myb proto-oncogene protein, plant	-	-	-
Unigene0002689	253	51	3.0451	--	--	--	--	--	--	--	--	--	--	--	--	--	--	--	--	--	--	-	-	-
Unigene0002702	474	3052	97.265	gi|257219558|gb|ACV50432.1|	105	3e-22	mitochondrial ATP synthase 6kDa subunit [Jatropha curcas]	sp|P80497|ATPY_SOLTU	50.4	5e-06	ATP synthase 6 kDa subunit, mitochondrial (Fragment) OS=Solanum tuberosum PE=1 SV=1	--	--	--	--	--	--	--	--	--	--	-	-	GO:0005746//mitochondrial respiratory chain
Unigene0002711	921	288	4.7237	gi|449444723|ref|XP_004140123.1|	192	7e-48	PREDICTED: ring finger protein 26-like [Cucumis sativus]	--	--	--	--	--	--	--	--	--	--	--	--	--	--	-	-	-
Unigene0002721	1064	3622	51.423	gi|508774209|gb|EOY21465.1|	504	1e-141	Purple acid phosphatase 3 [Theobroma cacao]	sp|Q8H129|PPA3_ARATH	437	8e-122	Purple acid phosphatase 3 OS=Arabidopsis thaliana GN=PAP3 PE=2 SV=1	all1686	86.7	6e-17	COG1409	Predicted phosphohydrolases	--	--	--	--	--	-	-	-
Unigene0002731	256	28	1.6522	--	--	--	--	--	--	--	--	--	--	--	--	--	--	--	--	--	--	-	-	-
Unigene0002738	376	14	0.5625	--	--	--	--	--	--	--	--	--	--	--	--	--	--	--	--	--	--	-	-	-
Unigene0002769	1681	325	2.9206	gi|115456723|ref|NP_001051962.1|	372	1e-101	Os03g0858600 [Oryza sativa Japonica Group]	--	--	--	--	--	--	--	--	--	--	--	--	--	--	-	-	-
Unigene0002775	392	63	2.4278	gi|508716662|gb|EOY08559.1|	137	6e-32	Uncharacterized protein TCM_023124 [Theobroma cacao]	--	--	--	--	--	--	--	--	--	--	--	--	--	--	GO:0009628//response to abiotic stimulus	-	-
Unigene0002828	226	9	0.6016	--	--	--	--	--	--	--	--	--	--	--	--	--	--	--	--	--	--	-	-	-
Unigene0002833	259	1	0.0583	--	--	--	--	--	--	--	--	--	--	--	--	--	--	--	--	--	--	-	-	-
Unigene0002856	459	25	0.8228	--	--	--	--	--	--	--	--	--	--	--	--	--	--	--	--	--	--	-	-	-
Unigene0002911	279	9	0.4873	--	--	--	--	--	--	--	--	--	--	--	--	--	--	--	--	--	--	-	-	-
Unigene0002932	670	501	11.2957	gi|225426186|ref|XP_002279473.1|	273	2e-72	PREDICTED: E3 ubiquitin-protein ligase RHA1B-like [Vitis vinifera]	sp|Q9SUS4|RHA1A_ARATH	119	1e-26	RING-H2 zinc finger protein RHA1a OS=Arabidopsis thaliana GN=RHA1A PE=2 SV=1	--	--	--	--	--	--	--	--	--	--	GO:0009725//response to hormone;GO:0010243//response to organonitrogen compound;GO:0006873//cellular ion homeostasis;GO:0001101//response to acid;GO:0030001//metal ion transport	GO:0046914//transition metal ion binding	-
Unigene0002942	886	125	2.1312	gi|508723963|gb|EOY15860.1|	473	1e-132	PLATZ transcription factor family protein isoform 3, partial [Theobroma cacao]	--	--	--	--	--	--	--	--	--	--	--	--	--	--	-	-	-
Unigene0002950	429	32	1.1268	--	--	--	--	sp|Q02817|MUC2_HUMAN	52	1e-06	Mucin-2 OS=Homo sapiens GN=MUC2 PE=1 SV=2	--	--	--	--	--	--	--	--	--	--	-	-	-
Unigene0002952	208	3	0.2179	--	--	--	--	--	--	--	--	--	--	--	--	--	--	--	--	--	--	-	-	-
Unigene0002964	892	3852	65.2337	gi|508704676|gb|EOX96572.1|	197	2e-49	Mitochondrial acyl carrier protein 1 [Theobroma cacao]	sp|P53665|ACPM1_ARATH	176	3e-43	Acyl carrier protein 1, mitochondrial OS=Arabidopsis thaliana GN=MTACP1 PE=2 SV=1	SPAC4H3.09	87.4	3e-17	COG0236	Acyl carrier protein	K03955	1e-49	196	pop:POPTR_711128	NADH dehydrogenase (ubiquinone) 1 alpha/beta subcomplex 1 [EC:1.6.5.3 1.6.99.3]	GO:0006631//fatty acid metabolic process;GO:0030422//production of siRNA involved in RNA interference;GO:0002252;GO:0035195//gene silencing by miRNA	-	GO:0044429//mitochondrial part
Unigene0003009	201	4	0.3006	--	--	--	--	--	--	--	--	--	--	--	--	--	--	--	--	--	--	-	-	-
Unigene0003014	205	8	0.5895	--	--	--	--	--	--	--	--	--	--	--	--	--	--	--	--	--	--	-	-	-
Unigene0003026	323	14	0.6548	--	--	--	--	--	--	--	--	--	--	--	--	--	--	--	--	--	--	-	-	-
Unigene0003035	264	11	0.6294	gi|514774293|ref|XP_004967946.1|	50.8	9e-06	PREDICTED: serine/arginine repetitive matrix protein 1-like [Setaria italica]	sp|P13816|GARP_PLAFF	50.4	3e-06	Glutamic acid-rich protein OS=Plasmodium falciparum (isolate FC27 / Papua New Guinea) GN=GARP PE=4 SV=1	--	--	--	--	--	K03125	3e-06	50.1	ppp:PHYPADRAFT_94126	transcription initiation factor TFIID subunit 1	-	-	-
Unigene0003046	812	154	2.8649	gi|321172976|gb|ADW77272.1|	70.9	3e-11	CLE18 protein [Glycine max]	--	--	--	--	--	--	--	--	--	--	--	--	--	--	-	-	-
Unigene0003056	881	165	2.8292	gi|508782383|gb|EOY29639.1|	118	2e-25	Zinc finger FYVE domain-containing protein 26 isoform 1 [Theobroma cacao]	--	--	--	--	--	--	--	--	--	--	--	--	--	--	-	-	-
Unigene0003063	1778	10894	92.5563	gi|225450981|ref|XP_002284787.1|	827	0	PREDICTED: seryl-tRNA synthetase [Vitis vinifera]	sp|Q39230|SYS_ARATH	747	0	Serine--tRNA ligase OS=Arabidopsis thaliana GN=At5g27470 PE=2 SV=1	SPAC29A4.15	491	2e-138	COG0172	Seryl-tRNA synthetase	K01875	0	827	vvi:100261399	seryl-tRNA synthetase [EC:6.1.1.11]	GO:0006498//N-terminal protein lipidation;GO:0010038//response to metal ion;GO:0009117//nucleotide metabolic process;GO:0006091//generation of precursor metabolites and energy;GO:0006970//response to osmotic stress;GO:0006418//tRNA aminoacylation for protein translation;GO:0006006//glucose metabolic process	GO:0032550;GO:0004812//aminoacyl-tRNA ligase activity	GO:0044444//cytoplasmic part
Unigene0003065	222	5	0.3402	--	--	--	--	--	--	--	--	--	--	--	--	--	--	--	--	--	--	-	-	-
Unigene0003069	634	94	2.2397	gi|115477352|ref|NP_001062272.1|	251	7e-66	Os08g0521000 [Oryza sativa Japonica Group]	--	--	--	--	--	--	--	--	--	--	--	--	--	--	-	-	GO:0043231//intracellular membrane-bounded organelle
Unigene0003075	349	10	0.4328	--	--	--	--	--	--	--	--	--	--	--	--	--	--	--	--	--	--	-	-	-
Unigene0003083	215	25	1.7565	--	--	--	--	--	--	--	--	--	--	--	--	--	--	--	--	--	--	-	-	-
Unigene0003084	233	26	1.6857	--	--	--	--	--	--	--	--	--	--	--	--	--	--	--	--	--	--	-	-	-
Unigene0003095	518	135	3.9369	gi|225453929|ref|XP_002279679.1|	183	1e-45	PREDICTED: probable calcium-binding protein CML10 isoform 2 [Vitis vinifera]	sp|P84339|CALM_AGABI	84.7	3e-16	Calmodulin OS=Agaricus bisporus PE=1 SV=2	SPAC3A12.14	77.4	1e-14	COG5126	Ca2+-binding protein (EF-Hand superfamily)	K13448	4e-18	90.5	ppp:PHYPADRAFT_133430	calcium-binding protein CML	GO:0048588//developmental cell growth;GO:0006950//response to stress	GO:0046872//metal ion binding	GO:0043231//intracellular membrane-bounded organelle
Unigene0003111	249	9	0.546	gi|297599883|ref|NP_001048020.2|	81.6	5e-15	Os02g0731500 [Oryza sativa Japonica Group]	--	--	--	--	--	--	--	--	--	--	--	--	--	--	GO:0016485//protein processing	GO:0004175//endopeptidase activity	GO:0031224//intrinsic component of membrane;GO:0043231//intracellular membrane-bounded organelle
Unigene0003115	326	11	0.5097	--	--	--	--	--	--	--	--	--	--	--	--	--	--	--	--	--	--	-	-	-
Unigene0003125	220	12	0.824	--	--	--	--	--	--	--	--	--	--	--	--	--	--	--	--	--	--	-	-	-
Unigene0003144	522	121	3.5016	gi|357508297|ref|XP_003624437.1|	84.7	9e-16	Zinc finger protein [Medicago truncatula]	sp|Q9FFX4|KNU_ARATH	79.7	1e-14	Zinc finger protein KNUCKLES OS=Arabidopsis thaliana GN=KNU PE=1 SV=1	--	--	--	--	--	--	--	--	--	--	GO:0009908//flower development	GO:0043169//cation binding	-
Unigene0003155	278	19	1.0324	--	--	--	--	--	--	--	--	--	--	--	--	--	--	--	--	--	--	-	-	-
Unigene0003159	329	15	0.6887	--	--	--	--	--	--	--	--	--	--	--	--	--	--	--	--	--	--	-	-	-
Unigene0003160	401	19	0.7157	--	--	--	--	--	--	--	--	--	--	--	--	--	--	--	--	--	--	-	-	-
Unigene0003161	488	23	0.712	--	--	--	--	--	--	--	--	--	--	--	--	--	--	--	--	--	--	-	-	-
Unigene0003162	458	26	0.8575	--	--	--	--	--	--	--	--	--	--	--	--	--	--	--	--	--	--	-	-	-
Unigene0003182	400	22	0.8308	gi|508720955|gb|EOY12852.1|	156	2e-37	NAC domain protein, IPR003441 [Theobroma cacao]	--	--	--	--	--	--	--	--	--	--	--	--	--	--	-	-	-
Unigene0003193	316	12	0.5736	--	--	--	--	--	--	--	--	--	--	--	--	--	--	--	--	--	--	-	-	-
Unigene0003240	882	3042	52.1004	gi|508705352|gb|EOX97248.1|	229	6e-59	Pinin-like protein [Theobroma cacao]	sp|Q7M732|RTL1_MOUSE	97.8	9e-20	Retrotransposon-like protein 1 OS=Mus musculus GN=Rtl1 PE=2 SV=1	YJL115w	68.6	1e-11	COG5137	Histone chaperone involved in gene silencing	--	--	--	--	--	GO:0008380//RNA splicing;GO:0000097//sulfur amino acid biosynthetic process	-	GO:0043231//intracellular membrane-bounded organelle
Unigene0003252	223	11	0.7451	--	--	--	--	--	--	--	--	--	--	--	--	--	--	--	--	--	--	-	-	-
Unigene0003257	987	130	1.9896	gi|508725882|gb|EOY17779.1|	478	1e-133	Phosphoinositide-specific phospholipase C family protein [Theobroma cacao]	sp|Q8GV43|PLCD6_ARATH	412	3e-114	Phosphoinositide phospholipase C 6 OS=Arabidopsis thaliana GN=PLC6 PE=2 SV=2	--	--	--	--	--	K05857	1e-135	482	pop:POPTR_803315	phospholipase C, delta [EC:3.1.4.11]	-	-	-
Unigene0003330	1319	2352	26.9366	gi|508711665|gb|EOY03562.1|	479	1e-134	Chorismate mutase 1 [Theobroma cacao]	sp|P42738|CHMU_ARATH	418	4e-116	Chorismate mutase, chloroplastic OS=Arabidopsis thaliana GN=CM1 PE=2 SV=3	SPAC16E8.04c	209	9e-54	COG1605	Chorismate mutase	K01850	2e-130	466	pop:POPTR_825577	chorismate mutase [EC:5.4.99.5]	-	-	-
Unigene0003370	588	111	2.8516	--	--	--	--	--	--	--	--	--	--	--	--	--	--	--	--	--	--	-	-	-
Unigene0003374	384	20	0.7868	gi|115447035|ref|NP_001047297.1|	68.2	6e-11	Os02g0592800 [Oryza sativa Japonica Group]	--	--	--	--	--	--	--	--	--	--	--	--	--	--	-	-	-
Unigene0003382	546	650	17.9834	gi|22331053|ref|NP_683560.1|	53.5	2e-06	serine-rich protein-like protein [Arabidopsis thaliana]	--	--	--	--	--	--	--	--	--	--	--	--	--	--	-	-	-
Unigene0003383	1808	7871	65.763	gi|508699290|gb|EOX91186.1|	591	1e-167	Geranylgeranyl pyrophosphate synthase 1 [Theobroma cacao]	sp|Q94ID7|GGPPS_HEVBR	570	1e-161	Geranylgeranyl pyrophosphate synthase, chloroplastic OS=Hevea brasiliensis GN=GGPS PE=1 SV=1	slr0739	340	5e-93	COG0142	Geranylgeranyl pyrophosphate synthase	K13789	2e-163	576	rcu:RCOM_0553150	geranylgeranyl diphosphate synthase, type II [EC:2.5.1.1 2.5.1.10 2.5.1.29]	-	-	-
Unigene0003386	212	6	0.4275	--	--	--	--	--	--	--	--	--	--	--	--	--	--	--	--	--	--	-	-	-
Unigene0003398	418	52	1.8792	--	--	--	--	--	--	--	--	--	--	--	--	--	--	--	--	--	--	-	-	-
Unigene0003430	245	8	0.4933	--	--	--	--	--	--	--	--	--	--	--	--	--	--	--	--	--	--	-	-	-
Unigene0003439	466	32	1.0373	--	--	--	--	--	--	--	--	--	--	--	--	--	--	--	--	--	--	-	-	-
Unigene0003460	206	12	0.88	gi|255551605|ref|XP_002516848.1|	58.2	6e-08	conserved hypothetical protein [Ricinus communis]	--	--	--	--	--	--	--	--	--	--	--	--	--	--	-	-	-
Unigene0003470	286	12	0.6338	--	--	--	--	--	--	--	--	--	--	--	--	--	--	--	--	--	--	-	-	-
Unigene0003476	490	1990	61.349	gi|508778252|gb|EOY25508.1|	152	2e-36	Uncharacterized protein TCM_026915 [Theobroma cacao]	--	--	--	--	--	--	--	--	--	--	--	--	--	--	-	-	-
Unigene0003479	499	70	2.1191	--	--	--	--	--	--	--	--	--	--	--	--	--	--	--	--	--	--	-	-	-
Unigene0003480	206	7	0.5133	--	--	--	--	--	--	--	--	--	--	--	--	--	--	--	--	--	--	-	-	-
Unigene0003488	229	10	0.6597	--	--	--	--	--	--	--	--	--	--	--	--	--	--	--	--	--	--	-	-	-
Unigene0003518	1025	2989	44.0507	gi|502134014|ref|XP_004501970.1|	268	2e-70	PREDICTED: transmembrane protein 18-like [Cicer arietinum]	sp|Q641M3|TMM18_DANRE	94.7	1e-18	Transmembrane protein 18 OS=Danio rerio GN=tmem18 PE=2 SV=1	--	--	--	--	--	--	--	--	--	--	-	-	-
Unigene0003526	213	16	1.1347	gi|522191360|gb|AGQ04249.1|	112	2e-24	WRKY transcription factor 55 [Jatropha curcas]	sp|Q9SHB5|WRK55_ARATH	86.3	6e-17	WRKY transcription factor 55 OS=Arabidopsis thaliana GN=WRKY55 PE=2 SV=1	--	--	--	--	--	--	--	--	--	--	-	-	-
Unigene0003527	315	26	1.2468	gi|522191360|gb|AGQ04249.1|	95.5	3e-19	WRKY transcription factor 55 [Jatropha curcas]	--	--	--	--	--	--	--	--	--	--	--	--	--	--	-	-	-
Unigene0003540	239	11	0.6953	--	--	--	--	--	--	--	--	--	--	--	--	--	--	--	--	--	--	-	-	-
Unigene0003546	1260	456	5.4669	gi|508776563|gb|EOY23819.1|	589	1e-167	2-oxoglutarate (2OG) and Fe(II)-dependent oxygenase superfamily protein isoform 1 [Theobroma cacao]	sp|P24397|HY6H_HYONI	234	1e-60	Hyoscyamine 6-dioxygenase OS=Hyoscyamus niger GN=H6H PE=1 SV=1	mlr6892	123	8e-28	COG3491	Isopenicillin N synthase and related dioxygenases	K06892	1e-166	586	pop:POPTR_550478		-	-	-
Unigene0003548	391	26	1.0045	--	--	--	--	--	--	--	--	--	--	--	--	--	--	--	--	--	--	-	-	-
Unigene0003576	410	4525	166.719	--	--	--	--	--	--	--	--	--	--	--	--	--	--	--	--	--	--	-	-	-
Unigene0003583	887	10813	184.15	gi|359479647|ref|XP_003632316.1|	385	1e-106	PREDICTED: proteasome subunit beta type-2-A-like [Vitis vinifera]	sp|O23714|PSB2A_ARATH	357	5e-98	Proteasome subunit beta type-2-A OS=Arabidopsis thaliana GN=PBD1 PE=1 SV=1	SPAC31A2.04c	161	2e-39	COG0638	20S proteasome, alpha and beta subunits	K02734	1e-106	385	vvi:100240752	20S proteasome subunit beta 4 [EC:3.4.25.1]	-	-	-
Unigene0003593	499	42	1.2714	--	--	--	--	--	--	--	--	--	--	--	--	--	--	--	--	--	--	-	-	-
Unigene0003612	2259	3093	20.683	gi|508775651|gb|EOY22907.1|	970	0	SKU5 similar 2 isoform 1 [Theobroma cacao]	sp|Q8VXX5|SKS1_ARATH	886	0	Monocopper oxidase-like protein SKS1 OS=Arabidopsis thaliana GN=SKS1 PE=1 SV=1	SPAC1F7.08	119	2e-26	COG2132	Putative multicopper oxidases	--	--	--	--	--	-	-	-
Unigene0003631	271	15	0.8361	--	--	--	--	--	--	--	--	--	--	--	--	--	--	--	--	--	--	-	-	-
Unigene0003636	645	415	9.7194	gi|321172998|gb|ADW77283.1|	60.5	3e-08	CLE29 protein [Glycine max]	--	--	--	--	--	--	--	--	--	--	--	--	--	--	-	-	-
Unigene0003637	1996	5602	42.3968	gi|289186762|gb|ACH56523.2|	538	1e-151	flavonoid 3-glucosyltransferase [Gossypium hirsutum]	sp|A6XNC6|UGFGT_MEDTR	513	3e-144	Flavonoid 3-O-glucosyltransferase OS=Medicago truncatula GN=UGT78G1 PE=1 SV=1	--	--	--	--	--	--	--	--	--	--	-	-	-
Unigene0003670	889	126	2.141	gi|508704008|gb|EOX95904.1|	353	2e-96	Uncharacterized protein isoform 1 [Theobroma cacao]	sp|P10041|DL_DROME	72.8	3e-12	Neurogenic locus protein delta OS=Drosophila melanogaster GN=Dl PE=1 SV=2	--	--	--	--	--	--	--	--	--	--	-	-	-
Unigene0003679	849	3021	53.7519	gi|115468840|ref|NP_001058019.1|	60.5	5e-08	Os06g0604600 [Oryza sativa Japonica Group]	--	--	--	--	--	--	--	--	--	--	--	--	--	--	-	-	-
Unigene0003682	1789	7978	67.365	gi|508712036|gb|EOY03933.1|	716	0	Cytochrome P450, family 81, subfamily D, polypeptide 8 [Theobroma cacao]	sp|P93147|C81E1_GLYEC	580	1e-164	Isoflavone 2'-hydroxylase OS=Glycyrrhiza echinata GN=CYP81E1 PE=1 SV=2	BH0579	150	7e-36	COG2124	Cytochrome P450	--	--	--	--	--	-	-	-
Unigene0003701	518	28	0.8165	gi|387931624|gb|AFK12210.1|	164	1e-39	metallothionein [Hordeum vulgare]	sp|A3AZ88|MT2C_ORYSJ	148	2e-35	Metallothionein-like protein 2C OS=Oryza sativa subsp. japonica GN=MT2C PE=2 SV=1	--	--	--	--	--	--	--	--	--	--	-	-	-
Unigene0003720	387	15	0.5855	--	--	--	--	--	--	--	--	--	--	--	--	--	--	--	--	--	--	-	-	-
Unigene0003740	550	71	1.9501	gi|514819917|ref|XP_004984650.1|	78.6	7e-14	PREDICTED: histone acetyltransferase KAT2A-like [Setaria italica]	--	--	--	--	--	--	--	--	--	--	--	--	--	--	-	-	-
Unigene0003746	722	57	1.1926	gi|356567976|ref|XP_003552190.1|	178	1e-43	PREDICTED: L-type lectin-domain containing receptor kinase S.4-like [Glycine max]	sp|Q9M2S4|LRKS4_ARATH	120	9e-27	L-type lectin-domain containing receptor kinase S.4 OS=Arabidopsis thaliana GN=LECRKS4 PE=1 SV=1	--	--	--	--	--	--	--	--	--	--	-	-	-
Unigene0003767	639	88	2.0803	gi|508776895|gb|EOY24151.1|	66.2	5e-10	Glycine-rich-like protein [Theobroma cacao]	--	--	--	--	--	--	--	--	--	--	--	--	--	--	-	-	-
Unigene0003771	584	54	1.3968	gi|22333|emb|CAA44844.1|	67.4	2e-10	hydroxyproline-rich glycoprotein [Zea mays]	sp|O10341|Y091_NPVOP	64.7	4e-10	Uncharacterized 29.3 kDa protein OS=Orgyia pseudotsugata multicapsid polyhedrosis virus GN=ORF92 PE=4 SV=1	--	--	--	--	--	--	--	--	--	--	-	-	-
Unigene0003785	638	631	14.9403	gi|508773397|gb|EOY20653.1|	142	7e-33	Hypoxia-responsive family protein / zinc finger (C3HC4-type RING finger) family protein [Theobroma cacao]	sp|Q7X843|ATL48_ARATH	139	2e-32	RING-H2 finger protein ATL48 OS=Arabidopsis thaliana GN=ATL48 PE=2 SV=2	--	--	--	--	--	--	--	--	--	--	-	-	-
Unigene0003792	772	742	14.519	gi|21617992|gb|AAM67042.1|	165	1e-39	structural protein-like protein [Arabidopsis thaliana]	sp|A3C5A7|GRP2_ORYSJ	105	3e-22	Glycine-rich cell wall structural protein 2 OS=Oryza sativa subsp. japonica GN=GRP0.9 PE=2 SV=1	XF0818	101	2e-21	COG2730	Endoglucanase	--	--	--	--	--	-	-	-
Unigene0003832	2382	6813	43.2063	gi|508723842|gb|EOY15739.1|	723	0	Interferon-related developmental regulator family protein / IFRD protein family isoform 1 [Theobroma cacao]	sp|Q5S1U6|IFRD1_PIG	127	3e-28	Interferon-related developmental regulator 1 OS=Sus scrofa GN=IFRD1 PE=2 SV=1	--	--	--	--	--	--	--	--	--	--	-	-	-
Unigene0003850	882	672	11.5094	gi|115460364|ref|NP_001053782.1|	87	5e-16	Os04g0603400 [Oryza sativa Japonica Group]	--	--	--	--	--	--	--	--	--	--	--	--	--	--	-	-	-
Unigene0003852	390	25	0.9683	--	--	--	--	--	--	--	--	--	--	--	--	--	--	--	--	--	--	-	-	-
Unigene0003856	611	188	4.648	gi|9369405|gb|AAF87153.1|AC002423_18	64.7	1e-09	T23E23.15 [Arabidopsis thaliana]	--	--	--	--	--	--	--	--	--	--	--	--	--	--	-	-	-
Unigene0003874	640	43	1.0149	--	--	--	--	--	--	--	--	--	--	--	--	--	--	--	--	--	--	-	-	-
Unigene0003879	964	1598	25.0409	gi|449434686|ref|XP_004135127.1|	271	1e-71	PREDICTED: probable calcium-binding protein CML16-like [Cucumis sativus]	sp|Q9LI84|CML16_ARATH	256	1e-67	Probable calcium-binding protein CML16 OS=Arabidopsis thaliana GN=CML16 PE=2 SV=2	SPAC3A12.14	124	3e-28	COG5126	Ca2+-binding protein (EF-Hand superfamily)	K13448	2e-75	282	pop:POPTR_658975	calcium-binding protein CML	-	-	-
Unigene0003892	621	57	1.3865	gi|83628260|gb|ABC26010.1|	267	1e-70	9-cis-epoxycarotenoid dioxygenase 5 [Citrus clementina]	sp|Q9LRR7|NCED3_ARATH	168	3e-41	9-cis-epoxycarotenoid dioxygenase NCED3, chloroplastic OS=Arabidopsis thaliana GN=NCED3 PE=2 SV=1	all1106	52	8e-07	COG3670	Lignostilbene-alpha,beta-dioxygenase and related enzymes	K09840	1e-63	241	rcu:RCOM_0632160	9-cis-epoxycarotenoid dioxygenase [EC:1.13.11.51]	-	-	-
Unigene0003917	217	35	2.4365	--	--	--	--	--	--	--	--	--	--	--	--	--	--	--	--	--	--	-	-	-
Unigene0003921	264	15	0.8583	--	--	--	--	--	--	--	--	--	--	--	--	--	--	--	--	--	--	-	-	-
Unigene0003931	775	341	6.6467	gi|18394294|ref|NP_563984.1|	268	8e-71	mitochondrial glycoprotein family protein [Arabidopsis thaliana]	sp|O94675|MAM33_SCHPO	70.5	1e-11	Mitochondrial acidic protein mam33 OS=Schizosaccharomyces pombe (strain 972 / ATCC 24843) GN=SPBC776.07 PE=3 SV=1	--	--	--	--	--	--	--	--	--	--	-	-	GO:0044429//mitochondrial part
Unigene0003939	251	9	0.5417	--	--	--	--	--	--	--	--	--	--	--	--	--	--	--	--	--	--	-	-	-
Unigene0003941	1823	18759	155.444	gi|359483753|ref|XP_002266308.2|	800	0	PREDICTED: oryzain alpha chain-like [Vitis vinifera]	sp|P43297|RD21A_ARATH	407	1e-112	Cysteine proteinase RD21a OS=Arabidopsis thaliana GN=RD21A PE=1 SV=1	AF1946_2	91.3	5e-18	COG4870	Cysteine protease	--	--	--	--	--	GO:0016485//protein processing	GO:0070011//peptidase activity, acting on L-amino acid peptides	GO:0043231//intracellular membrane-bounded organelle
Unigene0003966	255	40	2.3696	--	--	--	--	--	--	--	--	--	--	--	--	--	--	--	--	--	--	-	-	-
Unigene0003967	858	1373	24.1732	gi|225425662|ref|XP_002273461.1|	307	2e-82	PREDICTED: E3 ubiquitin-protein ligase RING1-like [Vitis vinifera]	sp|P0CH30|RING1_GOSHI	91.7	6e-18	E3 ubiquitin-protein ligase RING1 OS=Gossypium hirsutum GN=RING1 PE=2 SV=1	ECU07g0330	53.5	4e-07	COG5540	RING-finger-containing ubiquitin ligase	--	--	--	--	--	-	GO:0046914//transition metal ion binding	-
Unigene0003987	805	117	2.1955	gi|225438481|ref|XP_002278226.1|	273	3e-72	PREDICTED: ethylene-responsive transcription factor ABR1 [Vitis vinifera]	sp|Q9FGF8|ABR1_ARATH	179	2e-44	Ethylene-responsive transcription factor ABR1 OS=Arabidopsis thaliana GN=ABR1 PE=2 SV=1	--	--	--	--	--	--	--	--	--	--	GO:0006351//transcription, DNA-templated;GO:0010033//response to organic substance;GO:0050794//regulation of cellular process;GO:1901700	-	-
Unigene0004026	267	7	0.396	--	--	--	--	--	--	--	--	--	--	--	--	--	--	--	--	--	--	-	-	-
Unigene0004052	202	9	0.673	--	--	--	--	--	--	--	--	--	--	--	--	--	--	--	--	--	--	-	-	-
Unigene0004061	750	52	1.0474	gi|508703701|gb|EOX95597.1|	312	6e-84	UvrABC system protein C [Theobroma cacao]	--	--	--	--	--	--	--	--	--	--	--	--	--	--	-	-	-
Unigene0004069	1221	2321	28.7151	gi|224081865|ref|XP_002306507.1|	471	1e-131	porin/voltage-dependent anion-selective channel protein [Populus trichocarpa]	sp|Q9FJX3|VDAC2_ARATH	426	2e-118	Mitochondrial outer membrane protein porin 2 OS=Arabidopsis thaliana GN=VDAC2 PE=1 SV=1	--	--	--	--	--	K15040	3e-132	471	pop:POPTR_831445	voltage-dependent anion channel protein 2	-	-	-
Unigene0004077	700	1002	21.6232	gi|359477951|ref|XP_003632045.1|	105	1e-21	PREDICTED: small ubiquitin-related modifier 2-like [Vitis vinifera]	sp|Q9FLP6|SUMO2_ARATH	92.4	3e-18	Small ubiquitin-related modifier 2 OS=Arabidopsis thaliana GN=SUMO2 PE=1 SV=1	SPBC365.06	69.3	6e-12	COG5227	Ubiquitin-like protein (sentrin)	K12160	8e-19	93.6	vvi:100267064	small ubiquitin-related modifier	GO:0000097//sulfur amino acid biosynthetic process;GO:0006996//organelle organization;GO:0032446//protein modification by small protein conjugation;GO:0008380//RNA splicing;GO:0009408//response to heat;GO:0051603//proteolysis involved in cellular protein catabolic process;GO:0006006//glucose metabolic process	GO:0005488//binding	GO:0043231//intracellular membrane-bounded organelle;GO:0005737//cytoplasm
Unigene0004080	616	54	1.3242	--	--	--	--	--	--	--	--	--	--	--	--	--	--	--	--	--	--	-	-	-
Unigene0004101	415	89	3.2396	gi|359496315|ref|XP_003635207.1|	75.5	3e-13	PREDICTED: uncharacterized protein LOC100853563 [Vitis vinifera]	--	--	--	--	--	--	--	--	--	--	--	--	--	--	-	-	-
Unigene0004127	284	23	1.2234	gi|508713203|gb|EOY05100.1|	56.2	8e-09	Uncharacterized protein TCM_020195 [Theobroma cacao]	--	--	--	--	--	--	--	--	--	--	--	--	--	--	-	-	-
Unigene0004158	488	59	1.8263	gi|297820008|ref|XP_002877887.1|	125	3e-28	peptidoglycan-binding LysM domain-containing protein [Arabidopsis lyrata subsp. lyrata]	--	--	--	--	--	--	--	--	--	--	--	--	--	--	GO:0044036//cell wall macromolecule metabolic process	-	-
Unigene0004170	306	14	0.6911	--	--	--	--	--	--	--	--	--	--	--	--	--	--	--	--	--	--	-	-	-
Unigene0004172	858	629	11.0742	gi|15227891|ref|NP_181744.1|	100	3e-20	VQ motif-containing protein [Arabidopsis thaliana]	--	--	--	--	--	--	--	--	--	--	--	--	--	--	-	-	-
Unigene0004174	700	44	0.9495	--	--	--	--	--	--	--	--	--	--	--	--	--	--	--	--	--	--	-	-	-
Unigene0004205	734	150	3.0871	gi|357463741|ref|XP_003602152.1|	232	7e-60	Protein MKS1 [Medicago truncatula]	sp|Q8LGD5|MKS1_ARATH	115	2e-25	Protein MKS1 OS=Arabidopsis thaliana GN=MKS1 PE=1 SV=2	--	--	--	--	--	--	--	--	--	--	-	-	-
Unigene0004209	413	17	0.6218	gi|413951841|gb|AFW84490.1|	63.5	1e-09	hypothetical protein ZEAMMB73_428483, partial [Zea mays]	--	--	--	--	--	--	--	--	--	--	--	--	--	--	-	-	-
Unigene0004210	267	4	0.2263	gi|413951841|gb|AFW84490.1|	51.2	7e-06	hypothetical protein ZEAMMB73_428483, partial [Zea mays]	--	--	--	--	--	--	--	--	--	--	--	--	--	--	-	-	-
Unigene0004214	1422	60	0.6374	gi|82570160|gb|ABB83644.1|	134	1e-65	PIF-like transposase [Daucus carota]	--	--	--	--	--	--	--	--	--	--	--	--	--	--	-	-	-
Unigene0004215	1451	31	0.3227	gi|82570160|gb|ABB83644.1|	134	6e-61	PIF-like transposase [Daucus carota]	--	--	--	--	--	--	--	--	--	--	--	--	--	--	-	-	-
Unigene0004218	800	4419	83.4419	gi|508701574|gb|EOX93470.1|	259	6e-68	F17A17.10 protein [Theobroma cacao]	--	--	--	--	--	--	--	--	--	--	--	--	--	--	-	-	GO:0043231//intracellular membrane-bounded organelle
Unigene0004229	787	4810	92.3253	gi|449434612|ref|XP_004135090.1|	346	3e-94	PREDICTED: 3-ketoacyl-CoA synthase 6-like isoform 1 [Cucumis sativus]	sp|Q9XF43|KCS6_ARATH	312	2e-84	3-ketoacyl-CoA synthase 6 OS=Arabidopsis thaliana GN=CUT1 PE=1 SV=1	--	--	--	--	--	--	--	--	--	--	GO:0016109;GO:0006732//coenzyme metabolic process;GO:0015992//proton transport;GO:0043479;GO:0009639//response to red or far red light;GO:0007275//multicellular organismal development;GO:0005976//polysaccharide metabolic process;GO:0009642//response to light intensity;GO:0006779//porphyrin-containing compound biosynthetic process;GO:0065008;GO:0045229//external encapsulating structure organizatio…	GO:0004312//fatty acid synthase activity	GO:0043231//intracellular membrane-bounded organelle
Unigene0004230	1423	9343	99.1818	gi|269854053|gb|ACZ51240.1|	630	1e-179	3-ketoacyl-CoA synthase [Arachis hypogaea]	sp|Q9XF43|KCS6_ARATH	588	3e-167	3-ketoacyl-CoA synthase 6 OS=Arabidopsis thaliana GN=CUT1 PE=1 SV=1	DRA0326	80.5	7e-15	COG3424	Predicted naringenin-chalcone synthase	--	--	--	--	--	-	-	-
Unigene0004235	2584	517	3.0224	gi|225452658|ref|XP_002276556.1|	1100	0	PREDICTED: pentatricopeptide repeat-containing protein At5g39980, chloroplastic [Vitis vinifera]	sp|Q9FLD8|PP408_ARATH	1060	0	Pentatricopeptide repeat-containing protein At5g39980, chloroplastic OS=Arabidopsis thaliana GN=At5g39980 PE=2 SV=1	--	--	--	--	--	--	--	--	--	--	-	-	-
Unigene0004243	356	476	20.198	--	--	--	--	--	--	--	--	--	--	--	--	--	--	--	--	--	--	-	-	-
Unigene0004269	772	1055	20.6436	gi|508707527|gb|EOX99423.1|	99.4	8e-20	Phospho-N-acetylmuramoyl-pentapeptide-transferase, putative [Theobroma cacao]	--	--	--	--	--	--	--	--	--	--	--	--	--	--	-	-	-
Unigene0004279	426	213	7.553	gi|502131902|ref|XP_004501142.1|	167	7e-41	PREDICTED: lachrymatory-factor synthase-like [Cicer arietinum]	sp|P59082|LFS_ALLCE	68.2	2e-11	Lachrymatory-factor synthase OS=Allium cepa GN=LFS PE=1 SV=1	--	--	--	--	--	--	--	--	--	--	-	-	-
Unigene0004328	223	8	0.5419	gi|392283494|gb|AFM54228.1|	72.4	3e-12	Rps11 (chloroplast) [Ceratozamia hildae]	sp|A6H5L4|RR11_CYCTA	72.4	8e-13	30S ribosomal protein S11, chloroplastic OS=Cycas taitungensis GN=rps11 PE=3 SV=1	sll1817	57	8e-09	COG0100	Ribosomal protein S11	K02948	1e-12	71.2	pop:POPTR_584659	small subunit ribosomal protein S11	GO:0006351//transcription, DNA-templated	GO:0003723//RNA binding;GO:0005198//structural molecule activity	GO:0009532//plastid stroma;GO:0030529//ribonucleoprotein complex
Unigene0004339	747	987	19.9594	gi|508715165|gb|EOY07062.1|	181	1e-44	Tautomerase/MIF superfamily protein [Theobroma cacao]	sp|P81748|MIFH_TRITR	63.5	1e-09	Macrophage migration inhibitory factor homolog OS=Trichuris trichiura PE=1 SV=2	--	--	--	--	--	--	--	--	--	--	-	-	GO:0042579//microbody
Unigene0004353	350	19	0.82	--	--	--	--	--	--	--	--	--	--	--	--	--	--	--	--	--	--	-	-	-
Unigene0004378	348	14	0.6077	--	--	--	--	--	--	--	--	--	--	--	--	--	--	--	--	--	--	-	-	-
Unigene0004385	457	25	0.8264	--	--	--	--	--	--	--	--	--	--	--	--	--	--	--	--	--	--	-	-	-
Unigene0004391	413	30	1.0973	--	--	--	--	sp|Q8MP30|Y7791_DICDI	52	1e-06	Uncharacterized histidine-rich protein DDB_G0274557 OS=Dictyostelium discoideum GN=DDB_G0274557 PE=4 SV=1	--	--	--	--	--	--	--	--	--	--	-	-	-
Unigene0004401	1650	1899	17.3857	gi|508700974|gb|EOX92870.1|	652	0	Alpha/beta-Hydrolases superfamily protein [Theobroma cacao]	sp|Q9SJI7|PLA20_ARATH	550	1e-155	Phospholipase A1-IIdelta OS=Arabidopsis thaliana GN=At2g42690 PE=1 SV=1	YPO2725	52	3e-06	COG3501	Uncharacterized protein conserved in bacteria	--	--	--	--	--	GO:0010224//response to UV-B;GO:0044238	GO:0004620//phospholipase activity	GO:0009536//plastid
Unigene0004413	434	49	1.7055	gi|502139895|ref|XP_004503958.1|	73.9	1e-12	PREDICTED: protein IDA-LIKE 2-like [Cicer arietinum]	sp|Q6DUW9|IDL2_ARATH	62	1e-09	Protein IDA-LIKE 2 OS=Arabidopsis thaliana GN=IDL2 PE=2 SV=1	--	--	--	--	--	--	--	--	--	--	-	-	-
Unigene0004417	1758	35	0.3007	gi|225436420|ref|XP_002273519.1|	689	0	PREDICTED: serine carboxypeptidase-like 51-like [Vitis vinifera]	sp|Q67Y83|SCP51_ARATH	588	6e-167	Serine carboxypeptidase-like 51 OS=Arabidopsis thaliana GN=SCPL51 PE=2 SV=2	YGL203c	118	4e-26	COG2939	Carboxypeptidase C (cathepsin A)	K09646	0	689	vvi:100267109	serine carboxypeptidase 1 [EC:3.4.16.-]	-	-	-
Unigene0004418	1760	531	4.5576	gi|225436420|ref|XP_002273519.1|	717	0	PREDICTED: serine carboxypeptidase-like 51-like [Vitis vinifera]	sp|Q67Y83|SCP51_ARATH	620	1e-176	Serine carboxypeptidase-like 51 OS=Arabidopsis thaliana GN=SCPL51 PE=2 SV=2	YGL203c	124	4e-28	COG2939	Carboxypeptidase C (cathepsin A)	K09646	0	717	vvi:100267109	serine carboxypeptidase 1 [EC:3.4.16.-]	-	-	-
Unigene0004444	2091	4107	29.6702	gi|449450788|ref|XP_004143144.1|	533	1e-150	PREDICTED: UPF0503 protein At3g09070, chloroplastic-like [Cucumis sativus]	sp|Q9SS80|U503A_ARATH	280	2e-74	UPF0503 protein At3g09070, chloroplastic OS=Arabidopsis thaliana GN=At3g09070 PE=1 SV=1	--	--	--	--	--	--	--	--	--	--	-	-	-
Unigene0004461	1223	503	6.2129	gi|470122975|ref|XP_004297512.1|	361	2e-98	PREDICTED: bidirectional sugar transporter SWEET10-like [Fragaria vesca subsp. vesca]	sp|Q9LUE3|SWT10_ARATH	333	2e-90	Bidirectional sugar transporter SWEET10 OS=Arabidopsis thaliana GN=SWEET10 PE=2 SV=1	--	--	--	--	--	--	--	--	--	--	-	-	-
Unigene0004472	930	108	1.7542	gi|224063655|ref|XP_002301249.1|	315	8e-85	AP2/ERF domain-containing transcription factor [Populus trichocarpa]	sp|Q8LBQ7|ERF34_ARATH	231	4e-60	Ethylene-responsive transcription factor ERF034 OS=Arabidopsis thaliana GN=ERF034 PE=2 SV=2	--	--	--	--	--	--	--	--	--	--	-	-	-
Unigene0004523	401	76	2.863	gi|225458203|ref|XP_002281579.1|	192	3e-48	PREDICTED: jasmonate O-methyltransferase [Vitis vinifera]	sp|Q9AR07|JMT_ARATH	154	2e-37	Jasmonate O-methyltransferase OS=Arabidopsis thaliana GN=JMT PE=1 SV=3	--	--	--	--	--	K08241	4e-48	189	vvi:100260930	jasmonate O-methyltransferase [EC:2.1.1.141]	-	-	-
Unigene0004530	465	28	0.9096	gi|470121739|ref|XP_004296918.1|	182	2e-45	PREDICTED: uncharacterized GPI-anchored protein At3g06035-like [Fragaria vesca subsp. vesca]	sp|P59833|UGPI3_ARATH	163	5e-40	Uncharacterized GPI-anchored protein At5g19250 OS=Arabidopsis thaliana GN=At5g19250 PE=1 SV=1	--	--	--	--	--	--	--	--	--	--	-	-	-
Unigene0004542	769	789	15.4989	gi|508707540|gb|EOX99436.1|	253	4e-66	Pyrroline-5-carboxylate reductase 1 [Theobroma cacao]	--	--	--	--	--	--	--	--	--	--	--	--	--	--	-	-	-
Unigene0004543	234	23	1.4848	--	--	--	--	--	--	--	--	--	--	--	--	--	--	--	--	--	--	-	-	-
Unigene0004558	667	1397	31.6389	gi|508709016|gb|EOY00913.1|	275	8e-73	Heavy metal transport/detoxification superfamily protein [Theobroma cacao]	sp|Q9SZN7|HIP26_ARATH	162	2e-39	Heavy metal-associated isoprenylated plant protein 26 OS=Arabidopsis thaliana GN=HIPP26 PE=1 SV=1	--	--	--	--	--	--	--	--	--	--	-	-	-
Unigene0004561	216	8	0.5595	--	--	--	--	--	--	--	--	--	--	--	--	--	--	--	--	--	--	-	-	-
Unigene0004568	295	13	0.6657	--	--	--	--	--	--	--	--	--	--	--	--	--	--	--	--	--	--	-	-	-
Unigene0004573	343	12	0.5285	--	--	--	--	--	--	--	--	--	--	--	--	--	--	--	--	--	--	-	-	-
Unigene0004603	785	205	3.9449	gi|508783361|gb|EOY30617.1|	144	2e-33	Oxidative stress 3 [Theobroma cacao]	--	--	--	--	--	--	--	--	--	--	--	--	--	--	-	-	-
Unigene0004606	1463	293	3.0253	gi|224115040|ref|XP_002332222.1|	545	1e-153	UDP-glucoronosyl/UDP-glucosyltransferase [Populus trichocarpa]	sp|O22183|U84B2_ARATH	422	3e-117	UDP-glycosyltransferase 84B2 OS=Arabidopsis thaliana GN=UGT84B2 PE=3 SV=1	--	--	--	--	--	K13692	9e-164	576	rcu:RCOM_1154190	UDP-glucose:(indol-3-yl)acetate beta-D-glucosyltransferase [EC:2.4.1.121]	-	-	-
Unigene0004632	1055	2514	35.9967	gi|508698721|gb|EOX90617.1|	241	2e-62	Basic helix-loop-helix DNA-binding superfamily protein isoform 1 [Theobroma cacao]	sp|Q9LM69|ATL80_ARATH	199	4e-50	RING-H2 finger protein ATL80 OS=Arabidopsis thaliana GN=ATL80 PE=2 SV=1	ECU07g0330	61.6	2e-09	COG5540	RING-finger-containing ubiquitin ligase	--	--	--	--	--	-	-	-
Unigene0004649	901	1131	18.9622	gi|87241277|gb|ABD33135.1|	127	4e-28	80C09_19, related [Medicago truncatula]	--	--	--	--	--	--	--	--	--	--	--	--	--	--	-	-	-
Unigene0004680	642	1121	26.3767	--	--	--	--	--	--	--	--	--	--	--	--	--	--	--	--	--	--	-	-	-
Unigene0004716	256	13	0.7671	--	--	--	--	--	--	--	--	--	--	--	--	--	--	--	--	--	--	-	-	-
Unigene0004717	375	49	1.9739	gi|508787331|gb|EOY34587.1|	109	2e-23	Ferritin 4 [Theobroma cacao]	sp|Q948P6|FRI3_SOYBN	97.8	2e-20	Ferritin-3, chloroplastic OS=Glycine max PE=2 SV=1	--	--	--	--	--	K00522	9e-19	91.7	vvi:100267235	ferritin heavy chain [EC:1.16.3.1]	-	-	-
Unigene0004740	686	25	0.5505	gi|522191367|gb|AGQ04253.1|	160	2e-38	WRKY transcription factor 58 [Jatropha curcas]	sp|O22900|WRK23_ARATH	69.7	2e-11	Probable WRKY transcription factor 23 OS=Arabidopsis thaliana GN=WRKY23 PE=2 SV=1	--	--	--	--	--	--	--	--	--	--	-	-	-
Unigene0004743	373	13	0.5265	--	--	--	--	--	--	--	--	--	--	--	--	--	--	--	--	--	--	-	-	-
Unigene0004753	772	3788	74.1213	gi|225454793|ref|XP_002276949.1|	184	3e-45	PREDICTED: NADH dehydrogenase [ubiquinone] iron-sulfur protein 6, mitochondrial [Vitis vinifera]	sp|Q9M9M6|NDUS6_ARATH	168	4e-41	NADH dehydrogenase [ubiquinone] iron-sulfur protein 6, mitochondrial OS=Arabidopsis thaliana GN=At3g03070 PE=3 SV=1	--	--	--	--	--	K03939	5e-46	184	vvi:100244359	NADH dehydrogenase (ubiquinone) Fe-S protein 6 [EC:1.6.5.3 1.6.99.3]	-	-	-
Unigene0004755	655	1715	39.5524	gi|502156366|ref|XP_004510438.1|	295	7e-79	PREDICTED: vacuolar protein sorting-associated protein 2 homolog 1-like [Cicer arietinum]	sp|Q9SKI2|VPS2A_ARATH	292	2e-78	Vacuolar protein sorting-associated protein 2 homolog 1 OS=Arabidopsis thaliana GN=VPS2.1 PE=1 SV=2	YKL002w	158	6e-39	COG5491	Conserved protein implicated in secretion	K12191	1e-81	302	rcu:RCOM_1045990	charged multivesicular body protein 2A	-	-	-
Unigene0004775	1595	14163	134.136	gi|508703624|gb|EOX95520.1|	648	0	Purple acid phosphatase 29 isoform 1 [Theobroma cacao]	sp|Q9FMK9|PPA29_ARATH	512	3e-144	Probable inactive purple acid phosphatase 29 OS=Arabidopsis thaliana GN=PAP29 PE=2 SV=1	YLR361c	176	8e-44	COG1409	Predicted phosphohydrolases	--	--	--	--	--	-	-	-
Unigene0004782	409	20	0.7387	--	--	--	--	--	--	--	--	--	--	--	--	--	--	--	--	--	--	-	-	-
Unigene0004804	1003	65	0.979	gi|356509038|ref|XP_003523259.1|	417	1e-115	PREDICTED: F-box/kelch-repeat protein SKIP6-like [Glycine max]	sp|Q9SJ04|SKIP6_ARATH	399	2e-110	F-box/kelch-repeat protein SKIP6 OS=Arabidopsis thaliana GN=SKIP6 PE=1 SV=1	Rv3876	52.4	1e-06	COG0455	ATPases involved in chromosome partitioning	--	--	--	--	--	-	-	-
Unigene0004805	1021	643	9.5134	gi|356509038|ref|XP_003523259.1|	417	1e-115	PREDICTED: F-box/kelch-repeat protein SKIP6-like [Glycine max]	sp|Q9SJ04|SKIP6_ARATH	395	2e-109	F-box/kelch-repeat protein SKIP6 OS=Arabidopsis thaliana GN=SKIP6 PE=1 SV=1	CC3494_1	45.4	3e-06	COG3637	Opacity protein and related surface antigens	--	--	--	--	--	-	-	-
Unigene0004815	250	10	0.6042	gi|413951841|gb|AFW84490.1|	59.3	3e-08	hypothetical protein ZEAMMB73_428483, partial [Zea mays]	--	--	--	--	--	--	--	--	--	--	--	--	--	--	-	-	-
Unigene0004827	626	70	1.6892	gi|508716136|gb|EOY08033.1|	270	2e-71	PLATZ transcription factor family protein [Theobroma cacao]	--	--	--	--	--	--	--	--	--	--	--	--	--	--	-	-	-
Unigene0004848	1146	16659	219.591	gi|508701468|gb|EOX93364.1|	536	1e-151	GDSL-like Lipase/Acylhydrolase superfamily protein [Theobroma cacao]	sp|Q9SJB4|GDL34_ARATH	494	5e-139	GDSL esterase/lipase At2g04570 OS=Arabidopsis thaliana GN=At2g04570 PE=2 SV=1	all3634	80.9	4e-15	COG3240	Phospholipase/lecithinase/hemolysin	--	--	--	--	--	-	-	-
Unigene0004850	507	18	0.5363	--	--	--	--	--	--	--	--	--	--	--	--	--	--	--	--	--	--	-	-	-
Unigene0004914	977	79	1.2215	gi|270271323|gb|ACZ67190.1|	243	4e-63	TCP transcription factor, partial [Populus deltoides]	sp|A0AQW4|TCP12_ARATH	92	6e-18	Transcription factor TCP12 OS=Arabidopsis thaliana GN=TCP12 PE=2 SV=1	YDR170c	49.7	8e-06	COG5307	SEC7 domain proteins	--	--	--	--	--	-	-	-
Unigene0004915	210	13	0.9351	gi|429345861|gb|AFZ84612.1|	83.6	1e-15	TCP transcription factor, partial [Populus alba]	sp|A0AQW4|TCP12_ARATH	73.6	4e-13	Transcription factor TCP12 OS=Arabidopsis thaliana GN=TCP12 PE=2 SV=1	--	--	--	--	--	--	--	--	--	--	-	-	-
Unigene0004921	266	9	0.5111	--	--	--	--	--	--	--	--	--	--	--	--	--	--	--	--	--	--	-	-	-
Unigene0004939	261	10	0.5788	--	--	--	--	--	--	--	--	--	--	--	--	--	--	--	--	--	--	-	-	-
Unigene0004940	221	9	0.6152	--	--	--	--	--	--	--	--	--	--	--	--	--	--	--	--	--	--	-	-	-
Unigene0004942	350	15	0.6474	gi|357468913|ref|XP_003604741.1|	55.1	5e-07	Pistil-specific extensin-like protein [Medicago truncatula]	sp|Q8MP30|Y7791_DICDI	53.9	3e-07	Uncharacterized histidine-rich protein DDB_G0274557 OS=Dictyostelium discoideum GN=DDB_G0274557 PE=4 SV=1	--	--	--	--	--	--	--	--	--	--	-	-	-
Unigene0004946	267	8	0.4526	--	--	--	--	--	--	--	--	--	--	--	--	--	--	--	--	--	--	-	-	-
Unigene0004983	481	372	11.6828	gi|508776206|gb|EOY23462.1|	136	2e-31	Homeodomain-like superfamily protein [Theobroma cacao]	sp|Q8GV05|TRY_ARATH	126	6e-29	Transcription factor TRY OS=Arabidopsis thaliana GN=TRY PE=1 SV=1	--	--	--	--	--	K09422	2e-33	140	pop:POPTR_772352	myb proto-oncogene protein, plant	GO:0006351//transcription, DNA-templated;GO:0010769//regulation of cell morphogenesis involved in differentiation;GO:0003002//regionalization;GO:0010057;GO:0001101//response to acid;GO:0010648	GO:0003676//nucleic acid binding	-
Unigene0005020	1105	2616	35.7623	gi|508715194|gb|EOY07091.1|	332	8e-90	Polyketide cyclase/dehydrase and lipid transport superfamily protein [Theobroma cacao]	sp|O80920|PYL4_ARATH	263	1e-69	Abscisic acid receptor PYL4 OS=Arabidopsis thaliana GN=PYL4 PE=1 SV=1	--	--	--	--	--	K14496	4e-95	348	pop:POPTR_907261	abscisic acid receptor PYR/PYL family	-	GO:0019840//isoprenoid binding	-
Unigene0005038	805	16842	316.045	gi|359483716|ref|XP_002273375.2|	412	1e-114	PREDICTED: 14-3-3-like protein D-like [Vitis vinifera]	sp|P42654|1433B_VICFA	395	1e-109	14-3-3-like protein B OS=Vicia faba PE=2 SV=1	SPAC8E11.02c	328	5e-90	COG5040	14-3-3 family protein	K06630	1e-113	409	rcu:RCOM_0341430	tyrosine 3-monooxygenase/tryptophan 5-monooxygenase activation protein	-	-	-
Unigene0005039	608	2127	52.8463	gi|508700907|gb|EOX92803.1|	228	5e-59	Thioesterase superfamily protein [Theobroma cacao]	sp|Q5R833|ACO13_PONAB	99	2e-20	Acyl-coenzyme A thioesterase 13 OS=Pongo abelii GN=ACOT13 PE=2 SV=1	SPBC31F10.02	69.3	4e-12	COG2050	Uncharacterized protein, possibly involved in aromatic compounds catabolism	--	--	--	--	--	-	GO:0016289//CoA hydrolase activity	GO:0042579//microbody
Unigene0005047	539	34	0.9529	--	--	--	--	--	--	--	--	--	--	--	--	--	--	--	--	--	--	-	-	-
Unigene0005065	452	153	5.1133	gi|508717483|gb|EOY09380.1|	70.5	1e-11	Uncharacterized protein TCM_024815 [Theobroma cacao]	--	--	--	--	--	--	--	--	--	--	--	--	--	--	-	-	-
Unigene0005066	285	23	1.2191	--	--	--	--	--	--	--	--	--	--	--	--	--	--	--	--	--	--	-	-	-
Unigene0005070	410	22	0.8106	gi|449533407|ref|XP_004173667.1|	57	1e-07	PREDICTED: uncharacterized LOC101205672 [Cucumis sativus]	--	--	--	--	--	--	--	--	--	--	--	--	--	--	GO:0044763;GO:0009725//response to hormone;GO:0044767	GO:0016407//acetyltransferase activity	-
Unigene0005095	1186	39954	508.892	gi|508701187|gb|EOX93083.1|	447	1e-124	Photosystem II subunit P-1 [Theobroma cacao]	sp|Q9SLQ8|PSBP_CUCSA	423	1e-117	Oxygen-evolving enhancer protein 2, chloroplastic OS=Cucumis sativus GN=PSBP PE=2 SV=1	--	--	--	--	--	K02717	3e-125	448	pop:POPTR_818640	photosystem II oxygen-evolving enhancer protein 2	-	-	-
Unigene0005124	854	2629	46.5032	gi|427199330|gb|AFY26888.1|	124	1e-27	stress induced protein [Morella rubra]	--	--	--	--	--	--	--	--	--	--	--	--	--	--	-	-	-
Unigene0005140	1254	1337	16.1059	gi|508725865|gb|EOY17762.1|	599	1e-170	2-oxoglutarate (2OG) and Fe(II)-dependent oxygenase superfamily protein [Theobroma cacao]	sp|Q7XZQ6|FLS_PETCR	225	5e-58	Flavonol synthase/flavanone 3-hydroxylase OS=Petroselinum crispum GN=FLS PE=1 SV=1	PA4191	126	9e-29	COG3491	Isopenicillin N synthase and related dioxygenases	--	--	--	--	--	-	-	-
Unigene0005170	1582	166	1.5851	gi|508787135|gb|EOY34391.1|	683	0	T6D22.12 isoform 1 [Theobroma cacao]	--	--	--	--	--	--	--	--	--	--	--	--	--	--	-	GO:0016740//transferase activity	GO:0009536//plastid
Unigene0005171	1513	176	1.7572	gi|508787135|gb|EOY34391.1|	683	0	T6D22.12 isoform 1 [Theobroma cacao]	--	--	--	--	--	--	--	--	--	--	--	--	--	--	-	GO:0016740//transferase activity	GO:0009536//plastid
Unigene0005185	1250	456	5.5107	gi|224094101|ref|XP_002310075.1|	206	1e-51	predicted protein [Populus trichocarpa]	sp|Q9FMY4|Y5316_ARATH	90.1	3e-17	Uncharacterized protein At5g23160 OS=Arabidopsis thaliana GN=At5g23160 PE=2 SV=1	--	--	--	--	--	--	--	--	--	--	-	-	-
Unigene0005188	1172	498	6.4188	gi|449514825|ref|XP_004164491.1|	211	3e-53	PREDICTED: uncharacterized LOC101216403 [Cucumis sativus]	--	--	--	--	--	--	--	--	--	--	--	--	--	--	-	-	-
Unigene0005203	206	5	0.3667	--	--	--	--	--	--	--	--	--	--	--	--	--	--	--	--	--	--	-	-	-
Unigene0005205	1017	321	4.768	gi|470117345|ref|XP_004294819.1|	252	1e-65	PREDICTED: ycf20-like protein-like [Fragaria vesca subsp. vesca]	sp|P72983|YC20L_SYNY3	63.2	3e-09	Ycf20-like protein OS=Synechocystis sp. (strain PCC 6803 / Kazusa) GN=sll1509 PE=3 SV=1	--	--	--	--	--	--	--	--	--	--	GO:1990066	-	GO:0009536//plastid
Unigene0005209	1131	874	11.6735	gi|508719333|gb|EOY11230.1|	387	1e-106	Adenosine-5'-phosphosulfate (APS) kinase 3 isoform 1 [Theobroma cacao]	sp|O49204|KAPS_CATRO	315	4e-85	Adenylyl-sulfate kinase, chloroplastic OS=Catharanthus roseus GN=AKN PE=2 SV=1	CAC0103	210	4e-54	COG0529	Adenylylsulfate kinase and related kinases	K00860	2e-106	385	vvi:100265880	adenylylsulfate kinase [EC:2.7.1.25]	GO:0007276//gamete generation;GO:0044272//sulfur compound biosynthetic process;GO:0006796//phosphate-containing compound metabolic process	GO:0016301//kinase activity;GO:0032550	GO:0009536//plastid
Unigene0005232	602	50	1.2547	gi|115441059|ref|NP_001044809.1|	100	2e-20	Os01g0849500 [Oryza sativa Japonica Group]	--	--	--	--	--	--	--	--	--	--	--	--	--	--	-	-	GO:0031224//intrinsic component of membrane;GO:0043231//intracellular membrane-bounded organelle
Unigene0005240	1203	539	6.7682	gi|225457797|ref|XP_002265695.1|	446	1e-124	PREDICTED: psbP domain-containing protein 4, chloroplastic [Vitis vinifera]	sp|O49292|PPD4_ARATH	372	2e-102	PsbP domain-containing protein 4, chloroplastic OS=Arabidopsis thaliana GN=PPD4 PE=1 SV=2	--	--	--	--	--	--	--	--	--	--	-	-	-
Unigene0005244	1169	13015	168.182	gi|508783303|gb|EOY30559.1|	414	1e-114	Vacuolar protein sorting-associated protein 32 isoform 1 [Theobroma cacao]	sp|Q9SZE4|VP322_ARATH	374	1e-102	Vacuolar protein sorting-associated protein 32 homolog 2 OS=Arabidopsis thaliana GN=VPS32.2 PE=1 SV=1	--	--	--	--	--	K12194	8e-110	397	rcu:RCOM_1048510	charged multivesicular body protein 4	-	-	-
Unigene0005260	1373	1781	19.5949	gi|32488566|emb|CAE03109.1|	261	4e-68	OSJNBa0067K08.3 [Oryza sativa Japonica Group]	--	--	--	--	--	--	--	--	--	--	--	--	--	--	-	GO:0003676//nucleic acid binding	GO:0009536//plastid
Unigene0005289	464	138	4.4927	--	--	--	--	--	--	--	--	--	--	--	--	--	--	--	--	--	--	-	-	-
Unigene0005311	1411	14319	153.298	gi|508721295|gb|EOY13192.1|	595	1e-169	Lactate/malate dehydrogenase family protein [Theobroma cacao]	sp|P17783|MDHM_CITLA	597	7e-170	Malate dehydrogenase, mitochondrial OS=Citrullus lanatus GN=MMDH PE=1 SV=1	PM0550	331	2e-90	COG0039	Malate/lactate dehydrogenases	K00026	3e-165	581	rcu:RCOM_1520380	malate dehydrogenase [EC:1.1.1.37]	-	-	-
Unigene0005333	706	56	1.1982	--	--	--	--	--	--	--	--	--	--	--	--	--	--	--	--	--	--	-	-	-
Unigene0005375	577	109	2.8537	gi|357497069|ref|XP_003618823.1|	214	1e-54	Calcium-binding protein CML38 [Medicago truncatula]	sp|Q9SRE6|CML38_ARATH	143	7e-34	Calcium-binding protein CML38 OS=Arabidopsis thaliana GN=CML38 PE=2 SV=1	SPAC3A12.14	75.1	7e-14	COG5126	Ca2+-binding protein (EF-Hand superfamily)	K13448	1e-56	218	rcu:RCOM_1677910	calcium-binding protein CML	GO:0006950//response to stress	GO:0046872//metal ion binding	GO:0016020//membrane;GO:0044424
Unigene0005399	913	535	8.8518	--	--	--	--	--	--	--	--	--	--	--	--	--	--	--	--	--	--	-	-	-
Unigene0005400	601	1073	26.9697	gi|470116593|ref|XP_004294464.1|	196	3e-49	PREDICTED: zinc finger CCCH domain-containing protein 18-like [Fragaria vesca subsp. vesca]	sp|Q6ZK57|C3H54_ORYSJ	84.7	4e-16	Zinc finger CCCH domain-containing protein 54 OS=Oryza sativa subsp. japonica GN=Os08g0126700 PE=2 SV=2	--	--	--	--	--	--	--	--	--	--	-	GO:0003676//nucleic acid binding	-
Unigene0005406	863	14837	259.708	gi|508783774|gb|EOY31030.1|	238	2e-61	Alba DNA/RNA-binding protein [Theobroma cacao]	sp|O22969|Y2416_ARATH	203	1e-51	Uncharacterized protein At2g34160 OS=Arabidopsis thaliana GN=At2g34160 PE=1 SV=1	--	--	--	--	--	--	--	--	--	--	-	-	-
Unigene0005414	649	1363	31.725	gi|508782790|gb|EOY30046.1|	239	4e-62	YGGT family protein [Theobroma cacao]	sp|O78424|YCF19_GUITH	62.4	2e-09	Uncharacterized protein ycf19 OS=Guillardia theta GN=ycf19 PE=3 SV=1	asl2061	71.2	1e-12	COG0762	Predicted integral membrane protein	K02221	6e-66	249	vvi:100242172	YggT family protein	-	-	-
Unigene0005424	750	47	0.9466	gi|225453016|ref|XP_002264002.1|	306	4e-82	PREDICTED: E3 ubiquitin protein ligase DRIP2-like [Vitis vinifera]	sp|Q94AY3|DRIP2_ARATH	240	9e-63	E3 ubiquitin protein ligase DRIP2 OS=Arabidopsis thaliana GN=DRIP2 PE=1 SV=1	--	--	--	--	--	--	--	--	--	--	-	-	-
Unigene0005431	237	1969	125.501	gi|508725944|gb|EOY17841.1|	60.5	1e-08	Pleckstrin (PH) domain superfamily protein [Theobroma cacao]	--	--	--	--	--	--	--	--	--	--	--	--	--	--	-	-	-
Unigene0005435	746	135	2.7337	gi|224064501|ref|XP_002301506.1|	242	6e-63	multidrug resistance protein ABC transporter family protein [Populus trichocarpa]	--	--	--	--	--	--	--	--	--	--	--	--	--	--	-	-	-
Unigene0005445	253	10	0.5971	--	--	--	--	--	--	--	--	--	--	--	--	--	--	--	--	--	--	-	-	-
Unigene0005448	322	40	1.8765	--	--	--	--	--	--	--	--	--	--	--	--	--	--	--	--	--	--	-	-	-
Unigene0005456	944	1159	18.5465	gi|508779628|gb|EOY26884.1|	273	4e-72	Integrase-type DNA-binding superfamily protein [Theobroma cacao]	sp|Q9LYD3|DREB3_ARATH	213	1e-54	Dehydration-responsive element-binding protein 3 OS=Arabidopsis thaliana GN=DREB3 PE=2 SV=1	YPO2725	60.8	3e-09	COG3501	Uncharacterized protein conserved in bacteria	--	--	--	--	--	-	-	-
Unigene0005465	872	4125	71.4592	gi|470110576|ref|XP_004291556.1|	275	1e-72	PREDICTED: 30S ribosomal protein S10, chloroplastic-like [Fragaria vesca subsp. vesca]	sp|Q9LK61|RR10_ARATH	262	2e-69	30S ribosomal protein S10, chloroplastic OS=Arabidopsis thaliana GN=RPS10 PE=2 SV=1	sll1101	137	2e-32	COG0051	Ribosomal protein S10	K02946	1e-72	273	pop:POPTR_815760	small subunit ribosomal protein S10	-	-	-
Unigene0005473	230	10	0.6568	--	--	--	--	--	--	--	--	--	--	--	--	--	--	--	--	--	--	-	-	-
Unigene0005479	802	238	4.4828	gi|115477284|ref|NP_001062238.1|	56.2	8e-07	Os08g0516600 [Oryza sativa Japonica Group]	--	--	--	--	--	--	--	--	--	--	--	--	--	--	-	-	-
Unigene0005491	492	29	0.8904	--	--	--	--	--	--	--	--	--	--	--	--	--	--	--	--	--	--	-	-	-
Unigene0005492	341	29	1.2847	--	--	--	--	--	--	--	--	--	--	--	--	--	--	--	--	--	--	-	-	-
Unigene0005524	1814	331	2.7564	gi|224057048|ref|XP_002299117.1|	786	0	neutral amino acid transport protein [Populus trichocarpa]	sp|Q9LHN7|PHSC_ARATH	739	0	Probable polyamine transporter At3g13620 OS=Arabidopsis thaliana GN=At3g13620 PE=2 SV=1	SA1270	99	2e-20	COG0531	Amino acid transporters	--	--	--	--	--	-	-	-
Unigene0005528	606	34	0.8475	--	--	--	--	--	--	--	--	--	--	--	--	--	--	--	--	--	--	-	-	-
Unigene0005530	241	7	0.4388	--	--	--	--	--	--	--	--	--	--	--	--	--	--	--	--	--	--	-	-	-
Unigene0005542	835	2365	42.7853	gi|224068426|ref|XP_002302742.1|	178	1e-43	histone H1 [Populus trichocarpa]	sp|P37218|H1_SOLLC	119	3e-26	Histone H1 OS=Solanum lycopersicum PE=3 SV=1	--	--	--	--	--	K11275	3e-26	118	osa:4334439	histone H1/5	-	-	-
Unigene0005546	425	29	1.0308	gi|359494747|ref|XP_002269599.2|	69.7	2e-11	PREDICTED: calmodulin-binding transcription activator 3-like [Vitis vinifera]	--	--	--	--	--	--	--	--	--	--	--	--	--	--	-	-	-
Unigene0005548	1226	1715	21.1312	gi|508723827|gb|EOY15724.1|	455	1e-127	Voltage dependent anion channel 2 [Theobroma cacao]	sp|Q9FJX3|VDAC2_ARATH	371	5e-102	Mitochondrial outer membrane protein porin 2 OS=Arabidopsis thaliana GN=VDAC2 PE=1 SV=1	--	--	--	--	--	K15040	5e-110	397	rcu:RCOM_0580080	voltage-dependent anion channel protein 2	-	-	-
Unigene0005577	971	131	2.038	gi|225439930|ref|XP_002280272.1|	414	1e-114	PREDICTED: syntaxin-71 [Vitis vinifera]	sp|Q9SF29|SYP71_ARATH	376	2e-103	Syntaxin-71 OS=Arabidopsis thaliana GN=SYP71 PE=1 SV=1	--	--	--	--	--	--	--	--	--	--	-	-	-
Unigene0005596	977	3061	47.3281	gi|508724971|gb|EOY16868.1|	366	1e-100	Ribosomal protein L13 family protein [Theobroma cacao]	sp|Q1AU63|RL13_RUBXD	135	3e-31	50S ribosomal protein L13 OS=Rubrobacter xylanophilus (strain DSM 9941 / NBRC 16129) GN=rplM PE=3 SV=2	aq_1877	124	2e-28	COG0102	Ribosomal protein L13	K02871	2e-101	369	pop:POPTR_825501	large subunit ribosomal protein L13	-	-	-
Unigene0005605	841	50	0.8981	gi|357512267|ref|XP_003626422.1|	154	3e-36	MtN26 protein [Medicago truncatula]	--	--	--	--	--	--	--	--	--	--	--	--	--	--	-	-	-
Unigene0005614	226	16	1.0695	--	--	--	--	--	--	--	--	--	--	--	--	--	--	--	--	--	--	-	-	-
Unigene0005616	216	13	0.9092	--	--	--	--	--	--	--	--	--	--	--	--	--	--	--	--	--	--	-	-	-
Unigene0005619	1000	1155	17.4475	gi|508726395|gb|EOY18292.1|	456	1e-127	Tonoplast intrinsic protein 1,3 [Theobroma cacao]	sp|O82598|TIP13_ARATH	436	1e-121	Aquaporin TIP1-3 OS=Arabidopsis thaliana GN=TIP1-3 PE=1 SV=1	SP1778	102	1e-21	COG0580	Glycerol uptake facilitator and related permeases (Major Intrinsic Protein Family)	K09873	9e-122	436	ath:AT4G01470	aquaporin TIP	-	-	-
Unigene0005621	915	580	9.5754	gi|508781620|gb|EOY28876.1|	265	9e-70	Fumarylacetoacetase [Theobroma cacao]	sp|O65373|BAG5_ARATH	238	6e-62	BAG family molecular chaperone regulator 5, mitochondrial OS=Arabidopsis thaliana GN=BAG5 PE=1 SV=1	mll2069	50.1	5e-06	COG2319	FOG: WD40 repeat	--	--	--	--	--	-	-	-
Unigene0005682	275	11	0.6042	--	--	--	--	--	--	--	--	--	--	--	--	--	--	--	--	--	--	-	-	-
Unigene0005683	229	17	1.1214	--	--	--	--	--	--	--	--	--	--	--	--	--	--	--	--	--	--	-	-	-
Unigene0005705	562	91	2.446	--	--	--	--	--	--	--	--	--	--	--	--	--	--	--	--	--	--	-	-	-
Unigene0005715	560	60	1.6185	gi|508727174|gb|EOY19071.1|	256	2e-67	Kinase superfamily protein [Theobroma cacao]	sp|Q9LFA2|KIPK_ARATH	102	2e-21	Serine/threonine-protein kinase KIPK OS=Arabidopsis thaliana GN=KIPK PE=1 SV=1	--	--	--	--	--	--	--	--	--	--	-	-	-
Unigene0005748	1047	2281	32.9101	gi|480311231|gb|AGJ76633.1|	298	2e-79	PMEI/InvI [Citrus sinensis]	sp|P17407|21KD_DAUCA	195	4e-49	21 kDa protein OS=Daucus carota PE=2 SV=1	--	--	--	--	--	--	--	--	--	--	-	-	-
Unigene0005751	363	14	0.5826	gi|413951841|gb|AFW84490.1|	57.4	1e-07	hypothetical protein ZEAMMB73_428483, partial [Zea mays]	--	--	--	--	--	--	--	--	--	--	--	--	--	--	-	-	-
Unigene0005784	562	48	1.2902	gi|460391031|ref|XP_004241127.1|	89.7	3e-17	PREDICTED: B3 domain-containing protein At5g26805-like [Solanum lycopersicum]	--	--	--	--	--	--	--	--	--	--	--	--	--	--	-	-	-
Unigene0005803	1115	6006	81.3694	gi|508722869|gb|EOY14766.1|	254	2e-66	Ribosomal protein L27 family protein isoform 2, partial [Theobroma cacao]	sp|Q83ED9|RL27_COXBU	115	6e-25	50S ribosomal protein L27 OS=Coxiella burnetii (strain RSA 493 / Nine Mile phase I) GN=rpmA PE=3 SV=1	SMc03772	112	2e-24	COG0211	Ribosomal protein L27	K02899	2e-64	246	rcu:RCOM_1594370	large subunit ribosomal protein L27	-	-	-
Unigene0005814	1261	1588	19.0233	gi|359478159|ref|XP_002265168.2|	369	1e-101	PREDICTED: protein FAR1-RELATED SEQUENCE 7-like [Vitis vinifera]	sp|Q9SZL8|FRS5_ARATH	105	7e-22	Protein FAR1-RELATED SEQUENCE 5 OS=Arabidopsis thaliana GN=FRS5 PE=2 SV=1	--	--	--	--	--	--	--	--	--	--	-	-	-
Unigene0005827	1199	1521	19.1629	gi|449460046|ref|XP_004147757.1|	347	3e-94	PREDICTED: protein Iojap, chloroplastic-like [Cucumis sativus]	sp|Q9LDY9|IOJAC_ARATH	296	3e-79	Protein Iojap, chloroplastic OS=Arabidopsis thaliana GN=IJ PE=2 SV=1	alr4169	92	2e-18	COG0799	Uncharacterized homolog of plant Iojap protein	--	--	--	--	--	-	-	-
Unigene0005829	451	89	2.981	gi|115444175|ref|NP_001045867.1|	94.4	7e-19	Os02g0143200 [Oryza sativa Japonica Group]	--	--	--	--	--	--	--	--	--	--	--	--	--	--	-	-	-
Unigene0005844	1299	223	2.5933	gi|508708200|gb|EOY00097.1|	586	1e-166	Core-2/I-branching beta-1,6-N-acetylglucosaminyltransferase family protein isoform 1 [Theobroma cacao]	--	--	--	--	--	--	--	--	--	--	--	--	--	--	-	-	-
Unigene0005903	257	11	0.6466	--	--	--	--	--	--	--	--	--	--	--	--	--	--	--	--	--	--	-	-	-
Unigene0005924	2903	1053	5.4794	gi|508715693|gb|EOY07590.1|	1225	0	Pentatricopeptide repeat (PPR) superfamily protein [Theobroma cacao]	sp|Q9LFF1|PP281_ARATH	1087	0	Pentatricopeptide repeat-containing protein At3g53700, chloroplastic OS=Arabidopsis thaliana GN=MEE40 PE=2 SV=1	--	--	--	--	--	--	--	--	--	--	GO:0009668;GO:0009058//biosynthetic process;GO:0003006//developmental process involved in reproduction	-	GO:0009536//plastid
Unigene0005926	237	7	0.4462	--	--	--	--	--	--	--	--	--	--	--	--	--	--	--	--	--	--	-	-	-
Unigene0005948	548	467	12.8732	gi|508703972|gb|EOX95868.1|	244	8e-64	Heavy metal transport/detoxification superfamily protein [Theobroma cacao]	sp|P0C1J6|FKBP4_RHIO9	97.4	5e-20	FK506-binding protein 4 OS=Rhizopus delemar (strain RA 99-880 / ATCC MYA-4621 / FGSC 9543 / NRRL 43880) GN=FKBP4 PE=3 SV=1	HP1341	69.3	4e-12	COG0810	Periplasmic protein TonB, links inner and outer membranes	--	--	--	--	--	GO:0006812//cation transport	GO:0043169//cation binding	-
Unigene0005970	245	10	0.6166	--	--	--	--	--	--	--	--	--	--	--	--	--	--	--	--	--	--	-	-	-
Unigene0005974	993	67	1.0192	gi|449497548|ref|XP_004160433.1|	278	2e-73	PREDICTED: uncharacterized LOC101216222 [Cucumis sativus]	--	--	--	--	--	--	--	--	--	--	--	--	--	--	-	-	-
Unigene0005975	1021	885	13.0939	gi|449497548|ref|XP_004160433.1|	363	4e-99	PREDICTED: uncharacterized LOC101216222 [Cucumis sativus]	--	--	--	--	--	--	--	--	--	--	--	--	--	--	-	-	-
Unigene0005979	907	850	14.1567	gi|224146315|ref|XP_002325961.1|	123	5e-27	predicted protein [Populus trichocarpa]	--	--	--	--	--	--	--	--	--	--	--	--	--	--	-	-	-
Unigene0006011	222	20	1.3609	--	--	--	--	--	--	--	--	--	--	--	--	--	--	--	--	--	--	-	-	-
Unigene0006018	241	9	0.5641	--	--	--	--	--	--	--	--	--	--	--	--	--	--	--	--	--	--	-	-	-
Unigene0006024	212	9	0.6413	--	--	--	--	--	--	--	--	--	--	--	--	--	--	--	--	--	--	-	-	-
Unigene0006026	1234	2885	35.3168	gi|508782540|gb|EOY29796.1|	391	1e-107	Translocase inner membrane subunit 17-2 isoform 1 [Theobroma cacao]	sp|Q9SP35|TI172_ARATH	322	3e-87	Mitochondrial import inner membrane translocase subunit TIM17-2 OS=Arabidopsis thaliana GN=TIM17-2 PE=1 SV=2	YJL143w	143	5e-34	COG5596	Mitochondrial import inner membrane translocase, subunit TIM22	--	--	--	--	--	GO:0000278//mitotic cell cycle;GO:0009648//photoperiodism;GO:0010467//gene expression;GO:0015031//protein transport	GO:0008320//protein transmembrane transporter activity	GO:0031224//intrinsic component of membrane;GO:0005743//mitochondrial inner membrane
[truncated: 8,182 more rows]

## Sheet: Table S5
Table S5.Details of the 68 SSR markers from T. Sinensis validated as polymorphic within the current study.
[truncated: 69 more rows]
